# Supplementary material for: Rising rainfall intensity induces spatially divergent hydrological changes within a large river basin
Source: Nat Commun. 2024 Jan 27;15:823. doi: 10.1038/s41467-023-44562-8 (PMC10821892; doi:10.1038/s41467-023-44562-8)
Supplement: Supplementary file 3 — Source Data [file 41467_2023_44562_MOESM3_ESM.zip]

Archive with 18 entries (18 files):
- Figure10.xlsx
- Figure2.xlsx
- Figure3.xlsx
- Figure4.xlsx
- Figure5.xlsx
- Figure6.xlsx
- Figure7.xlsx
- Figure8.xlsx
- Figure9.xlsx
- FigureS1.xlsx
- FigureS2.xlsx
- FigureS3.xlsx
- FigureS4.xlsx
- FigureS5.xlsx
- FigureS6.xlsx
- FigureS7.xlsx
- FigureS8.xlsx
- FigureS9.xlsx
