# Supplementary material for: Rising rainfall intensity induces spatially divergent hydrological changes within a large river basin
Source: Nat Commun. 2024 Jan 27;15:823. doi: 10.1038/s41467-023-44562-8 (PMC10821892; doi:10.1038/s41467-023-44562-8)
Supplement: Supplementary file 3 — Source Data [file 41467_2023_44562_MOESM3_ESM.zip › Figure10.xlsx]

## Sheet: Sheet1
Upstream								Downstream
PDSI	RI	CWD	LR	NRD	LRD	CDD		PDSI	RI	CWD	LR	NRD	LRD	CDD
1.45339	7.83215	13.0769	315.923	192.615	132.615	18.0769		-0.191083	10.3831	12.4286	312.829	193.714	119.143	25.1429
0.81704	6.35575	12.9231	266.954	203.538	130.462	23.4615		0.10275	9.69822	15.4286	283.243	214.714	111	30.2857
0.5242	7.05943	10.25	315.583	193.167	136.833	17.3333		-0.753	9.21102	11.7143	305.086	204.429	118.286	24.7143
2.12481	7.15439	13.9167	324.092	189	140.417	20.75		0.920861	10.0343	14.8333	318.533	198.167	116.833	25.1667
0.371213	7.22094	10.9231	243.985	217.385	117.769	22.3846		-0.0603889	9.93105	14.8571	295.143	210.714	113.286	24.2857
0.459	6.93391	13.3846	313.246	192.308	138.462	18.0769		0.614667	9.97193	14.5714	353.114	179.286	134.143	19.7143
1.11149	6.95077	16.2308	332.623	191.308	136.769	19.0769		0.480056	10.1304	12.8571	274.529	212	110	31.4286
-0.43848	6.39991	11.6923	316.338	196	136.923	20		-0.551889	10.0792	11.7143	310.471	195.286	121.286	14.2857
0.351893	6.7344	10.9231	306.192	196.692	133.538	19.8462		2.16736	10.6824	18.2857	340.471	180.429	124.429	19.1429
1.7194	6.91553	13.0769	289.038	196.615	132.769	21.8462		-0.603944	8.94557	13.7143	313.886	209.429	114.714	20.5714
-0.746613	6.04511	10.4615	284.823	203.308	131.615	20.6154		0.669333	9.07438	20.8571	396.257	173.571	138.143	18.2857
0.994507	7.33776	12.0769	304.138	189.385	140.231	16.6923		-0.141611	8.92477	16.8571	349.2	192.429	130.571	27.1429
0.890173	6.87197	13.3077	321.869	191.462	139.615	17.4615		-1.48442	9.17033	10.4286	293.971	218	106.571	34.7143
0.784973	7.30742	13.3077	304.477	206.385	124	19.6923		-0.17475	9.39256	11.4286	309.714	196	122	24
2.13568	7.46283	14.3846	282.823	204	127.615	20.6154		0.0321111	9.20325	17.1429	350.443	195.429	122.714	30.5714
0.749427	6.45683	14.1538	298.1	197.923	137.077	17.4615		-0.599	9.78884	13.1429	252.586	214.714	106.286	34.4286
-0.395973	5.85636	13	317.369	189.308	145	16.0769		1.53342	11.9383	13.8571	308.329	191.143	117.143	24.8571
-0.0681067	6.6484	14.6923	321.977	190.077	139.231	14.8462		0.466167	9.25134	12	338.357	192.571	129.143	17.2857
0.492893	7.1993	10.6154	320.008	188.385	138.538	25.8462		1.08656	10.8456	13.4286	319.086	192	119.714	34.1429
0.361707	6.27792	14.5385	305.208	197.692	140.154	22.1538		-0.979667	7.53805	13.1429	308.714	195.286	132.286	27.2857
0.353027	6.42617	11.6154	323.554	191.615	139.923	18.3077		-0.358222	8.85352	18.1429	359.143	182.429	137.286	18.8571
1.03671	7.26369	15.3077	315.569	202.769	127.462	21.3846		-1.29386	9.0685	11.1429	294.2	219.143	107.143	21.5714
-0.15168	7.16432	11.9231	264.6	224.769	111.538	22		-0.213972	9.98034	12	319.157	203.571	115.857	26.8571
-0.188813	7.09158	11.3077	244.877	217.538	119.231	24.7692		0.141194	9.46296	18.5714	324.843	201.857	120.143	33.1429
-1.32999	5.68262	11.2308	264.838	215.538	125.308	18.4615		-1.16089	8.90674	12.4286	305.271	212.286	114.857	40.8571
0.0602933	6.79367	12.4615	321.192	204.615	128.462	20.0769		-0.993306	8.89492	13.4286	321.6	203.571	118.429	28
0.47776	6.92456	13	305.223	198.846	134.615	17.9231		-1.71256	8.53145	13.2857	281.9	219.429	108.714	34.5714
-0.808667	6.43463	10.9231	291.415	215.154	124.615	23		0.564083	10.5053	14.1429	314.043	205.857	111.714	25
0.472387	7.66697	11.8462	282.838	210.077	120.231	20		0.304361	9.37847	16.4286	374.357	185.429	131.143	19.4286
1.07303	7.39162	11.0769	328.369	202.462	126	22.6923		2.13486	11.6962	15.8571	327.786	188.429	118.571	28.5714
0.446147	6.73272	11.2308	296.931	202.231	133.154	18.2308		0.646278	10.3627	15.5714	340.114	202.571	115.857	25
0.10448	6.78205	11.0769	256.6	211.385	123.231	16.7692		1.0415	10.1747	17	310.457	208.571	115.286	38
1.68485	7.55554	14.1538	323.246	193	133	15.2308		1.72153	10.6684	17	336.114	183.429	123.571	22.8571
0.59072	7.4655	11.3077	267.338	222.154	111.154	20.7692		0.762667	9.92095	15.4286	325.171	199.429	119.714	29.4286
0.733707	8.06468	13.5385	270.331	213.615	116.308	23.9231		-0.355889	9.82276	11.5714	303.3	208.714	112.857	24.1429
0.98408	6.9844	11.7692	305.877	197.923	133.923	15.4615		-1.69242	8.26342	13.5714	276.086	212.714	115	19.5714
0.93532	7.50075	12.2308	272.638	214.923	117.923	22.6923		1.2725	10.855	13.4286	329.243	190.571	121.429	16
0.612187	7.27658	12.2308	289.277	212.692	120.769	16.3846		0.894278	10.6394	16.4286	320.371	192.571	117.857	16.8571
-0.73956	7.32689	10.6154	247.431	229.385	106.308	22.8462		-0.667306	9.76625	9.57143	236.7	238.571	87.7143	34.2857
-1.06197	6.7182	8.84615	269.408	221.231	117	20.6923		-1.48389	9.53816	12.4286	245.614	228.429	96.1429	40.2857
-0.523693	6.6861	10.3077	272.362	214.385	122.077	20.1538		-0.244056	10.2335	16.7143	298.414	211.857	110.857	36.8571
0.110013	7.4976	12.9231	264.915	221.154	111.923	20.3846		1.49828	12.3054	16.4286	277.257	213.714	102.571	26.5714
0.670213	7.74556	10.9231	279.031	217.692	114.385	28.4615		-0.908194	10.0013	11.1429	237.414	232.714	88.8571	40
0.96008	8.03561	11.9231	274.1	210.308	119.077	18.5385		0.405722	11.9558	16.4286	305.5	213	102.143	36.8571
-0.77732	6.56485	11.1538	242.231	236.846	105.846	24.4615		-0.956111	10.8058	12.8571	262.657	230.286	93.7143	26.7143
-0.550827	7.46136	10.0769	272.415	223.462	112.769	32.3077		0.698278	10.9536	10.8571	291.514	208.571	109	40.1429
-2.56851	5.42581	8.30769	224.092	226.385	118.692	24.1538		-1.75111	9.66268	11.4286	222.4	237.571	90.4286	22.8571
-0.716067	6.37238	11.8462	271.692	210.077	127.538	22.3846		-0.213833	10.2311	13.4286	336.686	191.714	124.857	28
-1.74517	6.15875	10.4615	263.377	219.385	118.846	21.6923		0.735278	11.5204	11.2857	292.686	205.286	107.143	23.4286
0.56148	7.70942	11.25	256.108	225.333	108.917	27		1.14017	10.9313	13.4286	344.686	206.143	112.429	26.4286
1.11355	8.3558	10.1538	278.092	210.769	117	22		-0.0121111	11.6731	12.5714	306.6	203.429	109.714	17.8571
0.179173	7.16257	9.76923	280.008	220.231	114.846	21.4615		1.85772	11.805	11.8571	284.4	205.429	103.429	27.4286
1.16891	7.5778	13.6923	295.969	209	121.846	20.3846		0.13925	9.8338	12.7143	333.714	203.714	114	19.1429
1.13228	7.36441	10.6923	293.2	213.538	117.538	22.2308		-0.261056	10.2638	11.4286	320.886	200.286	116.286	16.2857
