# Supplementary material for: Rising rainfall intensity induces spatially divergent hydrological changes within a large river basin
Source: Nat Commun. 2024 Jan 27;15:823. doi: 10.1038/s41467-023-44562-8 (PMC10821892; doi:10.1038/s41467-023-44562-8)
Supplement: Supplementary file 3 — Source Data [file 41467_2023_44562_MOESM3_ESM.zip › Figure2.xlsx]

## Sheet: Figure 2a
Station	Trend-RI	P-value
WN	0.00533	0.4239
PX	-0.00639	0.4896
YX	0.01495	0.1006
LX	0.01076	0.1944
ASH	-0.007	0.4879
GUY	-0.00119	0.8802
XRE	-0.00514	0.6354
WMO	0.01477	0.2168
LDI	0.04153	0.0009
DSH	0.00278	0.7632
BAS	0.01448	0.3389
GNA	0.02024	0.0241
FSH	0.02503	0.1038
ROJ	0.0181	0.1129
ROA	0.02498	0.0709
HCH	0.01441	0.2959
DUA	0.03014	0.0323
LZH	0.03222	0.0473
PGU	0.01764	0.09
LAB	0.0248	0.0697
NNI	0.02513	0.083
GUL	0.03485	0.0279
MSH	0.04198	0.0013
HXI	0.03426	0.0083
WZH	0.01215	0.3272
GNI	0.02766	0.0129
GAY	0.0243	0.0512
LUD	0.01748	0.1857
ZHY	-0.01096	0.2653
GPI	0.0234	0.1089
MZ	0.01557	0.1071

## Sheet: Figure 2b
Station	Trend-LR	P-value
WN	-0.57601	0.0983
PX	-1.34601	0.0007
YX	-0.4107	0.1986
LX	-0.89988	0.0153
ASH	-1.03246	0.002
GUY	-0.78839	0.0307
XRE	-0.65453	0.0836
WMO	-0.87507	0.0115
LDI	-1.18534	0.0016
DSH	-0.78405	0.034
BAS	-1.17067	0.0003
GNA	-0.32951	0.4413
FSH	-0.66236	0.0781
ROJ	-0.68375	0.0574
ROA	-0.5304	0.1459
HCH	-0.52919	0.1558
DUA	-0.81848	0.0333
LZH	-0.877	0.0292
PGU	-0.18261	0.6056
LAB	-1.09836	0.0018
NNI	-0.81747	0.0134
GUL	-0.84659	0.0272
MSH	-0.20287	0.6353
HXI	-0.98661	0.0094
WZH	-0.26314	0.5204
GNI	-0.47161	0.2129
GAY	-0.69113	0.0754
LUD	-0.06415	0.87
ZHY	-0.93794	0.0316
GPI	-1.39661	0.0074
MZ	-1.38009	0.0014

## Sheet: Figure 2c
Station	Trend-LRD	P-value
WN	-0.60172	0
PX	-0.52342	0
YX	-0.41056	0.0001
LX	-0.5583	0
ASH	-0.24706	0.0402
GUY	-0.115	0.3253
XRE	-0.40236	0.0011
WMO	-0.60644	0
LDI	-0.83343	0
DSH	-0.24227	0.0402
BAS	-0.29068	0.0045
GNA	-0.45481	0.0001
FSH	-0.2809	0.0202
ROJ	-0.38525	0.0012
ROA	-0.30739	0.0015
HCH	-0.31931	0.0045
DUA	-0.35826	0.0008
LZH	-0.46655	0
PGU	-0.33825	0.0033
LAB	-0.5227	0
NNI	-0.50974	0
GUL	-0.31298	0.0015
MSH	-0.42009	0.0002
HXI	-0.42859	0.0001
WZH	-0.27986	0.0132
GNI	-0.28273	0.016
GAY	-0.37843	0.0002
LUD	-0.2247	0.0675
ZHY	-0.30833	0.0005
GPI	-0.31964	0.0058
MZ	-0.45518	0.0003

## Sheet: Figure 2d
Station	Trend-NRD	P-value
WN	0.69129	0
PX	0.58243	0
YX	0.46381	0.0001
LX	0.63945	0
ASH	0.36158	0.0066
GUY	0.11416	0.4312
XRE	0.53535	0
WMO	0.64593	0
LDI	0.83	0
DSH	0.29781	0.0265
BAS	0.29152	0.0113
GNA	0.76024	0
FSH	0.39165	0.0062
ROJ	0.29102	0.0443
ROA	0.3785	0.0029
HCH	0.38006	0.0038
DUA	0.36287	0.0077
LZH	0.41631	0.0006
PGU	0.4268	0.0006
LAB	0.49217	0.0001
NNI	0.55091	0
GUL	0.39524	0.0025
MSH	0.40507	0.0025
HXI	0.38574	0.004
WZH	0.25756	0.0658
GNI	0.28142	0.0527
GAY	0.3806	0.0026
LUD	0.2401	0.1064
ZHY	0.42939	0.0001
GPI	0.25792	0.0679
MZ	0.45296	0.0008

## Sheet: Figure 2e
Station	Trend-CDD	P-value
WN	0.07764	0.046
PX	0.07158	0.0683
YX	0.14286	0.1104
LX	0.08047	0.2955
ASH	0.04107	0.2816
GUY	-0.05676	0.0703
XRE	0.04784	0.2685
WMO	0.11248	0.0755
LDI	0.14382	0.0116
DSH	0.02241	0.5865
BAS	0.0489	0.4655
GNA	0.09419	0.0827
FSH	-0.05881	0.3496
ROJ	0.02855	0.5552
ROA	0.07269	0.2048
HCH	0.06301	0.3478
DUA	-0.03695	0.5443
LZH	-0.00922	0.8874
PGU	0.03915	0.5372
LAB	0.06358	0.3669
NNI	0.05253	0.5108
GUL	0.06038	0.3697
MSH	0.05035	0.4659
HXI	0.08081	0.3302
WZH	0.01612	0.8154
GNI	0.05666	0.4897
GAY	0.05272	0.5382
LUD	0.03884	0.648
ZHY	0.08363	0.1655
GPI	0.0651	0.4382
MZ	0.06736	0.4836

## Sheet: Figure 2f
Station	Trend-CWD	P-value
WN	-0.102	0.0015
PX	-0.08637	0.0025
YX	-0.04757	0.1816
LX	-0.04803	0.2799
ASH	-0.02605	0.3218
GUY	0.01288	0.4637
XRE	-0.07334	0.0129
WMO	-0.04707	0.1014
LDI	-0.01944	0.4038
DSH	-0.00339	0.9116
BAS	-0.02893	0.267
GNA	-0.03232	0.2929
FSH	-0.05142	0.101
ROJ	-0.03259	0.1406
ROA	-0.04303	0.2442
HCH	0.00267	0.9317
DUA	-0.0138	0.7088
LZH	-0.01319	0.5888
PGU	-0.03526	0.1858
LAB	-0.02561	0.3126
NNI	-0.05752	0.057
GUL	-0.02459	0.4779
MSH	-0.0183	0.5975
HXI	-0.09099	0.0128
WZH	-0.01574	0.6144
GNI	-0.06916	0.1024
GAY	0.0045	0.9148
LUD	-0.05352	0.1236
ZHY	-0.07633	0.0015
GPI	0.01161	0.7278
MZ	-0.05195	0.0622
