# Supplementary material for: Rising rainfall intensity induces spatially divergent hydrological changes within a large river basin
Source: Nat Commun. 2024 Jan 27;15:823. doi: 10.1038/s41467-023-44562-8 (PMC10821892; doi:10.1038/s41467-023-44562-8)
Supplement: Supplementary file 3 — Source Data [file 41467_2023_44562_MOESM3_ESM.zip › Figure3.xlsx]

## Sheet: Figure 3a
Year	Rainfall intensity index
1965	7.83215
1966	6.35575
1967	7.05943
1968	7.15439
1969	7.22094
1970	6.93391
1971	6.95077
1972	6.39991
1973	6.7344
1974	6.91553
1975	6.04511
1976	7.33776
1977	6.87197
1978	7.30742
1979	7.46283
1980	6.45683
1981	5.85636
1982	6.6484
1983	7.1993
1984	6.27792
1985	6.42617
1986	7.26369
1987	7.16432
1988	7.09158
1989	5.68262
1990	6.79367
1991	6.92456
1992	6.43463
1993	7.66697
1994	7.39162
1995	6.73272
1996	6.78205
1997	7.55554
1998	7.4655
1999	8.06468
2000	6.9844
2001	7.50075
2002	7.27658
2003	7.32689
2004	6.7182
2005	6.6861
2006	7.4976
2007	7.74556
2008	8.03561
2009	6.56485
2010	7.46136
2011	5.42581
2012	6.37238
2013	6.15875
2014	7.70942
2015	8.3558
2016	7.16257
2017	7.5778
2018	7.36441

## Sheet: Figure 3b
Year	Rainfall intensity index
1965	9.61245
1966	9.02094
1967	9.73304
1968	10.7799
1969	9.53623
1970	8.59765
1971	9.00129
1972	8.29025
1973	9.59868
1974	10.3815
1975	8.11685
1976	9.0536
1977	9.68925
1978	10.0648
1979	10.0309
1980	8.71564
1981	8.61613
1982	9.47973
1983	9.75231
1984	7.20773
1985	8.0141
1986	9.62352
1987	9.30434
1988	8.38336
1989	7.49452
1990	9.5675
1991	8.46409
1992	9.04813
1993	11.0424
1994	11.6614
1995	8.39815
1996	10.8738
1997	9.81013
1998	10.4802
1999	10.5812
2000	8.9647
2001	9.40856
2002	10.436
2003	9.77271
2004	9.981
2005	9.35967
2006	9.9779
2007	9.84229
2008	12.6359
2009	9.64433
2010	10.5948
2011	8.89483
2012	8.75956
2013	9.75116
2014	9.86654
2015	11.8889
2016	10.497
2017	11.0681
2018	9.49498

## Sheet: Figure 3c
Year	Rainfall intensity index
1965	10.3831
1966	9.69822
1967	9.21102
1968	10.0343
1969	9.93105
1970	9.97193
1971	10.1304
1972	10.0792
1973	10.6824
1974	8.94557
1975	9.07438
1976	8.92477
1977	9.17033
1978	9.39256
1979	9.20325
1980	9.78884
1981	11.9383
1982	9.25134
1983	10.8455
1984	7.53805
1985	8.85352
1986	9.0685
1987	9.98034
1988	9.46296
1989	8.90674
1990	8.89492
1991	8.53145
1992	10.5053
1993	9.37847
1994	11.6962
1995	10.3627
1996	10.1747
1997	10.6684
1998	9.92095
1999	9.82276
2000	8.26342
2001	10.855
2002	10.6394
2003	9.76625
2004	9.53816
2005	10.2335
2006	12.3054
2007	10.0013
2008	11.9558
2009	10.8058
2010	10.9536
2011	9.66268
2012	10.2311
2013	11.5204
2014	10.9313
2015	11.673
2016	11.8049
2017	9.8338
2018	10.2638

## Sheet: Figure 3d
Year	Light rain
1965	315.923
1966	266.954
1967	315.583
1968	324.092
1969	243.985
1970	313.246
1971	332.623
1972	316.338
1973	306.192
1974	289.038
1975	284.823
1976	304.138
1977	321.869
1978	304.477
1979	282.823
1980	298.1
1981	317.369
1982	321.977
1983	320.008
1984	305.208
1985	323.554
1986	315.569
1987	264.6
1988	244.877
1989	264.838
1990	321.192
1991	305.223
1992	291.415
1993	282.838
1994	328.369
1995	296.931
1996	256.6
1997	323.246
1998	267.338
1999	270.331
2000	305.877
2001	272.638
2002	289.277
2003	247.431
2004	269.408
2005	272.362
2006	264.915
2007	279.031
2008	274.1
2009	242.231
2010	272.415
2011	224.092
2012	271.692
2013	263.377
2014	256.108
2015	278.092
2016	280.008
2017	295.969
2018	293.2

## Sheet: Figure 3e
Year	Light rain
1965	312.873
1966	291.309
1967	306.836
1968	308.933
1969	243.855
1970	322.027
1971	293.582
1972	295.455
1973	302.255
1974	262.673
1975	331.118
1976	287.336
1977	297.209
1978	292.445
1979	289.691
1980	319.5
1981	309.345
1982	296.773
1983	309.873
1984	300.382
1985	332.682
1986	275.018
1987	265.436
1988	277.182
1989	291.536
1990	302.564
1991	266.518
1992	243.345
1993	305.791
1994	301.655
1995	262.127
1996	259.855
1997	299.355
1998	267.855
1999	263.4
2000	273.036
2001	302.191
2002	280.5
2003	239.691
2004	233.573
2005	261.045
2006	248.582
2007	219.255
2008	254.309
2009	244.482
2010	253.364
2011	230.118
2012	285.445
2013	263.736
2014	291.28
2015	293.9
2016	274.655
2017	313.127
2018	304.255

## Sheet: Figure 3f
Year	Light rain
1965	312.829
1966	283.243
1967	305.086
1968	318.533
1969	295.143
1970	353.114
1971	274.529
1972	310.471
1973	340.471
1974	313.886
1975	396.257
1976	349.2
1977	293.971
1978	309.714
1979	350.443
1980	252.586
1981	308.329
1982	338.357
1983	319.086
1984	308.714
1985	359.143
1986	294.2
1987	319.157
1988	324.843
1989	305.271
1990	321.6
1991	281.9
1992	314.043
1993	374.357
1994	327.786
1995	340.114
1996	310.457
1997	336.114
1998	325.171
1999	303.3
2000	276.086
2001	329.243
2002	320.371
2003	236.7
2004	245.614
2005	298.414
2006	277.257
2007	237.414
2008	305.5
2009	262.657
2010	291.514
2011	222.4
2012	336.686
2013	292.686
2014	344.686
2015	306.6
2016	284.4
2017	333.714
2018	320.886

## Sheet: Figure 3g
Year	Light rain days
1965	132.615
1966	130.462
1967	136.833
1968	140.417
1969	117.769
1970	138.462
1971	136.769
1972	136.923
1973	133.538
1974	132.769
1975	131.615
1976	140.231
1977	139.615
1978	124
1979	127.615
1980	137.077
1981	145
1982	139.231
1983	138.538
1984	140.154
1985	139.923
1986	127.462
1987	111.538
1988	119.231
1989	125.308
1990	128.462
1991	134.615
1992	124.615
1993	120.231
1994	126
1995	133.154
1996	123.231
1997	133
1998	111.154
1999	116.308
2000	133.923
2001	117.923
2002	120.769
2003	106.308
2004	117
2005	122.077
2006	111.923
2007	114.385
2008	119.077
2009	105.846
2010	112.769
2011	118.692
2012	127.538
2013	118.846
2014	108.917
2015	117
2016	114.846
2017	121.846
2018	117.538

## Sheet: Figure 3h
Year	Light rain days
1965	120.091
1966	123.727
1967	120.455
1968	117.111
1969	107.091
1970	135.909
1971	119.182
1972	125.909
1973	121.727
1974	112.636
1975	131.545
1976	127.091
1977	121.273
1978	116
1979	114
1980	125.818
1981	130
1982	124.273
1983	120.818
1984	131.909
1985	130.455
1986	106.636
1987	110.636
1988	115.909
1989	118.364
1990	120.636
1991	119.273
1992	106.273
1993	116.364
1994	120.727
1995	115
1996	107.182
1997	123.727
1998	108.273
1999	102.182
2000	117.818
2001	120.364
2002	117.091
2003	94.2727
2004	97.1818
2005	110.909
2006	101.273
2007	93.9091
2008	98
2009	93.0909
2010	102.364
2011	97.6364
2012	124.182
2013	108.182
2014	114
2015	113.818
2016	104
2017	114.818
2018	116.636

## Sheet: Figure 3i
Year	Light rain days
1965	119.143
1966	111
1967	118.286
1968	116.833
1969	113.286
1970	134.143
1971	110
1972	121.286
1973	124.429
1974	114.714
1975	138.143
1976	130.571
1977	106.571
1978	122
1979	122.714
1980	106.286
1981	117.143
1982	129.143
1983	119.714
1984	132.286
1985	137.286
1986	107.143
1987	115.857
1988	120.143
1989	114.857
1990	118.429
1991	108.714
1992	111.714
1993	131.143
1994	118.571
1995	115.857
1996	115.286
1997	123.571
1998	119.714
1999	112.857
2000	115
2001	121.429
2002	117.857
2003	87.7143
2004	96.1429
2005	110.857
2006	102.571
2007	88.8571
2008	102.143
2009	93.7143
2010	109
2011	90.4286
2012	124.857
2013	107.143
2014	112.429
2015	109.714
2016	103.429
2017	114
2018	116.286

## Sheet: Figure 3j
Year	No rain days
1965	192.615
1966	203.538
1967	193.167
1968	189
1969	217.385
1970	192.308
1971	191.308
1972	196
1973	196.692
1974	196.615
1975	203.308
1976	189.385
1977	191.462
1978	206.385
1979	204
1980	197.923
1981	189.308
1982	190.077
1983	188.385
1984	197.692
1985	191.615
1986	202.769
1987	224.769
1988	217.538
1989	215.538
1990	204.615
1991	198.846
1992	215.154
1993	210.077
1994	202.462
1995	202.231
1996	211.385
1997	193
1998	222.154
1999	213.615
2000	197.923
2001	214.923
2002	212.692
2003	229.385
2004	221.231
2005	214.385
2006	221.154
2007	217.692
2008	210.308
2009	236.846
2010	223.462
2011	226.385
2012	210.077
2013	219.385
2014	225.333
2015	210.769
2016	220.231
2017	209
2018	213.538

[truncated: 8 more sheets: Figure 3k, Figure 3l, Figure 3m, Figure 3n, Figure 3o, Figure 3p, Figure 3q, Figure 3r]
