# Supplementary material for: Rising rainfall intensity induces spatially divergent hydrological changes within a large river basin
Source: Nat Commun. 2024 Jan 27;15:823. doi: 10.1038/s41467-023-44562-8 (PMC10821892; doi:10.1038/s41467-023-44562-8)
Supplement: Supplementary file 3 — Source Data [file 41467_2023_44562_MOESM3_ESM.zip › Figure4.xlsx]

## Sheet: Figure 4a
Subbasin	Trend-Soil water	P-value
1	0.124069	0.100752
2	0.0915655	0.241262
3	0.0108482	0.882188
4	0.14801	0.151771
5	-0.08144	0.319668
6	-0.179781	0.147245
7	-0.0955373	0.374556
8	0.11015	0.307628
9	-0.0340458	0.763881
10	-0.196116	0.0648101
11	0.116403	0.263303
12	0.244013	0.106589
13	-0.280393	0.0288203
14	-0.362215	0.00531968
15	0.203788	0.11568
16	-0.254306	0.0422426
17	0.142688	0.277987
18	-0.0242262	0.872517
19	0.196155	0.203462
20	-0.0693318	0.559911
21	-0.231366	0.0638061
22	-0.278184	0.0391088
23	0.147284	0.285735
24	-0.00924086	0.927665
25	-0.473618	0.0018378
26	-0.0474538	0.698826
27	0.136686	0.333126
28	-0.0242068	0.877146
29	-0.484152	0.000992858
30	-0.398204	0.00422948
31	0.116443	0.441566
32	-0.187058	0.131888
33	0.410815	0.0178857
34	0.312875	0.0299147
35	0.091958	0.490763
36	-0.0364638	0.809812
37	-0.204359	0.0980967
38	0.135284	0.345016
39	0.144051	0.290366
40	0.150932	0.264158
41	0.371284	0.0462574
42	0.0257421	0.841218
43	-0.0233016	0.876984
44	0.315385	0.0619508
45	0.369673	0.0102877
46	-0.165762	0.143918
47	-0.0443435	0.757366
48	-0.00308984	0.981336
49	0.258891	0.0547299
50	-0.0142284	0.911684
51	-0.0519188	0.723999
52	0.149324	0.243007
53	0.382721	0.0309924
54	-0.0318359	0.817891
55	-0.15575	0.158152
56	-0.335631	0.00874376
57	-0.0273633	0.860771
58	0.333394	0.112171
59	-0.0536969	0.667428
60	-0.0193498	0.893862
61	0.178751	0.118526
62	-0.0350919	0.828594
63	-0.110297	0.350124
64	0.133361	0.239281
65	0.142906	0.239358
66	-0.0768187	0.446952
67	0.12461	0.327288
68	0.0258245	0.852733
69	-0.0377442	0.750739
70	-0.168965	0.125307
71	-0.411854	0.00418792
72	-0.185798	0.122739
73	0.0329377	0.738177
74	0.145435	0.246751
75	-0.0486543	0.669872
76	-0.0161726	0.906183
77	-0.0119351	0.936367
78	-0.0410432	0.7345
79	-0.0266055	0.840581
80	-0.0254945	0.858328
81	0.121106	0.322317
82	-0.123714	0.323749
83	-0.037952	0.736575
84	0.285209	0.134977
85	0.416352	0.0737692
86	0.112232	0.447415
87	-0.0175005	0.906634
88	-0.0365989	0.755498
89	-0.0269169	0.855499
90	-0.034566	0.77232
91	-0.081317	0.692211
92	-0.023703	0.880655
93	0.323971	0.0246472
94	0.0362969	0.80439
95	-0.201923	0.238453
96	0.398294	0.0543237
97	-0.0269838	0.849304
98	0.511071	0.000572079
99	0.371214	0.109121
100	-0.0228531	0.881181
101	0.111623	0.337448
102	-0.116868	0.408961
103	0.37359	0.00698512
104	-0.0372107	0.753035
105	0.029285	0.760149
106	-0.0301164	0.863337
107	0.271415	0.203088
108	0.266381	0.139943
109	-0.0783883	0.525775
110	0.0478999	0.61589
111	-0.0611179	0.705257
112	0.0451384	0.754732
113	0.0268806	0.788457
114	0.144121	0.307021
115	0.381834	0.00743504
116	0.490103	0.00124897
117	0.463441	0.00518695
118	0.360333	0.099108
119	0.034206	0.808681
120	-0.0361107	0.760144
121	-0.011375	0.941507
122	-0.11988	0.374837
123	0.437597	0.00597387
124	-0.0601631	0.702539
125	0.0551411	0.730283
126	0.313923	0.035304
127	0.212529	0.200718
128	0.217436	0.167418
129	0.199986	0.163362
130	0.312174	0.113246
131	-0.0663471	0.682248
132	0.203605	0.0724391
133	0.0249686	0.816757
134	-0.0596108	0.707818
135	0.305583	0.140279
136	0.132123	0.384699
137	0.307659	0.132214
138	-0.00339325	0.981472
139	0.162655	0.365619
140	0.135358	0.367171
141	0.215098	0.197766
142	0.339328	0.0661563
143	0.274886	0.112065
144	0.287664	0.076756
145	0.386584	0.0434691
146	0.409659	0.0150204
147	-0.350711	0.0720767
148	0.290634	0.0989763
149	-0.208247	0.259546
150	0.020616	0.861212
151	0.0913698	0.523613
152	0.266345	0.123407
153	-0.0591404	0.700211
154	0.157416	0.337819
155	-0.417896	0.0697747
156	0.33786	0.0947395
157	0.300941	0.0900056
158	0.239894	0.234066
159	0.0821903	0.483509
160	0.207094	0.157094
161	0.115628	0.356108
162	0.108062	0.358323
163	0.265198	0.120668
164	0.311843	0.0687309
165	0.0227027	0.870905
166	0.288594	0.131187
167	0.265387	0.167197
168	0.243604	0.171063
169	0.0981509	0.480968
170	0.25463	0.125511
171	-0.0638071	0.695044
172	0.0197679	0.887614
173	-0.0789076	0.545639
174	0.164378	0.284348
175	0.0772974	0.61488
176	0.182389	0.25898
177	0.0938497	0.531369
178	0.0803382	0.575013
179	0.0530711	0.64751
180	0.0746433	0.61027
181	0.0868159	0.566677
182	0.0332941	0.808131
183	0.0371184	0.788511
184	0.0809023	0.573132
185	0.0197029	0.887859
186	0.060089	0.667058
187	0.0873846	0.550044

## Sheet: Figure 4b
HRU	Trend-Soil water
1	-0.0195181
2	0.000156508
3	0.020523
4	-0.0151828
5	-0.0213917
6	2.40343
7	-0.0128998
8	-0.00187257
9	0.00429819
10	0.225189
11	2.51408
12	-0.0146444
13	0.0280673
14	0.00649514
15	1.05907
16	0.0300436
17	2.36626
18	0.0215022
19	-0.22725
20	-0.0667325
21	-0.979133
22	-0.211288
23	-0.0289298
24	-0.0798925
25	0.00694119
26	-0.0206265
27	-0.0227126
28	3.66141
29	0.065565
30	0.00464467
31	0.998939
32	0.0273175
33	0.100114
34	0.0059142
35	-0.0673615
36	-0.693042
37	-0.00856204
38	-0.0214712
39	-0.211137
40	-1.03742
41	-0.122704
42	-0.0802929
43	-0.0121992
44	-0.0194419
45	0.0530143
46	-0.0151187
47	1.16843
48	-0.0212609
49	-0.00107559
50	-0.0128484
51	0.323669
52	-0.0145879
53	0.021991
54	0.00675857
55	0.540034
56	0.0305735
57	2.33458
58	0.0218489
59	-0.0667298
60	-0.157215
61	-1.04652
62	-0.211268
63	-0.0390028
64	-0.0799546
65	-0.00686583
66	-0.0180614
67	-0.0161235
68	1.09707
69	-0.0103537
70	-0.0134619
71	-0.00532788
72	2.03005
73	0.0380149
74	0.00238948
75	2.92842
76	-0.013328
77	-0.1248
78	-0.0576518
79	-0.39355
80	-0.127063
81	-0.0703338
82	0.252903
83	-0.0243699
84	-0.0492699
85	-0.0901881
86	-0.0500502
87	-0.0544419
88	0.00914458
89	-0.0143156
90	0.0180082
91	0.00220945
92	0.0293338
93	0.00951774
94	-0.0161549
95	0.00473208
96	0.0660397
97	0.0278447
98	1.00299
99	0.0178292
100	0.00605721
101	-0.693536
102	-0.0674096
103	-0.210255
104	-0.910632
105	-0.0802642
106	-0.0436823
107	-0.076688
108	-0.0875562
109	-0.177208
110	-0.135861
111	-0.129034
112	-0.100742
113	-0.122914
114	-0.0840915
115	-0.0936608
116	-0.112688
117	1.41726
118	-0.101167
119	-0.853405
120	-0.111421
121	-1.47442
122	-0.293588
123	-0.355256
124	-0.200919
125	-0.112914
126	-0.130981
127	-0.139527
128	-0.113928
129	-0.11461
130	-0.0517902
131	-0.0890328
132	-0.0810305
133	0.182753
134	-0.0544376
135	-0.120688
136	-0.0907431
137	1.42659
138	-0.0909523
139	-0.0830556
140	-0.106571
141	-0.0502752
142	2.29599
143	-0.0972832
144	-0.0894516
145	1.79138
146	-0.0923852
147	-0.0972254
148	-0.179259
149	-0.0352914
150	-0.0390473
151	-0.408728
152	-0.166008
153	-1.39144
154	-0.114501
155	0.107164
156	0.0456291
157	0.0454539
158	0.293305
159	0.0707939
160	0.0477877
161	0.0474622
162	0.0929165
163	0.0473869
164	0.128717
165	0.108969
166	0.0529132
167	0.0536029
168	0.169119
169	0.289035
170	0.121436
171	0.992311
172	0.122745
173	0.0361312
174	0.0131171
175	0.0677068
176	0.145608
177	0.0683289
178	0.856787
179	0.0290736
180	0.0467336
181	0.0503454
182	0.0576005
183	0.0220214
184	0.0349583
185	0.0290172
186	0.0244576
187	0.195437
188	0.134349
189	0.139028
190	0.34429
191	0.221042
192	0.713571
193	0.20194
194	-0.000270631
195	0.0448951
196	0.0355549
197	0.0666205
198	0.0497816
199	0.0511432
200	-0.0223798
201	-0.107243
202	-0.110541
203	-0.168038
204	-0.147828
205	-0.0332373
206	-0.0406063
207	-0.199862
208	-0.157708
209	-0.227916
210	-0.154999
211	-0.0855143
212	-0.1185
213	-0.0231713
214	0.0325515
215	-0.113525
216	-0.1672
217	-0.114451
218	-0.102413
219	-0.162678
220	-0.219315
221	-0.0397038
222	-0.095089
223	-0.112063
224	-0.290668
225	-0.618532
226	-0.291473
227	-0.200775
228	-0.897239
229	0.0775108
230	0.0489294
231	0.0959368
232	0.0484904
233	0.262971
234	0.048347
235	0.0975505
236	0.0503009
237	0.0539721
238	0.123702
239	0.455272
240	0.0549225
241	0.0962699
242	0.196023
243	0.123542
244	0.3545
245	0.125816
246	1.46226
247	0.0899608
248	0.0454423
249	0.0352781
250	0.0148413
251	0.141007
252	0.0640964
253	0.0645634
254	0.782751
255	0.582503
256	0.160256
257	2.05452
258	0.167078
259	0.0580594
260	0.122957
261	0.411604
262	0.059149
263	0.382392
264	0.126768
265	0.128804
266	2.16717
267	0.0768924
268	0.189124
269	-0.133704
270	-0.116653
271	-0.157767
272	-0.211542
273	-0.155054
274	1.2042
275	-0.138386
276	0.0340236
277	-0.150155
278	-0.182947
279	-0.13236
280	-0.0920434
281	-0.126393
282	-0.0864775
283	-0.115687
284	-0.140813
285	-0.102989
286	1.14385
287	-0.291395
288	-1.19625
289	-0.723241
290	-0.201507
291	0.395251
292	-0.116807
293	-0.155254
294	-0.237516
295	-0.138621
296	-0.204064
297	-0.0707146
298	-0.0548778
299	-0.0557582
300	-0.103078
301	-0.0818343
302	0.148421
303	-1.49158
304	-0.112088
305	-0.201185
306	-1.7341
307	0.47972
308	0.129746
309	0.160291
310	0.653034
311	0.167231
312	1.90425
313	0.0532678
314	0.0985957
315	0.125274
316	0.0580217
317	0.263586
318	0.0590955
319	0.213805
320	0.0919233
321	0.337564
322	0.125936
323	1.41584
324	0.128807
325	0.059366
326	0.116908
327	0.190153
328	0.0769036
329	0.819846
330	0.0767857
331	-0.167613
332	-0.119647
333	-0.125188
334	0.393199
335	-0.0636249
336	-0.0506954
337	-0.0662319
338	0.00577111
339	-0.067554
340	0.322413
341	-0.255874
342	-0.161519
343	-0.602034
344	-0.207424
345	-1.15204
346	-0.181364
347	-0.00885371
348	0.0186774
349	0.00474058
350	0.0127857
351	0.0216994
352	0.0301414
353	0.0271645
354	0.0086497
355	0.0918865
356	0.0447881
357	-0.0230652
358	-0.0178353
359	-0.0301695
360	-0.0154986
361	-0.0322456
362	0.00776238
363	0.0477219
364	0.0171257
365	2.58059
366	0.0486643
367	0.0815168
368	0.812721
369	0.0610038
370	0.151477
371	0.061746
372	3.35106
373	1.69187
374	0.217766
375	0.220134
376	0.581591
377	3.01664
378	0.198828
379	0.0110844
380	-0.0643229
381	-0.00647856
382	0.0202126
383	0.0436958
384	-0.150077
385	0.00925634
386	-0.000844711
387	0.164731
388	0.0274466
389	0.00459219
390	-0.000637545
391	0.0165682
392	0.000740309
393	0.00957248
394	-0.00223846
395	0.0321105
396	0.0879635
397	0.0167735
398	0.0250723
399	0.0809353
400	0.000967486
401	0.0604796
402	0.063831
403	0.0124095
404	0.0703908
405	0.141715
406	0.175298
407	1.68455
408	0.0846824
409	0.0263497
410	0.00615323
411	0.0136861
412	-0.0347791
413	-0.165137
414	-0.116976
415	-0.155461
416	-0.233345
417	2.23906
418	-0.0554528
419	-0.0740738
420	-0.103632
421	-0.943802
422	-0.112374
423	-0.20126
424	-1.42165
425	-0.15866
426	-0.209884
427	-0.233519
428	-0.155927
429	-0.170793
430	-0.268077
431	-0.169656
432	-0.138802
433	-0.152882
434	-0.171763
435	-0.105549
436	-0.0878171
437	-0.152415
438	-0.182962
439	-0.168596
440	-0.35725
441	-0.114312
442	-0.118237
443	-0.104506
444	1.21641
445	0.783168
446	-0.132056
447	-0.29079
448	-1.25402
449	-0.200412
450	-1.76974
451	-1.73055
452	-0.315771
453	0.00988523
454	-0.0311621
455	-0.0362558
456	0.0120668
457	0.0282477
458	0.022324
459	0.0409528
460	0.250082
461	0.0193971
462	0.013435
463	0.0114981
464	0.0213894
465	0.0210153
466	0.00674561
467	0.0229955
468	0.0132081
469	0.0224371
470	0.00505127
471	0.0245579
472	0.0160549
473	0.0222791
474	0.0131067
475	0.04905
476	0.105914
477	0.0700066
478	0.146247
479	0.109179
480	0.0575576
481	0.00739203
482	0.0187638
483	-0.00970307
484	0.00125779
485	0.00364997
486	0.0227297
487	0.0267762
488	-0.00138887
489	-0.212978
490	-0.279123
491	-0.220019
492	-0.308753
493	-0.226881
494	-0.820552
495	-0.211172
496	-0.180581
497	-0.449097
498	-0.197038
499	-0.170147
500	-0.150959
501	-0.184759
502	-0.239112
503	-0.170225
504	-0.180391
505	-1.01123
506	-0.213705
507	-0.519417
508	-1.18634
509	-1.52148
510	-0.273883
511	-0.912326
512	-0.57676
513	0.00781704
514	0.0161104
515	0.0165716
516	-0.00380995
517	0.0323069
518	0.105277
519	0.0192685
520	0.0178917
521	0.025593
522	0.0173264
523	0.241913
524	0.0601428
525	0.106503
526	0.143419
527	0.818165
528	0.0911808
529	0.00625214
530	0.0264867
531	0.0151583
532	-0.00514004
533	-0.0345299
534	-0.0173873
535	0.0399273
536	0.366471
537	0.906303
538	0.0604892
539	0.817753
540	0.0674708
541	0.0408537
542	0.150653
543	0.0837599
544	0.136977
545	1.49879
546	0.0601725
547	0.106486
548	0.346021
549	0.09253
550	2.5093
551	1.7332
552	0.113805
553	1.20554
554	0.0295288
555	0.0738878
556	0.420004
557	-0.0648656
558	-0.0529203
559	-0.055307
560	0.362624
561	-0.0194925
562	-0.0281978
563	-0.0170838
564	-0.0320908
565	0.0083264
566	-0.0341576
567	0.0207827
568	0.00906773
569	0.195626
570	-0.0226926
571	-0.0883441
572	-0.277446
573	-0.213088
574	-0.227134
575	-0.829952
576	-0.651441
577	-0.197116
578	-0.184675
579	-0.243058
580	-0.415996
581	-0.180332
582	-0.750028
583	-0.213031
584	-0.074453
585	-0.125601
586	-0.977715
587	-0.519401
588	-0.576557
589	-1.53786
590	-0.237835
591	-0.649454
592	-0.249621
593	-0.644918
594	-0.249485
595	-0.498403
596	-0.139863
597	-1.1241
598	-0.212947
599	0.112385
600	0.491877
601	2.05149
602	0.102673
603	0.682735
604	0.142769
605	1.63007
606	0.14649
607	0.0128815
608	0.0204062
609	0.0680489
610	0.120681
611	0.0845483
612	0.290533
613	1.74191
614	0.0903298
615	0.075437
616	0.180196
617	0.0307983
618	0.00964364
619	0.107058
620	0.410008
621	0.0344554
622	0.113744
623	0.0319195
624	0.0157831
625	0.0748161
626	0.561837
627	0.0807009
628	0.508853
629	-0.0746929
630	-0.0732249
631	-0.0903981
632	-0.102197
633	-0.0987883
634	-0.08044
635	-0.0666397
636	-0.0434104
637	-0.0678795
638	0.275171
639	0.361851
640	-0.0746375
641	-0.207287
642	-0.539866
643	-0.181392
644	-1.1249
645	0.0278721
646	0.0353797
647	2.71124
648	0.0663939
649	0.0703125
650	1.92723
651	0.198304
652	0.0691747
653	0.288469
654	0.0938037
655	1.57848
656	0.112908
657	-0.0186227
658	-0.0218744
659	-0.0266236
660	3.71771
661	-0.0286309
662	0.177664
663	-0.00564315
664	0.878516
665	1.37782
666	-0.00668877
667	-0.00236188
668	2.47082
669	-0.00390837
670	0.788816
671	1.71605
672	0.0110789
673	0.0151309
674	0.0269566
675	6.04917e-05
676	0.0211707
677	0.482765
678	-0.00529053
679	0.0153304
680	0.0311014
681	0.903998
682	0.0130367
683	0.0583392
684	0.888656
685	0.0829148
686	1.43245
687	0.141452
688	2.35723
689	0.0352844
690	-0.00585881
691	-0.036013
692	0.0556077
693	0.199438
694	-0.0361532
695	0.542774
696	-0.0513467
697	-0.0673417
698	-0.0488651
699	0.291882
700	-0.0559026
701	-0.0277109
702	-0.020101
703	0.00266587
704	-0.0347198
705	0.021164
706	0.00676276
707	-0.124449
708	-0.141139
709	-0.159472
710	-0.119135
711	-0.124641
712	-0.0840872
713	-0.0868348
714	-0.087494
715	-0.0762084
716	-0.0887695
717	0.330378
718	-0.0931065
719	-0.0631686
720	-0.0613729
721	-0.0369528
722	-0.0649838
723	-0.0665591
724	0.354801
725	-0.189647
726	-0.161449
727	-0.630585
728	-0.206149
729	-0.181264
730	-1.21892
731	-0.0424827
732	0.00288618
733	0.00327318
734	-0.0503838
735	0.023151
736	0.0220559
737	0.0279811
738	0.0220755
739	0.00409099
740	-0.0354122
741	0.0252781
742	0.0223281
743	0.0789334
744	0.0459736
745	-0.0118817
746	0.0126903
747	0.0281445
748	0.0169338
749	0.0224527
750	0.0633917
751	0.0460993
752	0.0615071
753	0.0102252
754	2.82161
755	0.127719
756	0.142003
757	2.84912
758	0.161289
759	0.289176
760	0.304421
761	0.187028
762	1.28325
763	0.0717904
764	0.0889685
765	1.28713
766	0.0270952
767	0.105875
768	0.000247875
769	0.0170637
770	0.0102553
771	-0.00489914
772	0.00905451
773	0.000325062
774	0.0138755
775	0.992547
776	0.0631489
777	0.0588001
778	0.0694063
779	0.0511625
780	0.0833021
781	0.842381
782	0.140497
783	1.20534
784	0.00621868
785	0.0288386
786	0.118354
787	-0.03332
788	-0.0500165
789	0.462005
790	-0.014004
791	-0.0254539
792	-0.0280228
793	-0.0237668
794	-0.0137224
795	-0.0321306
796	-0.0196924
797	-0.0269998
798	-0.0322552
799	-0.0140298
800	-0.0343532
801	0.00373654
802	-0.0088879
803	0.206433
804	0.10612
805	0.00254988
806	0.221201
807	0.00748077
808	0.0675082
809	0.139393
810	2.32058
811	0.0604168
812	2.06538
813	0.0711362
814	0.244653
815	0.0836422
816	0.0894088
817	1.73109
818	0.106018
819	0.842014
820	0.113943
821	1.43516
822	0.0576088
823	0.60948
824	0.0633394
825	0.313161
826	0.00223602
827	0.0105366
828	0.0039612
829	-0.00860488
830	-0.0269847
831	3.7129
832	2.56474
833	-0.029065
834	-0.0252811
835	1.58206
836	1.68222
837	0.0105242
838	-0.0814147
839	-0.100414
840	-0.129613
841	-0.095882
842	-0.0903917
843	-0.0566704
844	-0.100571
845	-0.159141
846	-0.170258
847	-0.377575
848	-0.115796
849	-0.833704
850	-0.189175
851	-0.820576
852	-0.0653815
853	-0.0484452
854	-0.0708758
855	-0.0499306
856	-0.0357522
857	-0.0651785
858	-0.427275
859	-1.01497
860	-0.0480594
861	-0.0660327
862	-0.0367209
863	-0.0633621
864	-0.428667
865	-0.422509
866	-0.996794
867	-0.105529
868	3.52201e-05
869	1.19998
870	-2.95026e-05
871	0.652837
872	0.0133007
873	1.72972
874	-0.0482661
875	-0.0673687
876	-0.0277792
877	0.014355
878	-0.0725835
879	-0.0501499
880	-0.03616
881	-0.0726727
882	0.10002
883	-0.0165694
884	-0.42262
885	-1.13715
886	-0.10552
887	-0.0710573
888	-0.0379093
889	0.0979607
890	0.0936379
891	-0.00938209
892	-0.0620889
893	-0.225376
894	-0.0660281
895	-1.04744
896	-0.419549
897	-0.116641
898	-0.10571
899	-0.784543
900	-2.01111
901	-0.854009
902	0.0231538
903	0.029698
904	0.0323824
905	0.0288598
906	0.024837
907	0.0171747
908	0.0247374
909	0.0224197
910	0.0196686
911	0.00952098
912	0.0459129
913	0.0715912
914	0.0835411
915	0.654663
916	1.74391
917	0.0892741
918	0.0700468
919	0.196132
920	0.113899
921	1.49788
922	-0.0480239
923	-0.0644521
924	-0.0728472
925	-0.0502922
926	-0.0582224
927	-0.0391137
928	-0.0366188
929	-0.428111
930	-0.435352
931	-1.01698
932	-0.11645
933	-0.105587
934	-0.0538036
935	-0.0983842
936	0.0141296
937	-0.0168882
938	-0.0679912
939	-0.0280257
940	0.395811
941	-0.0686098
942	-0.158495
943	-0.166709
944	-0.0477751
945	-0.0459891
946	-0.0476233
947	-0.19976
948	-0.459278
949	-0.17841
950	-1.17038
951	-0.137723
952	-0.148661
953	-0.193937
954	-0.172693
955	0.0471723
956	-0.186011
957	-0.152391
958	-0.164248
959	-0.180962
960	-0.207756
961	-0.431927
962	-0.197393
963	-0.175567
964	-0.160449
965	-0.373992
966	-0.192017
967	-0.160286
968	-0.662026
969	-0.756879
970	-0.220163
971	-0.227854
972	-0.545606
973	-1.5057
974	-0.52648
975	-0.58196
976	-1.53779
977	-0.0193865
978	-0.0258812
979	-0.0296032
980	-0.0309383
981	-0.0201909
982	-0.0290674
983	-0.0326836
984	-0.0148016
985	-0.0307049
986	-0.0315615
987	0.00301471
988	-0.034803
989	0.0214948
990	-0.00190825
991	0.117677
992	-0.0145086
993	0.024016
994	-0.0194136
995	-0.0165172
996	0.140256
997	0.159929
998	-0.00979592
999	-0.00857046
1000	0.0792265
1001	0.124828
1002	0.00653463
1003	0.0411129
1004	0.461751
1005	1.03966
1006	0.0566223
1007	0.0407441
1008	-0.0405741
1009	0.0586681
1010	0.523234
1011	0.015634
1012	0.0551685
1013	0.0234872
1014	0.121714
1015	0.0308507
1016	0.438992
1017	0.0122209
1018	0.0208091
1019	1.46168
1020	0.0568227
1021	0.869181
1022	0.161601
1023	-0.0876297
1024	-0.0582852
1025	-0.061396
1026	-0.101998
1027	-0.108176
1028	-0.0530483
1029	0.0922863
1030	-0.012482
1031	-0.432617
1032	-1.31572
1033	-0.0313466
1034	-0.107745
1035	-0.0265105
1036	-0.0239184
1037	-0.0403362
1038	-0.0302439
1039	0.353021
1040	0.00448626
1041	-0.0322275
1042	-0.0250069
1043	-0.0175126
1044	-0.0354374
1045	0.599647
1046	0.0456795
1047	-0.0152194
1048	0.132521
1049	-0.0167225
1050	-0.0203197
1051	0.0297498
1052	-0.0136154
1053	0.0915914
1054	-0.0173873
1055	0.0292824
1056	0.0205828
1057	-0.0108924
1058	0.117333
1059	-0.00967742
1060	0.214443
1061	0.00516101
1062	0.14731
1063	0.0467414
1064	0.0507804
1065	0.135934
1066	0.0530612
1067	0.0997814
1068	0.0580669
1069	0.125037
1070	0.0591242
1071	0.421348
1072	0.36392
1073	0.135344
1074	1.75463
1075	0.106643
1076	1.85365
1077	0.136565
1078	0.447372
1079	0.0496634
1080	0.499598
1081	0.0649092
1082	-0.065267
1083	-0.0532319
1084	-0.0621417
1085	-0.0556215
1086	-0.0195406
1087	-0.0287189
1088	-0.0255577
1089	-0.0153055
1090	-0.0263238
1091	-0.0322336
1092	-0.0344416
1093	0.00309354
1094	0.0945913
1095	-0.0159085
1096	0.0532888
1097	0.0213719
1098	-0.00922779
1099	0.205009
1100	0.154782
1101	0.00728714
1102	-0.0957408
1103	-0.088103
1104	-0.0745949
1105	-0.0752637
1106	-0.0993901
1107	-0.0362977
1108	-0.100974
1109	-0.0766408
1110	-0.0898203
1111	-0.0897697
1112	-0.0918226
1113	-0.0601052
1114	-0.102279
1115	0.0843476
1116	-0.0688211
1117	-0.0128319
1118	0.663952
1119	-0.0695949
1120	1.0577
1121	-0.0770016
1122	-0.158686
1123	-0.198432
1124	-0.200307
1125	-0.883307
1126	-1.03393
1127	-0.179584
1128	-0.22199
1129	-1.20419
1130	0.0721703
1131	0.0510847
1132	0.148569
1133	0.0464529
1134	0.0501945
1135	0.275342
1136	0.0586648
1137	0.145469
1138	0.875
1139	0.105726
1140	0.804273
1141	0.135374
1142	0.596924
1143	0.0494037
1144	0.289389
1145	0.0646082
1146	0.0287888
1147	0.0291737
1148	0.0247618
1149	0.0164905
1150	0.0223541
1151	0.028603
1152	0.0170773
1153	0.0186685
1154	0.0185509
1155	0.00941315
1156	0.0255121
1157	0.0462976
1158	0.0841737
1159	0.0462727
1160	-0.0851764
1161	-0.0895407
1162	-0.120239
1163	-0.090522
1164	-0.0966728
1165	-0.0810166
1166	-0.139991
1167	-0.100775
1168	0.0760637
1169	0.0682292
1170	0.0784099
1171	0.069608
1172	0.0890666
1173	0.0734555
1174	0.0326966
1175	0.0453809
1176	0.0502726
1177	0.0336733
1178	0.0929246
1179	0.0622275
1180	0.0658252
1181	0.126689
1182	0.0473632
1183	0.0644181
1184	0.0335194
1185	0.203276
1186	0.0539245
1187	0.103191
1188	0.00546327
1189	0.0129766
1190	0.0671403
1191	0.00570734
1192	0.535144
1193	0.00627021
1194	0.0177301
1195	0.0157014
1196	0.0180151
1197	0.130703
1198	0.00766735
1199	0.000741986
1200	0.223356
1201	0.00425382
1202	-0.0152573
1203	-0.0295729
1204	-0.149738
1205	-0.0593958
1206	-0.163405
1207	-0.0208642
1208	-0.078794
1209	-0.0697195
1210	-0.00304448
1211	-0.000521708
1212	0.00445721
1213	0.000271355
1214	-0.00334465
1215	0.00102649
1216	-0.00026457
1217	0.0463023
1218	-0.00414317
1219	-0.00423278
1220	0.209643
1221	0.0111013
1222	0.0120026
1223	0.0439986
1224	0.0423586
1225	0.0178516
1226	-0.0728027
1227	-0.0212839
1228	-0.0315438
1229	-0.0762377
1230	0.0566969
1231	-0.0932575
1232	-0.103504
1233	-0.135333
1234	-0.119298
1235	-0.105574
1236	-0.23344
1237	-0.574811
1238	-0.246547
1239	-1.46121
1240	-0.225796
1241	-0.180267
1242	-0.196846
1243	-0.456985
1244	-0.191496
1245	-0.249978
1246	-1.22591
1247	-0.219975
1248	-0.0972852
1249	-0.0905847
1250	0.009958
1251	-0.098795
1252	-0.100315
1253	-0.0599597
1254	-0.0890932
1255	-0.0882322
1256	-0.0667917
1257	-0.0911299
1258	-0.10145
1259	0.0904557
1260	-0.0659131
1261	-0.064653
1262	0.0251522
1263	-0.0684576
1264	0.482371
1265	-0.0686415
1266	-0.0759113
1267	0.504505
1268	-0.200598
1269	-0.908482
1270	-0.178822
1271	-1.14939
1272	-0.222861
1273	-1.21086
1274	0.0144192
1275	0.0197447
1276	0.0207082
1277	0.0126771
1278	0.165741
1279	0.0123525
1280	0.0110885
1281	0.0110231
1282	0.496482
1283	-0.000167829
1284	-0.00105443
1285	0.00924517
1286	0.000141681
1287	0.00548294
1288	0.0287251
1289	0.0251256
1290	0.0271728
1291	0.0268296
1292	0.0270809
1293	0.0178353
1294	0.0222903
1295	0.019606
1296	0.0169805
1297	0.0193885
1298	0.0156814
1299	0.0171331
1300	0.00881044
1301	0.00960728
1302	0.0196197
1303	0.0464491
1304	0.0833948
1305	0.00294969
1306	-0.000577778
1307	-0.0274995
1308	-0.0191777
1309	-0.0242032
1310	-0.0274268
1311	-0.0563363
1312	-0.0257836
1313	-0.0367283
1314	-0.0348851
1315	-0.0966192
1316	-0.00413688
1317	0.0232781
1318	0.0136314
1319	-0.00467414
1320	0.045239
1321	-0.00214016
1322	0.0196974
1323	-0.00230516
1324	0.175819
1325	0.0315806
1326	0.0928885
1327	0.0326506
1328	0.0428944
1329	0.104547
1330	0.0165019
1331	0.0866137
1332	0.52112
1333	-0.00816177
1334	-0.0118429
1335	0.136607
1336	-0.000646045
1337	0.00693802
1338	0.0403345
1339	-0.00369487
1340	-0.004221
1341	0.0102326
1342	0.0239202
1343	-0.00170345
1344	0.0195455
1345	-0.00181403
1346	0.0324736
1347	0.203127
1348	0.0335239
1349	0.097341
1350	-0.00652377
1351	0.516349
1352	0.186537
1353	-0.0112068
1354	0.00299341
1355	-0.00047997
1356	0.00725794
1357	0.000350143
1358	0.00909457
1359	-0.00089575
1360	0.00533349
1361	-0.00491328
1362	0.53564
1363	0.0142628
1364	0.0585492
1365	0.0168071
1366	0.0583489
1367	0.0224215
1368	-0.0239978
1369	-0.145512
1370	-0.0372018
1371	-0.0255905
1372	-0.0343308
1373	-0.0460569
1374	-0.0367564
1375	-0.0042029
1376	0.0173401
1377	0.0326439
1378	-0.00225554
1379	0.124614
1380	0.0315542
1381	0.0770854
1382	0.0324328
1383	0.0164223
1384	-0.00399291
1385	-0.00506045
1386	-0.00788481
1387	0.279114
1388	0.0504644
1389	0.000287097
1390	0.0110526
1391	-0.00396398
1392	0.0228977
1393	-0.00362199
1394	0.0416682
1395	0.0934167
1396	0.0161718
1397	0.00952319
1398	-0.00428138
1399	-0.00517473
1400	0.119282
1401	0.0731283
1402	0.0727183
1403	0.0334483
1404	0.0498952
1405	0.0338476
1406	0.0312222
1407	0.0645479
1408	0.094307
1409	0.576468
1410	0.0332619
1411	0.0535733
1412	0.120168
1413	-0.011675
1414	-0.0261612
1415	-0.0420769
1416	0.713458
1417	0.000630036
1418	-0.034422
1419	0.0011288
1420	-0.026062
1421	-0.265413
1422	-1.138
1423	-0.0416572
1424	-0.0654888
1425	-0.00370985
1426	-0.00168412
1427	-0.000360473
1428	0.00574096
1429	0.000472232
1430	0.00856181
1431	0.0147072
1432	0.0703957
1433	0.0581978
1434	0.016821
1435	0.0549598
1436	0.0225134
1437	-0.0188943
1438	-0.0191139
1439	-0.0239988
1440	-0.034276
1441	-0.0348563
1442	-0.0586622
1443	0.639691
1444	0.0559899
1445	1.48081
1446	0.0984917
1447	0.107213
1448	1.51369
1449	0.477979
1450	-0.00784307
1451	0.0171591
1452	0.0676709
1453	0.063109
1454	0.0166346
1455	0.0273458
1456	0.182228
1457	0.00688458
1458	0.150749
1459	0.766115
1460	0.109022
1461	0.942334
1462	1.8637
1463	0.116482
1464	0.15192
1465	0.0290572
1466	-0.0446321
1467	1.62643
1468	0.728542
1469	-0.0286172
1470	-0.0390901
1471	-0.0547755
1472	-0.343955
1473	-0.206795
1474	-0.217409
1475	-0.838807
1476	0.0260502
1477	-0.00430036
1478	0.0127546
1479	-0.00368123
1480	-0.00235735
1481	0.0458218
1482	0.0211476
1483	-0.00332102
1484	0.0297181
1485	0.0358567
1486	0.217224
1487	0.0312477
1488	0.0423982
1489	0.0941521
1490	0.694275
1491	-0.00801468
1492	-0.00465294
1493	0.161423
1494	-0.00269224
1495	-0.00389392
1496	0.00855601
1497	-0.000536268
1498	-0.00100709
1499	0.0082037
1500	-0.00128866
1501	-0.000971527
1502	-0.00079493
1503	-0.00499733
1504	-0.00546484
1505	0.00440518
1506	0.00650036
1507	0.0563005
1508	0.0140788
1509	0.0606468
1510	0.0225097
1511	0.0243629
1512	0.0562503
1513	-0.028605
1514	-0.0256108
1515	-0.0241864
1516	-0.0331392
1517	-0.0350896
1518	-0.0284372
1519	-0.0257877
1520	-0.0370451
1521	-0.0496079
1522	-0.034405
1523	0.0232396
1524	-0.0041612
1525	0.0119547
1526	-0.00470692
1527	0.102025
1528	0.0315092
1529	0.032535
1530	0.0929929
1531	0.112498
1532	0.043036
1533	-0.00781891
1534	0.276072
1535	0.116268
1536	-0.0118999
1537	-0.00284624
1538	-0.00187185
1539	0.00473429
1540	0.000489156
1541	0.00837526
1542	8.96131e-05
1543	-0.00378067
1544	-0.00392277
1545	0.137164
1546	0.0161535
1547	0.0184393
1548	0.0795413
1549	0.0660933
1550	0.0239185
1551	-0.00518292
1552	0.0156326
1553	-0.00399996
1554	0.0158273
1555	0.083587
1556	0.0306178
1557	0.0717883
1558	0.0429729
1559	0.041614
1560	-0.00992239
1561	0.269926
1562	-0.00534831
1563	0.0247702
1564	-0.00380682
1565	0.0148736
1566	0.0411669
1567	0.0820383
1568	0.0763654
1569	-0.00555826
1570	0.260163
1571	0.0150258
1572	0.0137986
1573	2.43623
1574	2.02158
1575	0.00995514
1576	0.0175823
1577	0.182998
1578	0.0392223
1579	1.04876
1580	0.0363912
1581	1.8186
1582	0.0828874
1583	1.00476
1584	0.0782941
1585	1.80689
1586	-0.243697
1587	-0.548966
1588	-0.111203
1589	-0.115597
1590	-0.402935
1591	-0.276251
1592	-0.0199414
1593	-0.13429
1594	-0.0433294
1595	1.88636
1596	-0.00623598
1597	0.0531407
1598	-0.0177767
1599	-0.0387455
1600	-0.473108
1601	-0.208885
1602	-0.431972
1603	-0.382235
1604	-0.844736
1605	-0.422751
1606	-0.0121781
1607	-0.011417
1608	-0.0418352
1609	2.50995
1610	-0.0186498
1611	0.000855041
1612	0.0641818
1613	-0.0393702
1614	-0.268167
1615	-0.650259
1616	-0.26591
1617	-0.85649
1618	-0.663222
1619	1.364
1620	0.119764
1621	0.0545835
1622	0.281246
1623	-0.00452236
1624	0.0226554
1625	-0.00507086
1626	0.011727
1627	0.0122119
1628	-0.00390757
1629	0.0975406
1630	0.0308395
1631	0.0317374
1632	0.0822697
1633	0.0417079
1634	0.0964289
1635	0.0161901
1636	-0.00959912
1637	-0.0124466
1638	0.0858148
1639	-0.00398963
1640	-0.00509377
1641	0.10431
1642	0.0120001
1643	2.59875
1644	0.019206
1645	0.336256
1646	1.12559
1647	0.0423288
1648	0.0394695
1649	1.85441
1650	0.255308
1651	0.0401816
1652	1.16904
1653	0.0828409
1654	0.51198
1655	0.100806
1656	0.109379
1657	1.93061
1658	0.0413731
1659	0.013175
1660	0.0279522
1661	0.0830108
1662	0.017421
1663	-0.00283484
1664	-0.0036746
1665	0.0151785
1666	0.0315624
1667	0.0870116
1668	0.0819204
1669	0.0428648
1670	0.0414784
1671	0.127494
1672	-0.0126219
1673	0.0860143
1674	-0.00445493
1675	-0.00531744
1676	0.0685803
1677	0.0773872
1678	0.0813469
1679	0.0699953
1680	0.073932
1681	0.176629
1682	0.0329427
1683	0.044257
1684	0.0468082
1685	0.0323474
1686	0.0536104
1687	0.0339642
1688	0.0345264
1689	0.0320985
1690	0.105904
1691	0.0662414
1692	0.0654564
1693	0.0336975
1694	0.036523
1695	0.12273
1696	0.0542261
1697	-0.0128101
1698	-0.041974
1699	-0.043385
1700	2.3968
1701	0.000192872
1702	0.0256683
1703	-0.0393185
1704	1.54186
1705	-1.15165
1706	-0.262979
1707	-0.850095
1708	-0.583247
1709	2.31411
1710	0.0120452
1711	0.00805809
1712	1.79316
1713	0.0160014
1714	0.0520553
1715	0.61534
1716	0.0361759
1717	1.85236
1718	0.0333286
1719	0.00113787
1720	0.00617298
1721	0.0132771
1722	0.0198557
1723	0.0184506
1724	0.012789
1725	0.0111303
1726	0.0116517
1727	0.0635962
1728	-0.00335529
1729	-0.00984887
1730	-0.0199705
1731	-0.019712
1732	2.14191
1733	-0.0429833
1734	1.68574
1735	1.27123
1736	-0.0126889
1737	-0.0477232
1738	1.51692
1739	-0.47405
1740	-0.377152
1741	-0.683455
1742	-0.844152
1743	0.0549504
1744	0.199771
1745	0.106029
1746	1.13168
1747	0.0120925
1748	0.0252227
1749	0.100767
1750	0.0259201
1751	0.0100403
1752	0.181183
1753	0.164908
1754	0.134023
1755	0.175186
1756	0.474055
1757	0.156702
1758	0.0607418
1759	0.0401878
1760	0.126283
1761	0.0541489
1762	0.0268261
1763	0.00266899
1764	0.0185372
1765	0.0287446
1766	0.105485
1767	-0.0643882
1768	0.00353067
1769	-0.0133255
1770	-0.0200393
1771	0.00850745
1772	-0.0436555
1773	-0.0722154
1774	0.0262419
1775	-0.00111256
1776	-0.0544413
1777	-0.0630209
1778	0.781091
1779	-0.00470486
1780	0.0384099
1781	-0.0128613
1782	0.00438292
1783	-0.0490755
1784	0.0106984
1785	0.0480346
1786	0.0122364
1787	0.0217301
1788	0.0135267
1789	0.0118941
1790	0.356711
1791	0.00606087
1792	0.00518315
1793	0.020303
1794	0.0199926
1795	0.00679165
1796	0
1797	0
1798	0
1799	0
1800	0
1801	0
1802	-0.0124743
1803	0.0228694
1804	3.4149
1805	-0.0828273
1806	0.158621
1807	0.0360255
1808	-0.0761982
1809	2.58956
1810	-1.12894
1811	-0.793617
1812	-0.122884
1813	0.00637195
1814	-1.27287
1815	-0.139914
1816	0.00958742
1817	0.000357461
1818	0.557084
1819	0.00130013
1820	0.00601258
1821	0.0162744
1822	0.003336
1823	0.163716
1824	0.012909
1825	0.0108243
1826	0.00624292
1827	0.0268221
1828	0.00717271
1829	0.0212329
1830	0.0210875
1831	1.06975
1832	2.68588
1833	0.0179175
1834	0.0145753
1835	1.89255
1836	0.0252744
1837	0.723257
1838	1.64485
1839	0.0251755
1840	1.31009
1841	0.0438192
1842	1.82542
1843	0.0486244
1844	0.0951066
1845	1.83357
1846	-0.626015
1847	-0.0496233
1848	-0.1089
1849	-0.171818
1850	-0.27653
1851	-0.717233
1852	-0.0269145
1853	0.84267
1854	0.733156
1855	-0.0330256
1856	-0.0530583
1857	-0.0378163
1858	0.773212
1859	0.0127628
1860	2.61031
1861	0.00773764
1862	0.0355371
1863	0.741679
1864	1.43164
1865	0.0327887
1866	1.7983
1867	0.05081
1868	0.0628804
1869	1.20857
1870	0.767149
1871	0.156267
1872	0.44245
1873	0.865629
1874	0.0612821
1875	1.27101
1876	0.151463
1877	1.35007
1878	1.9764
1879	0.107053
1880	0.103103
1881	0.0267276
1882	0.00855899
1883	0.000380065
1884	0.00028462
1885	0.0556667
1886	0.00120964
1887	0.258239
1888	0.0172763
1889	0.851025
1890	0.308622
1891	0.0162051
1892	0.154696
1893	0.00323781
1894	-0.0228741
1895	0.119794
1896	-0.0695435
1897	-0.0843365
1898	-0.00268946
1899	-0.00116707
1900	0.000594854
1901	0.00672621
1902	0.0191136
1903	-0.0030481
1904	0.0581853
1905	0.13693
1906	0.114507
1907	-0.0041248
1908	-0.0153656
1909	-0.0126452
1910	0.471799
1911	-0.0428146
1912	-6.88775e-05
1913	-0.0286551
1914	0.85148
1915	-0.0387144
1916	-0.263192
1917	-0.757555
1918	-0.0403881
1919	-0.00921018
1920	-0.0661934
1921	-1.06553
1922	-0.848176
1923	1.38774
1924	0.429432
1925	0.0592205
1926	1.254
1927	-0.0543269
1928	-0.0495479
1929	-0.0489666
1930	-0.0533161
1931	-0.0722993
1932	-0.48423
1933	-0.075388
1934	-0.0669974
1935	-0.077881
1936	-0.218998
1937	-0.0428949
1938	2.67651
1939	-0.0470531
1940	-0.000737869
1941	0.676422
1942	-0.0608938
1943	-0.00434103
1944	-0.0317201
1945	1.47774
1946	-0.0478053
1947	-0.762636
1948	-0.377182
1949	-0.843751
1950	-0.670789
1951	0.0160205
1952	1.89181
1953	0.012513
1954	2.07261
1955	0.0196455
1956	0.129294
1957	0.0406016
1958	1.75208
1959	0.0460919
1960	1.79215
1961	1.82291
1962	0.0902087
1963	-0.0508154
1964	-0.357004
1965	-0.11018
1966	-0.403212
1967	-0.278284
1968	-0.42227
1969	0.169186
1970	0.133271
1971	0.0765794
1972	0.0635184
1973	0.144365
1974	0.236778
1975	0.511994
1976	0.00733688
1977	0.00707181
1978	0.0660521
1979	0.0495693
1980	0.0483593
1981	0.0234347
1982	-0.0807816
1983	-0.0542015
1984	-0.053094
1985	0.0193461
1986	-0.000833124
1987	2.01234
1988	-0.0433273
1989	1.55869
1990	-0.0475867
1991	-0.0401793
1992	-0.0118868
1993	-0.591437
1994	-0.840762
1995	-0.0412984
1996	-0.0143977
1997	1.89376
1998	-0.044197
1999	0.121419
[truncated: 739 more rows]

## Sheet: Figure 4c
Subbasin	Trend-Water yield	P-value
1	-0.859847	0.4388
2	-0.990648	0.370053
3	-0.920124	0.418114
4	-0.903656	0.404926
5	-1.04613	0.343107
6	-2.93113	0.112474
7	-4.13142	0.0271394
8	1.56075	0.355149
9	0.217705	0.862277
10	-3.0465	0.107417
11	1.55121	0.359232
12	1.87319	0.263049
13	-3.12997	0.0918678
14	-3.19297	0.0874352
15	1.74688	0.299506
16	-3.39873	0.0605202
17	0.327854	0.903573
18	2.56543	0.373662
19	0.19937	0.864966
20	0.158531	0.919204
21	-3.13047	0.0941893
22	-3.01462	0.103126
23	0.365577	0.892265
24	0.238017	0.884
25	-3.11852	0.0361371
26	0.203877	0.896497
27	0.559645	0.690345
28	2.51678	0.383878
29	-3.10745	0.0363844
30	-2.86187	0.0521985
31	0.56536	0.6877
32	-3.08511	0.0859615
33	0.529743	0.702323
34	0.2965	0.84576
35	0.311432	0.840148
36	2.51587	0.387605
37	-3.18916	0.0776342
38	0.353613	0.895661
39	0.347264	0.898161
40	0.347995	0.898567
41	0.518816	0.704349
42	0.283387	0.855204
43	2.53275	0.382209
44	0.526474	0.701526
45	0.322231	0.831715
46	-4.10592	0.02949
47	-2.84793	0.03358
48	-2.99509	0.028156
49	0.16361	0.913917
50	-2.85361	0.0333189
51	-2.94309	0.0287899
52	0.343942	0.899809
53	0.562366	0.682149
54	-2.85377	0.0337532
55	-3.1267	0.0823759
56	-2.91312	0.0498429
57	2.56579	0.377075
58	1.61847	0.491515
59	-2.66606	0.0497556
60	2.52638	0.38373
61	1.6902	0.313778
62	2.56905	0.374391
63	-2.91429	0.101051
64	1.70664	0.309485
65	0.328036	0.904388
66	-4.24689	0.0271877
67	4.00535	0.121091
68	0.685102	0.781537
69	-0.582627	0.803556
70	-3.87634	0.0349252
71	-2.8423	0.0520448
72	-2.96899	0.0955317
73	0.854314	0.736029
74	0.343318	0.899487
75	-0.777421	0.742716
76	1.30241	0.601839
77	1.35405	0.582058
78	-0.706117	0.765376
79	1.32997	0.595033
80	1.29428	0.601974
81	4.03583	0.118135
82	-1.46169	0.165949
83	-0.763267	0.74871
84	1.63967	0.487713
85	1.48485	0.523817
86	-1.23337	0.200125
87	1.27254	0.608928
88	-0.682534	0.773375
89	1.26251	0.612475
90	-0.577223	0.805123
91	1.40503	0.568921
92	1.24458	0.620855
93	0.523861	0.664043
94	-1.34275	0.166576
95	-1.68437	0.089216
96	3.70161	0.129122
97	1.27715	0.611499
98	0.607411	0.609924
99	1.46376	0.530735
100	1.38657	0.575241
101	4.022	0.118757
102	-1.40788	0.155067
103	0.619564	0.606318
104	-0.595135	0.799407
105	0.792944	0.756561
106	-1.44527	0.130947
107	1.62871	0.489899
108	1.54352	0.483397
109	-1.14517	0.244788
110	0.854003	0.736292
111	-0.398266	0.743216
112	0.704917	0.775218
113	0.827107	0.747248
114	0.31398	0.797728
115	0.518632	0.663897
116	0.288438	0.841319
117	0.429507	0.762412
118	1.45558	0.53071
119	0.666765	0.787243
120	-0.622385	0.791086
121	1.33416	0.592456
122	-1.38742	0.174101
123	0.441776	0.758218
124	0.219885	0.926197
125	-1.25466	0.187952
126	0.441598	0.716404
127	1.50318	0.496801
128	-1.14565	0.233999
129	-1.10395	0.256805
130	3.67252	0.134243
131	0.145381	0.951823
132	0.130648	0.937692
133	0.792193	0.757381
134	0.210962	0.929662
135	1.44878	0.532269
136	0.89975	0.668584
137	1.49066	0.49599
138	1.32998	0.58891
139	1.07246	0.605564
140	0.881051	0.674873
141	2.26288	0.354489
142	-1.8768	0.295188
143	-2.06399	0.259802
144	-1.76961	0.327303
145	-1.74839	0.33426
146	0.162992	0.910315
147	-0.550283	0.434152
148	-1.74539	0.339936
149	-0.575903	0.454148
150	-1.06961	0.465086
151	2.31949	0.349683
152	-1.85298	0.324091
153	0.181464	0.939712
154	2.17637	0.36918
155	-0.576202	0.422099
156	-1.88748	0.315674
157	-1.76727	0.331828
158	2.20856	0.359402
159	2.38118	0.34174
160	-1.66079	0.358196
161	0.856655	0.687217
162	0.0900234	0.956889
163	-1.79805	0.331769
164	-1.73583	0.332122
165	-0.942328	0.510977
166	1.47253	0.499386
167	1.44471	0.508407
168	1.47818	0.497407
169	2.33017	0.349441
170	-1.77833	0.319405
171	0.176217	0.941763
172	-0.941417	0.514364
173	-1.35886	0.505585
174	0.446862	0.821902
175	-0.413828	0.823949
176	0.432769	0.82613
177	-0.325963	0.860177
178	-0.366744	0.843459
179	2.71391	0.295014
180	-0.345125	0.853131
181	-0.291638	0.874933
182	-0.925341	0.522673
183	-0.92811	0.52018
184	-0.347361	0.850794
185	-0.974872	0.497259
186	-0.354459	0.846998
187	-0.275019	0.879938

## Sheet: Figure 4d
HRU	Trend-Water yield
1	-0.756451
2	-0.877595
3	-0.857225
4	-0.750672
5	-0.710279
6	-0.981534
7	-0.723436
8	-0.838948
9	-0.724116
10	-0.780699
11	-0.566651
12	-0.683617
13	-0.809844
14	-0.697929
15	-0.51813
16	-0.70852
17	-0.543613
18	-0.716508
19	-1.6162
20	-1.58696
21	-1.51068
22	-1.67986
23	-1.20747
24	-1.5936
25	-0.878506
26	-0.782942
27	-0.735334
28	-0.793833
29	-0.880789
30	-0.726481
31	-0.547311
32	-0.734843
33	-1.10976
34	-0.690211
35	-1.6073
36	-1.48932
37	-1.57937
38	-1.56561
39	-1.69836
40	-1.68402
41	-1.20474
42	-1.61549
43	-0.817497
44	-0.755081
45	-0.852873
46	-0.748601
47	-0.765597
48	-0.70842
49	-0.817605
50	-0.721917
51	-1.05541
52	-0.682191
53	-0.818929
54	-0.695883
55	-0.660677
56	-0.707299
57	-0.285158
58	-0.715038
59	-1.58588
60	-1.59371
61	-1.65974
62	-1.67966
63	-1.19156
64	-1.59285
65	-0.970029
66	-0.910319
67	-0.85304
68	-0.841826
69	-1.02048
70	-0.900023
71	-0.902754
72	-0.946223
73	-0.973236
74	-0.905532
75	-0.815732
76	-0.86824
77	-0.929197
78	-0.946896
79	-0.951071
80	-0.979888
81	-0.921572
82	-0.968717
83	-0.988747
84	-1.02072
85	-0.97178
86	-1.00093
87	-0.969378
88	-1.08232
89	-0.74993
90	-0.901873
91	-0.74759
92	-0.868672
93	-1.14819
94	-0.710273
95	-0.724625
96	-0.879411
97	-0.732419
98	-0.546068
99	-1.15392
100	-0.688464
101	-1.48867
102	-1.60642
103	-1.69687
104	-1.47301
105	-1.61389
106	-1.3276
107	-2.57615
108	-3.02249
109	-2.56866
110	-2.97818
111	-3.10169
112	-2.51963
113	-2.73241
114	-2.78623
115	-2.42166
116	-2.66385
117	-2.39469
118	-2.83573
119	-2.81201
120	-3.45322
121	-3.45792
122	-3.4178
123	-2.76071
124	-3.49569
125	-4.27782
126	-4.16653
127	-4.1358
128	-4.27465
129	-4.30485
130	-3.58553
131	-3.87797
132	-3.85103
133	-3.50846
134	-3.85194
135	-3.72936
136	-3.74227
137	-3.32425
138	-3.87625
139	-3.84684
140	-3.87404
141	-3.83226
142	-3.48927
143	-3.75284
144	-3.64332
145	-3.48606
146	-3.87321
147	-4.7064
148	-4.59297
149	-4.61071
150	-4.19245
151	-4.26565
152	-4.61824
153	-4.17817
154	-4.74544
155	1.58609
156	1.58517
157	1.58751
158	1.48961
159	1.5511
160	1.665
161	1.6528
162	1.57955
163	1.65468
164	1.54945
165	1.59903
166	1.64521
167	1.6489
168	1.28584
169	1.63554
170	1.79509
171	1.69023
172	1.79292
173	1.38632
174	0.829831
175	1.32791
176	1.18709
177	1.32306
178	1.44471
179	0.229922
180	0.295246
181	0.343918
182	0.294915
183	0.322497
184	0.370339
185	0.311515
186	0.390677
187	-0.425292
188	1.05274
189	0.928123
190	0.910537
191	0.896817
192	0.661252
193	0.871276
194	-0.418218
195	-0.131441
196	-0.131331
197	0.0759136
198	-0.100888
199	-0.0878316
200	0.0476498
201	-0.0490597
202	-0.0699814
203	-3.12751
204	-3.28493
205	-2.79579
206	-2.97507
207	-3.09156
208	-3.26505
209	-2.97467
210	-3.31772
211	-2.81008
212	-2.83668
213	-2.75152
214	-2.20157
215	-2.6901
216	-2.74172
217	-2.36856
218	-2.86359
219	-3.4777
220	-3.32567
221	-3.21757
222	-2.82236
223	-3.47445
224	-3.25648
225	-2.98479
226	-3.43785
227	-3.51744
228	-3.00607
229	1.55154
230	1.6762
231	1.57469
232	1.66015
233	1.32245
234	1.66063
235	1.53861
236	1.69157
237	1.65597
238	1.48592
239	1.42431
240	1.6571
241	1.94933
242	1.84059
243	1.89655
244	1.58945
245	1.89512
246	1.84982
247	1.31264
248	1.29869
249	1.39292
250	0.825432
251	1.19613
252	1.32154
253	1.32604
254	1.4407
255	2.28603
256	2.12516
257	1.99517
258	2.14585
259	1.76013
260	1.69374
261	1.49872
262	1.76089
263	1.67262
264	1.97079
265	1.96902
266	2.02081
267	1.50008
268	1.35393
269	-2.64212
270	-3.25883
271	-3.26501
272	-3.03353
273	-3.31756
274	-2.52329
275	-3.29255
276	-2.68554
277	-2.85945
278	-2.49605
279	-3.04025
280	-2.48328
281	-2.75743
282	-2.81457
283	-2.69155
284	-2.44989
285	-2.86502
286	-2.45171
287	-3.43369
288	-3.37058
289	-2.79871
290	-3.51544
291	-2.6376
292	-3.26157
293	-3.32012
294	-2.62708
295	-3.29546
296	-2.6851
297	-2.67266
298	-2.80632
299	-2.37494
300	-2.86815
301	-2.8147
302	-2.39765
303	-3.03406
304	-3.47416
305	-3.51618
306	-3.2672
307	2.32911
308	2.11147
309	2.12662
310	2.23203
311	2.14619
312	1.97769
313	1.79027
314	1.65264
315	1.67829
316	1.7594
317	1.43743
318	1.75974
319	1.93339
320	2.01509
321	1.64773
322	1.96945
323	1.92009
324	1.9684
325	1.49272
326	1.50367
327	1.35711
328	1.4999
329	1.57822
330	1.49249
331	-3.1198
332	-3.18751
333	-3.17967
334	-2.8278
335	-2.72147
336	-2.82571
337	-2.70845
338	-2.64543
339	-2.74826
340	-2.54805
341	-3.59413
342	-3.91948
343	-3.60075
344	-3.89691
345	-3.53433
346	-3.93469
347	0.289658
348	0.288605
349	0.275527
350	0.313647
351	0.364087
352	0.351572
353	0.455286
354	0.469395
355	0.125866
356	0.205207
357	2.56854
358	2.5334
359	2.55813
360	2.60003
361	2.55489
362	2.6002
363	0.201957
364	0.229809
365	0.167861
366	0.135335
367	0.203756
368	-0.00754134
369	0.338551
370	0.219046
371	0.241166
372	0.435521
373	0.153032
374	0.651776
375	0.755393
376	0.547403
377	-0.0658185
378	0.6309
379	-0.329613
380	-0.233569
381	-0.737288
382	-0.396548
383	-0.126301
384	-0.310237
385	0.259359
386	0.203099
387	-0.607297
388	0.191707
389	0.210401
390	0.324618
391	0.210084
392	0.293319
393	0.322685
394	0.222213
395	0.260399
396	-0.621159
397	0.378153
398	0.221875
399	0.0964885
400	0.34395
401	0.712193
402	0.390993
403	-0.63391
404	0.670672
405	0.770306
406	0.385186
407	0.448916
408	0.71482
409	-0.693346
410	-0.295033
411	-0.182486
412	-0.130906
413	-2.6531
414	-3.26385
415	-3.32244
416	-2.60495
417	-2.39333
418	-2.81104
419	-2.38223
420	-2.87352
421	-2.99122
422	-3.47971
423	-3.51856
424	-3.22043
425	-3.28014
426	-3.07039
427	-2.8887
428	-3.3318
429	-3.29498
430	-2.67482
431	-2.90306
432	-3.02251
433	-3.04312
434	-2.57106
435	-2.72887
436	-3.02897
437	-2.88324
438	-2.53628
439	-2.91763
440	-2.60292
441	-2.46185
442	-2.7127
443	-2.88692
444	-2.23818
445	-2.20866
446	-2.75098
447	-3.44517
448	-3.4109
449	-3.52515
450	-3.1197
451	-3.25505
452	-3.48774
453	0.364118
454	0.311969
455	0.330091
456	0.379484
457	0.375803
458	0.385408
459	0.254325
460	0.235163
461	0.145569
462	0.0686132
463	0.0552935
464	0.207012
465	0.238784
466	0.0789034
467	0.22149
468	0.0822762
469	0.339388
470	0.0838915
471	0.291403
472	0.0575177
473	0.361391
474	0.0096996
475	0.222682
476	0.848967
477	0.782561
478	0.392915
479	0.861024
480	0.24977
481	-0.396651
482	-0.762883
483	-0.183055
484	-0.259849
485	-0.299471
486	-0.181812
487	-0.263632
488	-0.274955
489	-3.15005
490	-2.59524
491	-3.23188
492	-2.36811
493	-3.18414
494	-2.58515
495	-2.40522
496	-2.90851
497	-2.5193
498	-2.95144
499	-2.93095
500	-2.78142
501	-2.82111
502	-2.33322
503	-2.33866
504	-2.96779
505	-2.56566
506	-2.86804
507	-3.49578
508	-3.42003
509	-3.21191
510	-3.70207
511	-2.67209
512	-3.48007
513	0.183555
514	0.260455
515	0.0677977
516	0.307236
517	0.263408
518	-0.613279
519	0.300894
520	0.195137
521	0.233446
522	0.381919
523	0.526384
524	0.672479
525	0.481857
526	0.776692
527	0.393551
528	0.714261
529	-0.29254
530	-0.693056
531	-0.117404
532	-0.215999
533	-0.127879
534	-0.20169
535	0.693161
536	0.112983
537	0.285008
538	0.701626
539	0.342127
540	0.705318
541	0.693125
542	0.519388
543	0.583749
544	0.347207
545	0.175067
546	0.713441
547	0.627411
548	0.508482
549	0.701367
550	0.496143
551	0.483863
552	0.637155
553	0.394989
554	0.501121
555	0.523701
556	0.578568
557	2.5191
558	2.36593
559	2.36946
560	2.46626
561	2.50661
562	2.54682
563	2.55032
564	2.52758
565	2.54991
566	2.52477
567	2.55389
568	2.55581
569	2.79962
570	-2.50481
571	-2.84779
572	-2.84389
573	-3.15186
574	-3.18663
575	-2.57886
576	-2.55956
577	-2.95289
578	-2.8224
579	-2.46787
580	-2.36719
581	-2.96884
582	-2.53421
583	-2.8681
584	-3.39098
585	-2.48377
586	-3.2552
587	-3.50057
588	-3.48526
589	-2.98201
590	-3.31447
591	-2.42179
592	-3.14677
593	-2.43419
594	-3.18907
595	-2.39662
596	-2.95344
597	-2.53751
598	-2.89995
599	0.924209
600	1.11073
601	0.242764
602	0.931386
603	0.722543
604	0.899289
605	0.035012
606	0.894543
607	-0.360666
608	0.644296
609	0.640795
610	0.290551
611	0.586371
612	0.420961
613	0.493342
614	0.593254
615	0.712165
616	0.616099
617	0.603759
618	-0.34775
619	0.630213
620	0.531208
621	0.502034
622	0.522728
623	0.462359
624	-0.312523
625	0.526515
626	0.597257
627	0.539595
628	0.0797338
629	-2.84098
630	-2.8473
631	-2.85447
632	-2.91452
633	-2.87679
634	-2.71906
635	-2.71821
636	-2.67213
637	-2.75747
638	-2.55651
639	-2.47645
640	-2.73567
641	-3.9037
642	-3.5639
643	-3.94215
644	-3.5398
645	-0.297113
646	0.679523
647	0.193098
648	0.698917
649	0.642295
650	0.14662
651	0.620987
652	0.718037
653	-0.0961387
654	0.723191
655	0.595803
656	0.638194
657	0.148809
658	0.109492
659	0.204745
660	0.14509
661	0.212409
662	0.124515
663	0.2808
664	0.124938
665	0.39494
666	0.298831
667	0.3199
668	0.39036
669	0.318983
670	0.221171
671	0.405381
672	0.35097
673	0.248705
674	0.189377
675	0.283572
676	0.203665
677	0.171387
678	0.314437
679	0.36721
680	0.050645
681	0.418901
682	0.365577
683	0.654874
684	0.416579
685	0.702556
686	0.430174
687	0.748477
688	0.756466
689	-0.241391
690	-0.231179
691	-0.139317
692	-0.154004
693	-0.106115
694	-0.187546
695	-0.0710497
696	-0.168095
697	2.32024
698	2.32273
699	2.44169
700	2.3584
701	2.53853
702	2.4971
703	2.59314
704	2.51558
705	2.56123
706	2.55843
707	-3.17346
708	-3.12583
709	-3.13391
710	-3.17084
711	-3.1627
712	-2.74468
713	-2.87333
714	-2.78521
715	-2.69801
716	-2.75618
717	-2.5912
718	-2.79919
719	-2.70148
720	-2.82569
721	-2.62711
722	-2.68906
723	-2.72527
724	-2.53211
725	-3.72955
726	-3.90327
727	-3.60357
728	-3.87418
729	-3.91751
730	-3.34782
731	0.190676
732	0.256706
733	0.271629
734	0.234621
735	0.372999
736	0.380905
737	0.369753
738	0.383376
739	0.273561
740	0.185529
741	0.359205
742	0.38518
743	0.274346
744	0.249195
745	0.307032
746	0.378657
747	0.378447
748	0.394243
749	0.385574
750	0.282124
751	0.251793
752	0.939174
753	-0.374649
754	0.481238
755	0.897911
756	0.88185
757	0.79986
758	0.948564
759	-0.13236
760	-0.127813
761	0.949245
762	-0.0333322
763	0.666257
764	0.588661
765	0.0979436
766	0.185677
767	-0.624676
768	0.285643
769	0.205868
770	0.172176
771	0.317832
772	0.314698
773	0.209578
774	0.371487
775	0.454824
776	0.387702
777	0.696113
778	0.661664
779	-0.582616
780	0.699397
781	0.314474
782	0.744103
783	0.644815
784	-0.292607
785	-0.66906
786	-0.142522
787	-0.17482
788	-0.161754
789	0.0141405
790	2.52495
791	2.49834
792	2.51962
793	2.49041
794	2.53088
795	2.48989
796	2.5049
797	2.54581
798	2.52709
799	2.57262
800	2.52287
801	2.60088
802	2.47535
803	2.802
804	2.68594
805	2.54785
806	2.64713
807	2.5667
808	0.63568
809	0.296469
810	0.0271353
811	0.699694
812	0.395351
813	0.645787
814	0.396204
815	0.58295
816	0.589866
817	0.509987
818	0.631675
819	0.71905
820	0.642208
821	0.21891
822	0.457739
823	0.468826
824	0.476079
825	-0.0370435
826	-0.768291
827	-0.0259218
828	-0.586948
829	0.121639
830	0.199045
831	0.144512
832	0.211471
833	0.206684
834	0.189342
835	0.143085
836	0.398022
837	0.348078
838	-3.83135
839	-3.8763
840	-3.70066
841	-3.73895
842	-3.85771
843	-3.52783
844	-4.72356
845	-4.63523
846	-4.63697
847	-4.25025
848	-4.75224
849	-4.24251
850	-4.66406
851	-4.40094
852	-2.43749
853	-2.47133
854	-2.43802
855	-2.39215
856	-2.3904
857	-2.47902
858	-3.87856
859	-3.70229
860	-2.46908
861	-2.43997
862	-2.39024
863	-2.47415
864	-3.84474
865	-3.86006
866	-3.71864
867	-3.55018
868	0.282
869	-0.292319
870	0.331049
871	-0.301431
872	0.367411
873	0.409265
874	-2.4692
875	-2.45005
876	-2.47205
877	-2.4458
878	-2.44643
879	-2.39137
880	-2.38834
881	-2.48743
882	-2.0179
883	-2.49792
884	-3.8593
885	-3.42609
886	-3.54991
887	-2.49795
888	-2.41122
889	-2.04494
890	-2.08496
891	-2.4455
892	-2.44797
893	-2.07462
894	-2.49201
895	-3.6304
896	-3.87285
897	-3.50804
898	-3.56639
899	-3.96129
900	-2.9175
901	-3.96379
902	0.35392
903	0.35438
904	0.284108
905	0.377161
906	0.377955
907	0.380544
908	0.36041
909	0.384241
910	0.445424
911	0.457175
912	0.249035
913	0.278313
914	0.582545
915	0.61155
916	0.479419
917	0.58944
918	0.721575
919	0.631583
920	0.641657
921	0.245965
922	-2.47281
923	-2.43751
924	-2.45118
925	-2.39647
926	-2.47667
927	-2.42767
928	-2.39335
929	-3.87365
930	-3.86752
931	-3.68049
932	-3.49439
933	-3.55414
934	-2.64231
935	-2.87168
936	-2.38618
937	-3.3395
938	-2.72185
939	-2.58023
940	-2.55011
941	-2.76074
942	-3.91821
943	-3.77492
944	-3.78864
945	-3.42251
946	-3.74801
947	-3.88663
948	-3.48502
949	-3.93507
950	-3.53986
951	-2.87887
952	-3.01549
953	-2.47113
954	-2.97055
955	-2.31116
956	-3.00628
957	-2.9946
958	-2.73187
959	-2.9177
960	-2.44423
961	-2.51947
962	-2.95979
963	-2.70831
964	-2.98501
965	-2.50371
966	-2.87975
967	-2.97413
968	-2.4581
969	-2.57063
970	-2.93274
971	-3.73297
972	-3.1963
973	-3.48831
974	-3.55993
975	-3.53232
976	-3.00696
977	2.51639
978	2.4897
979	2.48593
980	2.52739
981	2.49601
982	2.53703
983	2.51859
984	2.56462
985	2.54525
986	2.50275
987	2.59555
988	2.5141
989	2.84945
990	2.80958
991	2.88503
992	2.80771
993	2.81942
994	2.80643
995	2.82262
996	2.70096
997	2.72838
998	2.46327
999	2.51036
1000	2.66098
1001	2.75373
1002	2.55616
1003	1.38175
1004	1.8554
1005	1.7215
1006	1.41138
1007	1.36648
1008	1.26961
1009	1.40734
1010	1.22953
1011	1.37464
1012	1.49581
1013	1.42477
1014	1.48751
1015	1.4357
1016	1.69668
1017	1.89912
1018	1.64088
1019	2.29379
1020	1.61664
1021	2.28589
1022	2.03942
1023	-2.17761
1024	-2.20849
1025	-2.13033
1026	-2.18465
1027	-2.15113
1028	-2.14062
1029	-1.77748
1030	-2.3129
1031	-3.59639
1032	-2.98605
1033	-2.37792
1034	-3.29882
1035	2.47615
1036	2.50173
1037	2.51437
1038	2.47217
1039	2.04326
1040	2.56069
1041	2.48867
1042	2.51825
1043	2.51864
1044	2.50111
1045	2.4488
1046	2.96747
1047	2.79308
1048	2.91665
1049	2.7863
1050	2.78993
1051	2.80644
1052	2.80268
1053	2.90642
1054	2.80971
1055	1.85436
1056	2.54495
1057	2.44712
1058	2.67452
1059	2.49452
1060	2.63296
1061	2.53783
1062	1.67465
1063	1.78143
1064	1.76277
1065	1.66495
1066	1.78687
1067	1.6476
1068	1.75546
1069	1.67604
1070	1.75576
1071	1.49933
1072	1.67407
1073	1.99709
1074	1.73969
1075	2.02562
1076	2.00491
1077	1.99112
1078	1.32789
1079	1.4472
1080	1.45438
1081	1.44045
1082	2.46461
1083	2.36022
1084	2.5954
1085	2.36456
1086	2.49167
1087	2.51953
1088	2.4968
1089	2.5235
1090	2.52258
1091	2.48844
1092	2.52196
1093	2.59682
1094	2.92556
1095	2.83095
1096	1.85929
1097	2.56656
1098	2.47168
1099	2.79926
1100	2.8058
1101	2.56513
1102	-2.87365
1103	-2.93084
1104	-2.8657
1105	-2.86149
1106	-2.89669
1107	-2.66194
1108	-2.89455
1109	-2.80177
1110	-2.84002
1111	-2.91174
1112	-2.80781
1113	-2.75231
1114	-2.82471
1115	-2.69008
1116	-2.74513
1117	-2.67957
1118	-2.51624
1119	-2.78557
1120	-2.26064
1121	-2.76172
1122	-3.93736
1123	-3.76487
1124	-3.91016
1125	-3.74104
1126	-3.54524
1127	-3.96274
1128	-3.93372
1129	-3.54089
1130	1.67086
1131	1.77044
1132	1.6708
1133	1.7775
1134	1.77896
1135	1.33367
1136	1.75195
1137	1.58286
1138	1.99454
1139	2.02108
1140	1.78512
1141	1.98561
1142	1.37415
1143	1.44431
1144	1.35114
1145	1.43683
1146	0.37672
1147	0.309026
1148	0.377405
1149	0.38088
1150	0.383798
1151	0.353073
1152	0.440048
1153	0.362633
1154	0.412492
1155	0.455925
1156	0.199771
1157	0.203561
1158	0.2283
1159	0.250617
1160	-3.88604
1161	-3.91078
1162	-3.74546
1163	-3.93219
1164	-3.88918
1165	-3.82698
1166	-4.65774
1167	-4.72185
1168	3.87718
1169	4.02836
1170	3.93738
1171	4.06517
1172	4.0403
1173	4.08164
1174	4.00803
1175	3.91186
1176	3.89735
1177	4.00783
1178	4.10727
1179	4.21887
1180	4.20471
1181	4.13478
1182	3.87621
1183	3.91329
1184	4.04447
1185	3.2965
1186	3.93905
1187	3.88807
1188	0.671439
1189	0.702479
1190	0.850618
1191	0.658279
1192	0.941123
1193	0.671299
1194	0.680359
1195	0.688098
1196	0.642766
1197	0.615212
1198	0.679897
1199	0.757917
1200	0.867477
1201	0.68981
1202	0.340862
1203	0.555988
1204	0.574536
1205	0.554735
1206	0.547858
1207	0.363407
1208	0.608507
1209	0.535737
1210	-0.589722
1211	-0.603192
1212	-0.603372
1213	-0.613712
1214	-0.573924
1215	-0.597887
1216	-0.596465
1217	-0.55303
1218	-0.593962
1219	-0.507982
1220	-0.329579
1221	-0.333339
1222	-0.358913
1223	-0.374394
1224	-0.343891
1225	-0.343444
1226	-0.716764
1227	-0.956301
1228	-0.973229
1229	-0.708787
1230	-3.58156
1231	-4.0166
1232	-3.95988
1233	-3.84033
1234	-3.63074
1235	-3.83097
1236	-3.13221
1237	-2.67935
1238	-3.14901
1239	-2.49492
1240	-2.46455
1241	-2.91361
1242	-2.95704
1243	-2.52389
1244	-2.87641
1245	-2.36053
1246	-2.57668
1247	-2.92982
1248	-2.77838
1249	-2.86007
1250	-2.65715
1251	-2.88248
1252	-2.88023
1253	-2.80002
1254	-2.82501
1255	-2.90758
1256	-2.72629
1257	-2.79444
1258	-2.81021
1259	-2.67701
1260	-2.86769
1261	-2.74677
1262	-2.67828
1263	-2.73162
1264	-2.54375
1265	-2.76961
1266	-2.74719
1267	-2.42325
1268	-3.90003
1269	-3.73381
1270	-3.94526
1271	-3.30452
1272	-3.9271
1273	-3.61258
1274	0.830762
1275	0.846162
1276	0.961696
1277	0.825153
1278	0.797522
1279	0.828034
1280	0.912955
1281	0.827932
1282	0.916537
1283	0.870291
1284	0.860558
1285	0.878249
1286	0.86639
1287	0.861406
1288	0.375897
1289	0.324408
1290	0.33237
1291	0.380455
1292	0.39238
1293	0.382959
1294	0.382518
1295	0.370594
1296	0.439804
1297	0.363505
1298	0.445493
1299	0.454783
1300	0.450734
1301	0.458068
1302	0.444294
1303	0.204037
1304	0.224708
1305	-0.650129
1306	-0.649422
1307	-0.716291
1308	-0.850923
1309	-1.05591
1310	-1.08107
1311	-0.730851
1312	-1.07485
1313	-1.00157
1314	-1.06086
1315	-0.786741
1316	1.25227
1317	1.36178
1318	1.24387
1319	1.23696
1320	1.39142
1321	1.27152
1322	1.31982
1323	1.25892
1324	1.71861
1325	1.52918
1326	1.62125
1327	1.5065
1328	1.5361
1329	1.72021
1330	1.42272
1331	1.09176
1332	1.55944
1333	1.12845
1334	1.08601
1335	1.5128
1336	1.30118
1337	1.29803
1338	1.37506
1339	1.26343
1340	1.24753
1341	1.23772
1342	1.43643
1343	1.28154
1344	1.31685
1345	1.27056
1346	1.54285
1347	1.65819
1348	1.51901
1349	1.64571
1350	1.15187
1351	1.5569
1352	1.54163
1353	1.09795
1354	-0.630544
1355	-0.647091
1356	-0.670428
1357	-0.659917
1358	-0.675536
1359	-0.64301
1360	-0.647032
1361	-0.627206
1362	-0.266966
1363	-0.370316
1364	-0.436721
1365	-0.396181
1366	-0.359368
1367	-0.386905
1368	-1.05356
1369	-0.814311
1370	-0.972582
1371	-1.07065
1372	-1.05299
1373	-1.00714
1374	-1.05714
1375	1.25033
1376	1.27432
1377	1.43507
1378	1.26809
1379	1.72734
1380	1.52833
1381	1.5094
1382	1.50344
1383	1.4208
1384	1.17432
1385	1.1916
1386	1.12685
1387	1.57492
1388	1.47551
1389	1.55003
1390	1.2582
1391	1.24879
1392	1.40628
1393	1.27145
1394	1.52247
1395	1.67873
1396	1.4122
1397	1.05928
1398	1.10597
1399	1.11248
1400	1.47676
1401	3.95665
1402	4.07272
1403	4.00023
1404	3.89196
1405	4.24632
1406	4.26135
1407	4.19398
1408	4.09415
1409	3.41664
1410	4.03735
1411	3.93076
1412	3.92924
1413	-1.11468
1414	-1.15143
1415	-1.05009
1416	-0.893341
1417	-1.02242
1418	-0.994644
1419	-1.02282
1420	-0.952247
1421	-2.55438
1422	-1.91927
1423	-2.34843
1424	-2.2894
1425	-0.620318
1426	-0.630099
1427	-0.645601
1428	-0.665063
1429	-0.658248
1430	-0.678104
1431	-0.368842
1432	-0.370811
1433	-0.429701
1434	-0.394961
1435	-0.389103
1436	-0.383848
1437	-0.8515
1438	-0.847375
1439	-1.05049
1440	-0.913486
1441	-1.06662
1442	-0.857205
1443	1.91464
1444	1.41638
1445	1.77243
1446	1.49256
1447	1.49966
1448	1.42221
1449	1.63136
1450	1.95503
1451	1.30391
1452	1.44862
1453	1.44459
1454	1.36217
1455	1.41579
1456	1.52945
1457	1.85676
1458	1.99602
1459	2.24715
1460	1.52991
1461	1.7303
1462	1.57679
1463	1.54153
1464	1.51232
1465	1.42653
1466	-1.09253
1467	-1.24405
1468	-0.909052
1469	-0.995616
1470	-0.979122
1471	-1.36349
1472	-1.68158
1473	-2.56846
1474	-1.68063
1475	-2.46301
1476	1.40011
1477	1.24818
1478	1.26829
1479	1.25571
1480	1.26586
1481	1.37179
1482	1.42695
1483	1.27878
1484	1.2773
1485	2.02302
1486	1.48646
1487	1.52422
1488	1.531
1489	1.68514
1490	1.60895
1491	1.12458
1492	1.12143
1493	1.42783
1494	-0.630846
1495	-0.624537
1496	-0.670454
1497	-0.649876
1498	-0.633433
1499	-0.660433
1500	-0.649604
1501	-0.645939
1502	-0.66708
1503	-0.629689
1504	-0.632725
1505	-0.643971
1506	-0.0107869
1507	-0.561449
1508	-0.373477
1509	-0.406398
1510	-0.388202
1511	-0.392722
1512	-0.375755
1513	-1.00316
1514	-1.00523
1515	-1.05634
1516	-0.796071
1517	-1.05973
1518	-1.08808
1519	-1.07561
1520	-1.06174
1521	-0.976154
1522	-1.05555
1523	1.3866
1524	1.25149
1525	1.23561
1526	1.23557
1527	1.68351
1528	1.52784
1529	1.50467
1530	1.62144
1531	1.71946
1532	1.53636
1533	1.12821
1534	1.57528
1535	1.49553
1536	1.08458
1537	-0.596616
1538	-0.602513
1539	-0.609173
1540	-0.620758
1541	-0.630853
1542	-0.615697
1543	-0.530847
1544	-0.60103
1545	-0.360738
1546	-0.341583
1547	-0.367506
1548	-0.389882
1549	-0.339685
1550	-0.357249
1551	1.2233
1552	1.27304
1553	1.24782
1554	1.354
1555	1.55473
1556	1.51431
1557	1.56655
1558	1.50921
1559	1.52126
1560	1.10455
1561	1.55835
1562	1.10972
1563	1.87419
1564	1.26636
1565	1.3451
1566	1.5165
1567	1.61512
1568	1.44992
1569	1.10761
1570	0.538142
1571	0.617353
1572	0.549804
1573	0.237091
1574	0.729809
1575	0.603201
1576	0.580297
1577	0.668668
1578	0.702009
1579	0.783295
1580	0.664958
1581	0.557432
1582	0.783841
1583	0.827845
1584	0.747592
1585	0.620799
1586	-0.374301
1587	-0.266088
1588	-0.346588
1589	-0.150228
1590	-0.135213
1591	-0.364595
1592	-1.11104
1593	-1.37537
1594	-1.0722
1595	-1.18043
1596	-1.04803
1597	-1.49589
1598	-1.3996
1599	-0.961229
1600	-1.67589
1601	-2.56077
1602	-1.65862
1603	-2.60017
1604	-2.44595
1605	-1.67527
1606	-1.14216
1607	-1.11141
1608	-1.04637
1609	-0.749342
1610	-0.975682
1611	-1.02125
1612	-1.31798
1613	-0.939631
1614	-2.54645
1615	-2.31463
1616	-2.55299
1617	-2.43201
1618	-1.70609
1619	3.88514
1620	3.76721
1621	3.67152
1622	3.61039
1623	1.24193
1624	1.35176
1625	1.22592
1626	1.22824
1627	1.26223
1628	1.25002
1629	1.65389
1630	1.5175
1631	1.49363
1632	1.54926
1633	1.52294
1634	1.69059
1635	1.41328
1636	1.10858
1637	1.07392
1638	1.45885
1639	1.10848
1640	1.11352
1641	1.47949
1642	0.623086
1643	0.472628
1644	0.598546
1645	0.670955
1646	0.814889
1647	0.721142
1648	0.682408
1649	0.605738
1650	-0.0375432
1651	0.721172
1652	0.264142
1653	0.766815
1654	1.75843
1655	1.50018
1656	1.50687
1657	1.6384
1658	1.43652
1659	1.35844
1660	1.4183
1661	1.45658
1662	1.28809
1663	1.24573
1664	1.26909
1665	1.35817
1666	1.49033
1667	1.58143
1668	1.61633
1669	1.50875
1670	1.51976
1671	1.48651
1672	1.07034
1673	1.45753
1674	1.10314
1675	1.11007
1676	4.03115
1677	3.87637
1678	3.9587
1679	4.06795
1680	4.08443
1681	4.01074
1682	4.0108
1683	3.9041
1684	3.91579
1685	4.01028
1686	3.88319
1687	4.01037
1688	4.25962
1689	4.27441
1690	4.11273
1691	4.20707
1692	4.18685
1693	4.04846
1694	4.02019
1695	3.94307
1696	3.94161
1697	-1.12986
1698	-1.05901
1699	-1.06772
1700	-0.749443
1701	-1.03906
1702	-1.00955
1703	-0.956364
1704	-0.761527
1705	-1.77404
1706	-2.56021
1707	-2.44655
1708	-1.69916
1709	0.271157
1710	0.531364
1711	0.584471
1712	0.709925
1713	0.562159
1714	0.638014
1715	0.662156
1716	0.683927
1717	0.576318
1718	0.649511
1719	-0.60283
1720	-0.572335
1721	0.839264
1722	0.846965
1723	0.859944
1724	0.826093
1725	0.828968
1726	0.903074
1727	0.673293
1728	0.482556
1729	0.493073
1730	0.650936
1731	-1.10576
1732	-1.25635
1733	-1.0667
1734	-0.797333
1735	-1.23703
1736	-1.05657
1737	-0.972251
1738	-0.912748
1739	-1.66074
1740	-2.61059
1741	-1.72376
1742	-2.45467
1743	1.40093
1744	1.74371
1745	1.48582
1746	1.76472
1747	1.34083
1748	1.40406
1749	1.48272
1750	1.40366
1751	1.8769
1752	2.07212
1753	2.02232
1754	1.70344
1755	1.73882
1756	1.81423
1757	1.6985
1758	1.573
1759	1.48415
1760	1.69616
1761	1.42146
1762	1.28158
1763	1.35256
1764	1.16419
1765	1.69601
1766	1.62037
1767	1.20833
1768	-1.15107
1769	-1.13536
1770	-1.11116
1771	-1.4997
1772	-1.07349
1773	-1.41385
1774	-1.0981
1775	-1.04508
1776	-1.43482
1777	-0.930128
1778	-0.999588
1779	-1.05898
1780	-1.55004
1781	-1.06149
1782	-1.44943
1783	-0.978916
1784	0.892522
1785	0.609639
1786	0.803645
1787	0.924829
1788	0.790284
1789	0.795122
1790	0.873658
1791	0.881836
1792	0.870071
1793	0.839171
1794	0.927664
1795	0.876379
1796	0
1797	0
1798	0
1799	0
1800	0
1801	0
1802	0.268971
1803	0.0405601
1804	0.15131
1805	0.108642
1806	0.272107
1807	0.162036
1808	0.319334
1809	0.134556
1810	-0.928202
1811	-1.76873
1812	-1.32402
1813	-0.824117
1814	-1.63306
1815	-0.627652
1816	0.668129
1817	0.641089
1818	0.886348
1819	0.624884
1820	0.775521
1821	0.632748
1822	0.674043
1823	0.826514
1824	0.805592
1825	0.815146
1826	0.891496
1827	1.01925
1828	0.885524
1829	0.960448
1830	0.542267
1831	0.401685
1832	0.211698
1833	0.589409
1834	0.64283
1835	0.751246
1836	0.579095
1837	0.683861
1838	0.541499
1839	0.661667
1840	0.83495
1841	0.701381
1842	0.246396
1843	0.748392
1844	0.793196
1845	0.776137
1846	-0.203397
1847	-0.34863
1848	-0.315182
1849	-0.132204
1850	-0.319059
1851	-0.302536
1852	0.168316
1853	0.305049
1854	0.340494
1855	0.278366
1856	-0.0382929
1857	0.287386
1858	0.589616
1859	0.591635
1860	0.559421
1861	0.579158
1862	0.674859
1863	0.697208
1864	0.313243
1865	0.641155
1866	0.373959
1867	0.154269
1868	0.342307
1869	0.26109
1870	-0.0171397
1871	0.602298
1872	0.966978
1873	-0.0362442
1874	0.333241
1875	0.383544
1876	0.588618
1877	0.453015
1878	1.69108
1879	1.49365
1880	1.48859
1881	1.41081
1882	0.669277
1883	0.639502
1884	0.609288
1885	0.733681
1886	0.623695
1887	0.779139
1888	0.624236
1889	0.763491
1890	0.820724
1891	0.632006
1892	0.822017
1893	0.6727
1894	0.327836
1895	0.440512
1896	0.499629
1897	0.580596
1898	-0.596027
1899	-0.604205
1900	-0.620262
1901	-0.64294
1902	1.42899
1903	1.27686
1904	1.55336
1905	1.72828
1906	1.49517
1907	1.15068
1908	-1.1622
1909	-1.12808
1910	-0.941532
1911	-1.06428
1912	-1.03858
1913	-0.960976
1914	-0.82736
1915	-0.954482
1916	-2.55938
1917	-2.22541
1918	-2.35098
1919	-1.8965
1920	-2.29526
1921	-1.84542
1922	-2.44123
1923	0.270255
1924	0.933867
1925	0.317653
1926	0.518443
1927	0.329189
1928	0.238261
1929	0.210061
1930	0.375713
1931	-0.113966
1932	0.251742
1933	-0.133323
1934	0.0677585
1935	-0.0568894
1936	0.382971
1937	-1.06654
1938	-0.836548
1939	-1.02117
1940	-1.04004
1941	-1.25962
1942	-0.922044
1943	-1.05332
1944	-0.956075
1945	-0.955744
1946	-0.973548
1947	-1.67599
1948	-2.61014
1949	-2.45353
1950	-1.72214
1951	0.570015
1952	0.353618
1953	0.624224
1954	0.74119
1955	0.600835
1956	0.686146
1957	0.683356
1958	0.529306
1959	0.728417
1960	0.423202
1961	0.768758
1962	0.771756
1963	-0.366558
1964	-0.213448
1965	-0.332026
1966	-0.153244
1967	-0.34114
1968	-0.136591
1969	1.59076
1970	1.57845
1971	2.10307
1972	2.1174
1973	1.55682
1974	1.73242
1975	1.88382
1976	1.91249
1977	1.92191
1978	1.54898
1979	1.35777
1980	1.36372
1981	1.65914
1982	1.44745
1983	1.1897
1984	1.2416
1985	-1.16015
1986	-1.88731
1987	-0.774241
1988	-1.07357
1989	-0.868534
1990	-0.978347
1991	-2.36689
1992	-1.89088
1993	-1.7089
1994	-2.45846
1995	-1.07165
1996	-1.15
1997	-1.18688
1998	-1.088
1999	-1.32974
[truncated: 739 more rows]

## Sheet: Figure 4e
Subbasin	Trend-Surface runoff	P-value
1	-0.198506	0.645698
2	-0.247082	0.561255
3	-0.26172	0.560314
4	-0.199769	0.602659
5	-0.335757	0.458991
6	-0.750412	0.458839
7	-1.83603	0.0318869
8	0.857866	0.347498
9	0.318118	0.550504
10	-0.793055	0.439245
11	0.881159	0.322901
12	1.0107	0.260976
13	-0.945663	0.37529
14	-0.797835	0.322736
15	1.03517	0.2669
16	-1.80651	0.0849655
17	-0.0359758	0.984836
18	2.61575	0.153399
19	0.500451	0.444561
20	0.204952	0.811941
21	-0.725562	0.401307
22	-0.906091	0.429704
23	-0.0329438	0.986029
24	0.227557	0.778991
25	-1.63301	0.0953678
26	0.193617	0.747859
27	0.14076	0.832323
28	2.57917	0.145819
29	-1.57783	0.0894833
30	-0.684043	0.157405
31	0.323049	0.724503
32	-1.61286	0.116607
33	0.255035	0.71517
34	0.832126	0.328361
35	0.442523	0.561523
36	2.56175	0.150392
37	-1.60759	0.106763
38	-0.0814397	0.964365
39	-0.0634046	0.97295
40	-0.0587969	0.975153
41	0.184943	0.795206
42	0.416756	0.610618
43	2.44939	0.145489
44	0.532807	0.583081
45	0.836012	0.373568
46	-2.31692	0.028573
47	-1.17201	0.0413347
48	-1.17074	0.0387683
49	0.331108	0.570919
50	-1.10513	0.0405932
51	-1.19734	0.0305592
52	-0.0507796	0.97859
53	0.625002	0.520859
54	-1.17249	0.0428977
55	-1.35512	0.114657
56	-1.29486	0.161966
57	2.36369	0.138475
58	1.62601	0.264711
59	-0.968712	0.0726489
60	2.26845	0.137112
61	0.956898	0.238916
62	2.46857	0.146078
63	-1.30845	0.176017
64	0.829015	0.283203
65	-0.074183	0.967276
66	-2.00126	0.03578
67	2.57486	0.0595819
68	0.769879	0.626599
69	0.0816455	0.941748
70	-1.94852	0.0344349
71	-1.25327	0.169913
72	-1.56593	0.135668
73	0.566903	0.675171
74	-0.140719	0.929228
75	0.0477461	0.964719
76	1.11242	0.365821
77	1.10656	0.356015
78	0.0808962	0.943431
79	1.05578	0.367029
80	1.24722	0.403591
81	2.65819	0.06727
82	-0.647195	0.144869
83	0.0484467	0.966873
84	1.59094	0.280625
85	1.6028	0.277668
86	-0.551302	0.231731
87	1.1967	0.386534
88	0.0520999	0.964628
89	1.02866	0.376051
90	0.0811991	0.936413
91	1.28732	0.413448
92	1.34666	0.414059
93	0.739496	0.272009
94	-0.567533	0.180266
95	-0.902566	0.101344
96	3.08682	0.0599609
97	1.11002	0.38947
98	0.802995	0.185047
99	1.53641	0.290795
100	1.23323	0.389323
101	2.66387	0.0669747
102	-0.62988	0.177111
103	0.821474	0.214756
104	0.0862125	0.923279
105	0.408987	0.740631
106	-0.696948	0.180212
107	1.66795	0.288039
108	1.58232	0.244513
109	-0.440435	0.238614
110	0.43153	0.700818
111	-0.0449516	0.918499
112	0.85981	0.593537
113	0.725503	0.641369
114	0.471024	0.451526
115	0.745743	0.22525
116	0.331278	0.728437
117	0.381534	0.702225
118	1.64512	0.282711
119	0.812018	0.610864
120	0.0633904	0.945135
121	1.34763	0.401744
122	-0.652744	0.171666
123	0.426885	0.680119
124	1.19446	0.305834
125	-0.607	0.249089
126	0.673112	0.283157
127	1.42548	0.268125
128	-0.427587	0.399349
129	-0.456118	0.299851
130	2.9721	0.0712368
131	1.3172	0.309693
132	0.045839	0.955805
133	0.664605	0.656667
134	1.20425	0.318903
135	1.67023	0.287597
136	0.253642	0.829111
137	1.52419	0.255394
138	1.02691	0.350452
139	0.288554	0.793524
140	0.259622	0.835049
141	1.68946	0.247147
142	-0.817652	0.534643
143	-0.817362	0.522973
144	-0.749244	0.527278
145	-0.665356	0.55565
146	0.157836	0.861728
147	-0.351844	0.428559
148	-0.855145	0.515692
149	-0.273778	0.494838
150	0.0150013	0.981911
151	1.74591	0.272372
152	-0.74546	0.473953
153	1.34507	0.316305
154	1.65385	0.275271
155	-0.369385	0.436468
156	-0.791184	0.47208
157	-0.833079	0.514729
158	2.00549	0.228705
159	1.53981	0.283286
160	-0.846747	0.50969
161	0.246857	0.831736
162	-0.0777362	0.927174
163	-0.822204	0.482318
164	-0.794362	0.54211
165	0.028013	0.968481
166	1.61982	0.255718
167	1.56649	0.270531
168	1.54451	0.266534
169	1.62371	0.281251
170	-0.913888	0.519565
171	1.47711	0.314853
172	0.0365989	0.956907
173	-0.2928	0.845131
174	0.55998	0.674342
175	-0.0452009	0.968189
176	0.574268	0.668095
177	0.0781393	0.940155
178	0.0614897	0.951329
179	1.44228	0.283257
180	0.12841	0.893181
181	0.105787	0.916063
182	0.0809108	0.884612
183	0.115956	0.838443
184	0.0838881	0.933726
185	0.00772609	0.991322
186	0.0487436	0.962474
187	0.148718	0.876699

## Sheet: Figure 4f
HRU	Trend-Surface runoff
1	-0.187874
2	-0.133821
3	-0.17047
4	-0.24607
5	-0.105443
6	0.099956
7	-0.214719
8	-0.174608
9	-0.366691
10	0.0335597
11	1.2406
12	-0.15817
13	-0.173294
14	-0.218211
15	0.990229
16	-0.36663
17	1.28059
18	-0.376024
19	-0.771304
20	-0.553323
21	-1.34239
22	-0.961627
23	-0.0494536
24	-0.515398
25	-0.134835
26	-0.190191
27	-0.106757
28	0.727997
29	-0.110943
30	-0.221949
31	0.929231
32	-0.372153
33	-0.0334361
34	-0.165322
35	-0.556285
36	-1.1512
37	-0.0452797
38	-0.177917
39	-0.961386
40	-1.75278
41	-0.0806059
42	-0.517086
43	-0.141132
44	-0.187759
45	-0.113036
46	-0.245779
47	0.403484
48	-0.105302
49	-0.174056
50	-0.214535
51	-0.0269913
52	-0.158056
53	-0.178461
54	-0.217891
55	0.399909
56	-0.366315
57	1.82398
58	-0.375681
59	-0.553249
60	-0.692964
61	-1.7344
62	-0.961626
63	-0.0540747
64	-0.515414
65	-0.140126
66	-0.189571
67	-0.105603
68	0.390323
69	-0.208156
70	-0.233428
71	-0.0471375
72	0.235429
73	-0.285259
74	-0.409153
75	0.844781
76	-0.175232
77	-0.581025
78	-0.465183
79	-0.830602
80	-0.811561
81	-0.45141
82	0.00536863
83	-0.15192
84	-0.191567
85	-0.244502
86	-0.221562
87	-0.0975238
88	-0.00113337
89	-0.218638
90	-0.16027
91	-0.371278
92	-0.259504
93	-0.034679
94	-0.161144
95	-0.22173
96	-0.109503
97	-0.371561
98	0.933043
99	-0.0349182
100	-0.165129
101	-1.15057
102	-0.556186
103	-0.962915
104	-1.18592
105	-0.516964
106	-0.0466123
107	-0.125948
108	-0.201247
109	-0.707483
110	-0.706732
111	-0.410341
112	-0.262527
113	-0.52004
114	-0.6359
115	-0.692706
116	-0.857341
117	0.454781
118	-0.52026
119	-0.636254
120	-0.519213
121	-3.50259
122	-1.53968
123	-0.367435
124	-1.00485
125	-1.03821
126	-0.873411
127	-1.78773
128	-1.81716
129	-0.929624
130	-0.460187
131	-1.59259
132	-1.73652
133	-0.177074
134	-0.667418
135	-2.2893
136	-2.28948
137	0.918509
138	-1.66474
139	-1.74969
140	-1.61579
141	-0.670778
142	0.574209
143	-2.32141
144	-2.18999
145	0.676366
146	-1.68308
147	-2.55338
148	-2.61205
149	-1.66768
150	-0.284136
151	-3.46265
152	-3.08071
153	-2.81903
154	-2.44245
155	0.766482
156	0.682222
157	0.679666
158	1.07524
159	0.544658
160	0.551128
161	0.694906
162	0.762474
163	0.692658
164	0.826076
165	0.874783
166	0.77425
167	0.771544
168	1.01093
169	1.19915
170	0.843121
171	2.35823
172	0.838188
173	0.612926
174	0.151041
175	0.930893
176	1.14678
177	0.925443
178	2.47319
179	0.309239
180	0.267396
181	0.151571
182	0.136529
183	0.450033
184	0.431139
185	0.328119
186	0.378469
187	0.0628225
188	0.271507
189	0.275808
190	0.374693
191	0.275404
192	1.27023
193	0.539494
194	0.237174
195	0.319849
196	0.309184
197	0.438882
198	0.359729
199	0.363767
200	0.388609
201	0.201881
202	0.200752
203	-0.371194
204	-0.455094
205	-0.00175392
206	-0.173651
207	-0.638502
208	-0.629369
209	-0.327095
210	-0.362613
211	-0.641179
212	-0.596873
213	-0.0555596
214	-0.240968
215	-0.863173
216	-0.90201
217	-0.422125
218	-0.523158
219	-1.12711
220	-1.10409
221	-0.50162
222	-0.310239
223	-0.519835
224	-0.648073
225	-2.09509
226	-1.5392
227	-1.00656
228	-2.09913
229	0.553668
230	0.556872
231	0.774803
232	0.705306
233	1.10993
234	0.702985
235	0.738947
236	0.684437
237	0.784574
238	0.916179
239	1.62431
240	0.781613
241	0.749284
242	0.894368
243	0.872466
244	1.34449
245	0.867349
246	3.01065
247	0.991414
248	0.808013
249	0.619167
250	0.171835
251	1.16123
252	0.940051
253	0.935095
254	2.36964
255	1.37758
256	0.771259
257	2.89228
258	0.772583
259	0.807
260	0.919142
261	1.54089
262	0.803949
263	1.38307
264	0.892565
265	0.885877
266	3.94394
267	1.00709
268	1.30145
269	-0.0942558
270	-0.172603
271	-0.629457
272	-0.643395
273	-0.362678
274	0.058596
275	-0.348541
276	-0.0981965
277	-0.914422
278	-0.932909
279	-0.55546
280	-0.354361
281	-0.532514
282	-0.642426
283	-0.864375
284	-0.822566
285	-0.52384
286	0.28337
287	-1.5384
288	-3.10932
289	-0.686476
290	-1.00665
291	-0.041436
292	-0.172628
293	-0.362898
294	-0.344665
295	-0.348722
296	-0.325078
297	-0.213705
298	-0.260936
299	-0.31311
300	-0.524105
301	-0.491173
302	0.00501883
303	-1.94423
304	-0.519809
305	-1.00671
306	-3.07802
307	0.803541
308	0.549764
309	0.771555
310	1.48088
311	0.772625
312	2.76121
313	0.69863
314	0.73617
315	0.924552
316	0.806898
317	1.23824
318	0.803806
319	0.918225
320	0.755435
321	1.30057
322	0.891778
323	2.99307
324	0.885756
325	0.868867
326	1.07486
327	1.30334
328	1.00699
329	2.46085
330	1.00115
331	-1.32326
332	-1.3237
333	-0.802824
334	-0.0747374
335	-1.32488
336	-1.11406
337	-1.6781
338	-1.48377
339	-1.19971
340	-0.237228
341	-2.17262
342	-2.0081
343	-3.10345
344	-2.4028
345	-3.0519
346	-1.90285
347	-0.196213
348	-0.230391
349	-0.0866682
350	-0.127336
351	-0.0742983
352	-0.0145249
353	0.0420074
354	-0.0583182
355	0.226488
356	0.000959901
357	2.24203
358	2.47511
359	2.62278
360	2.66571
361	2.62262
362	2.72385
363	0.393869
364	0.418011
365	1.64733
366	0.314189
367	0.234099
368	0.508993
369	0.411712
370	0.677153
371	0.390683
372	2.89996
373	0.672463
374	0.27136
375	0.597771
376	1.34288
377	1.30033
378	0.5014
379	0.286594
380	0.27996
381	0.108773
382	0.287736
383	0.478327
384	0.0555046
385	0.267412
386	0.251548
387	0.035137
388	0.0556599
389	0.250057
390	0.222173
391	0.302861
392	0.209252
393	0.293998
394	0.300913
395	0.0983984
396	0.0904363
397	0.186875
398	0.232648
399	0.454298
400	0.244925
401	0.41349
402	0.432703
403	0.0807719
404	0.142109
405	0.39065
406	0.564367
407	2.11309
408	0.360903
409	0.0840741
410	0.188034
411	0.179653
412	-0.0148515
413	-0.107292
414	-0.172661
415	-0.363142
416	-0.345768
417	0.680592
418	-0.261232
419	-0.349917
420	-0.52489
421	-1.48228
422	-0.520039
423	-1.00695
424	-2.83522
425	-0.63091
426	-0.645997
427	-0.33268
428	-0.363679
429	-0.638593
430	-0.725836
431	-0.718647
432	-0.712825
433	-0.722768
434	-0.620373
435	-0.227736
436	-0.271041
437	-0.919788
438	-0.928128
439	-0.932506
440	-1.18492
441	-0.747336
442	-0.869776
443	-0.526219
444	0.902123
445	0.767419
446	-0.882771
447	-1.53757
448	-3.21094
449	-1.00686
450	-2.45018
451	-2.92868
452	-1.55427
453	-0.107481
454	-0.142647
455	-0.147
456	-0.106934
457	-0.017964
458	-0.0753066
459	-0.00463248
460	0.817602
461	0.222976
462	0.190805
463	0.206651
464	0.1574
465	0.161607
466	0.184291
467	0.278068
468	0.254862
469	0.193164
470	0.178724
471	0.210993
472	0.265807
473	0.192044
474	0.228793
475	0.266327
476	0.332018
477	0.306068
478	0.490293
479	0.326281
480	0.339977
481	0.16785
482	0.09434
483	0.161237
484	0.0794413
485	0.170836
486	0.35907
487	0.269565
488	0.0728392
489	-1.03099
490	-1.02013
491	-0.665714
492	-0.533193
493	-1.04094
494	-1.13985
495	-1.23388
496	-1.28638
497	-1.12719
498	-1.30263
499	-1.13474
500	-0.99666
501	-1.26044
502	-1.29564
503	-0.801882
504	-0.947437
505	-1.41059
506	-1.29217
507	-2.29012
508	-3.45647
509	-3.26592
510	-1.59205
511	-1.47097
512	-2.32126
513	0.0984084
514	0.0690496
515	0.306234
516	0.214843
517	0.0986616
518	0.0965151
519	0.110249
520	0.154739
521	0.231282
522	0.188012
523	0.283149
524	0.153868
525	0.412878
526	0.393565
527	1.33165
528	0.362505
529	0.188304
530	0.0814701
531	0.361276
532	0.195753
533	-0.0138885
534	0.0996776
535	-0.275474
536	-0.155854
537	0.70904
538	-0.119139
539	0.653118
540	-0.10004
541	-0.257782
542	-0.152479
543	0.313743
544	0.45762
545	0.369037
546	-0.258254
547	0.351914
548	0.886345
549	0.101577
550	1.72229
551	1.56222
552	0.365269
553	1.40591
554	0.00288138
555	0.407878
556	1.1482
557	2.1846
558	2.19797
559	2.20234
560	2.91852
561	2.466
562	2.24365
563	2.65884
564	2.61681
565	2.7216
566	2.61698
567	2.16895
568	2.90686
569	3.42143
570	0.000968172
571	-0.0717775
572	-1.09117
573	-1.03132
574	-1.04147
575	-1.10596
576	-1.18069
577	-1.30287
578	-1.2603
579	-1.3058
580	-0.873431
581	-0.947421
582	-1.33427
583	-1.29132
584	-0.900099
585	-0.342818
586	-3.11713
587	-2.29054
588	-2.32129
589	-2.56681
590	-0.77718
591	-0.0551023
592	-1.14647
593	-0.361982
594	-1.15326
595	-0.00903926
596	-0.405691
597	-1.11497
598	-1.29453
599	-0.290856
600	0.0126601
601	0.0853435
602	-0.244644
603	0.984119
604	0.184249
605	0.0991012
606	0.189246
607	-0.0458845
608	-0.262197
609	0.186151
610	0.328269
611	0.315395
612	0.788927
613	1.66892
614	0.328743
615	0.0221674
616	0.28612
617	-0.246283
618	-0.125245
619	0.35346
620	1.00611
621	0.192664
622	0.470877
623	-0.0185906
624	-0.252676
625	0.410726
626	1.37346
627	0.428088
628	0.438113
629	-0.298481
630	-0.230529
631	-1.42359
632	-1.42209
633	-0.933793
634	-0.805938
635	-1.68067
636	-1.60441
637	-1.2014
638	-0.329847
639	-0.470119
640	-1.68405
641	-2.40429
642	-3.00633
643	-1.90393
644	-3.05152
645	-0.0304346
646	-0.263713
647	0.759848
648	-0.100685
649	0.193152
650	0.688548
651	0.344001
652	0.0241102
653	-0.183724
654	0.105888
655	1.76807
656	0.366693
657	0.253137
658	0.287348
659	0.200594
660	1.98339
661	0.212547
662	0.663455
663	0.21213
664	1.14818
665	2.62092
666	0.221524
667	0.239368
668	3.0651
669	0.244251
670	1.4515
671	2.71552
672	0.184853
673	0.0686827
674	0.107204
675	0.208121
676	0.308983
677	1.22344
678	0.224529
679	0.183701
680	0.255067
681	2.01986
682	0.188939
683	0.152702
684	0.492718
685	0.3579
686	1.90571
687	0.385308
688	3.55948
689	0.392257
690	0.193912
691	-0.0185349
692	0.285459
693	0.809474
694	0.134773
695	1.18048
696	-0.0350393
697	1.41633
698	1.8887
699	2.8031
700	2.20092
701	2.23748
702	2.46392
703	2.70704
704	2.61552
705	2.16881
706	2.90249
707	-1.03844
708	-0.791724
709	-1.31931
710	-1.32182
711	-0.801663
712	-0.612238
713	-1.17727
714	-1.31822
715	-1.62851
716	-1.67181
717	-0.146198
718	-1.19678
719	-1.32025
720	-1.16588
721	-1.586
722	-1.67282
723	-1.19594
724	-0.182266
725	-2.00026
726	-2.00547
727	-3.1416
728	-2.39858
729	-1.90093
730	-2.31965
731	-0.185016
732	-0.154214
733	-0.153849
734	-0.192082
735	-0.0396303
736	-0.0734549
737	-0.0180002
738	-0.0751956
739	-0.154102
740	-0.172838
741	-0.0379901
742	-0.07555
743	0.17228
744	0.00252205
745	-0.10664
746	-0.108077
747	-0.152372
748	-0.068076
749	-0.0759025
750	0.11643
751	0.00154549
752	-0.240326
753	-0.0144796
754	0.95349
755	-0.167381
756	0.184
757	2.42959
758	-0.0521854
759	-0.16759
760	-0.183855
761	0.314233
762	0.0150253
763	0.0811902
764	0.324716
765	0.496588
766	0.0553781
767	0.0277635
768	0.208364
769	0.303665
770	0.306337
771	0.225177
772	0.292099
773	0.306711
774	0.190288
775	2.17668
776	0.429612
777	0.409902
778	0.141758
779	0.104912
780	0.358094
781	1.35148
782	0.385598
783	2.34561
784	0.187467
785	0.115716
786	0.641986
787	0.137525
788	-0.0328152
789	1.17053
790	1.77733
791	1.81624
792	1.78192
793	1.79521
794	2.46724
795	2.42999
796	2.46547
797	2.23831
798	2.61662
799	2.66607
800	2.61664
801	2.70999
802	2.66136
803	3.19153
804	2.94663
805	2.66999
806	3.47921
807	2.90472
808	0.184597
809	0.374569
810	0.34214
811	-0.119348
812	1.5158
813	0.194196
814	0.70003
815	0.312676
816	0.325686
817	1.72391
818	0.356201
819	1.73546
820	0.369196
821	0.78667
822	0.377424
823	1.35179
824	0.397543
825	0.241267
826	0.000188107
827	0.052767
828	0
829	0.0640906
830	0.200004
831	1.98959
832	2.27992
833	0.211448
834	0.203405
835	1.27651
836	2.68704
837	0.183568
838	-1.74576
839	-1.6329
840	-2.32651
841	-2.31798
842	-1.68
843	-1.35851
844	-2.55679
845	-2.59134
846	-3.08627
847	-3.42342
848	-2.44445
849	-3.24261
850	-3.09971
851	-3.93508
852	-0.639908
853	-0.690345
854	-0.902228
855	-0.951532
856	-0.971744
857	-0.953355
858	-1.85974
859	-2.19922
860	-0.689999
861	-0.63947
862	-0.972492
863	-0.955778
864	-1.85777
865	-1.8543
866	-2.18845
867	-1.01017
868	0.207954
869	0.153678
870	0.242581
871	0.182705
872	0.189005
873	2.72257
874	-0.690071
875	-0.627211
876	-0.00347639
877	-0.140433
878	-0.895466
879	-0.951746
880	-0.971808
881	-0.954218
882	-0.348066
883	-0.0141902
884	-1.85435
885	-2.21275
886	-1.01012
887	-0.955433
888	-0.977355
889	-0.350021
890	-0.336288
891	-0.0189613
892	-0.953473
893	-1.02579
894	-0.963418
895	-2.20408
896	-1.85544
897	-1.01945
898	-1.01311
899	-1.97898
900	-2.03202
901	-2.02097
902	-0.21551
903	-0.222196
904	-0.171757
905	-0.233648
906	-0.108305
907	-0.0988274
908	-0.0402145
909	-0.075819
910	-0.01108
911	-0.0702524
912	0.00167002
913	0.142368
914	0.312379
915	1.47673
916	1.65228
917	0.325324
918	0.0249919
919	0.335781
920	0.368893
921	0.871102
922	-0.690797
923	-0.644562
924	-0.89762
925	-0.952945
926	-0.958985
927	-0.979851
928	-0.973184
929	-1.86189
930	-1.86701
931	-2.19522
932	-1.01748
933	-1.01091
934	-0.754883
935	-0.933373
936	-0.542895
937	-0.0467697
938	-1.68098
939	-1.56163
940	-0.108527
941	-1.20133
942	-2.00627
943	-1.96821
944	-1.22074
945	-0.352268
946	-1.2181
947	-2.3948
948	-2.86527
949	-1.90191
950	-3.04963
951	-0.82775
952	-1.00525
953	-1.07455
954	-1.10078
955	-0.377038
956	-1.11225
957	-1.14358
958	-1.02845
959	-1.28785
960	-1.19826
961	-1.12235
962	-1.30404
963	-1.02745
964	-1.14813
965	-1.43684
966	-1.28401
967	-0.900508
968	-0.462366
969	-1.42433
970	-1.31512
971	-1.74257
972	-2.39033
973	-3.70807
974	-2.30859
975	-2.33674
976	-2.55192
977	1.77298
978	1.81539
979	1.79122
980	1.76683
981	2.46354
982	2.24386
983	2.61524
984	2.66359
985	2.20653
986	2.21265
987	2.70788
988	2.61523
989	2.39611
990	2.52046
991	2.44902
992	2.27361
993	2.32181
994	2.25624
995	2.68419
996	3.01504
997	3.09202
998	2.65895
999	2.65658
1000	2.89077
1001	3.26008
1002	2.90187
1003	0.753379
1004	0.557807
1005	2.25549
1006	1.16667
1007	0.505355
1008	-0.0146871
1009	1.16791
1010	0.206734
1011	1.21878
1012	0.988672
1013	1.69771
1014	1.71413
1015	1.70427
1016	2.17021
1017	1.15528
1018	0.112796
1019	3.67984
1020	1.74611
1021	3.25124
1022	2.21696
1023	-0.541325
1024	-0.58119
1025	-0.788434
1026	-0.750017
1027	-0.816093
1028	-0.811605
1029	-0.330795
1030	-0.0122827
1031	-1.63764
1032	-2.00865
1033	-0.182292
1034	-0.894431
1035	1.81412
1036	1.76645
1037	1.76129
1038	1.79014
1039	0.54341
1040	1.15359
1041	2.2112
1042	2.21546
1043	2.6576
1044	2.61331
1045	1.99475
1046	1.16803
1047	2.27177
1048	2.46381
1049	2.26752
1050	2.25417
1051	2.33252
1052	2.6876
1053	2.92168
1054	2.68183
1055	0.698629
1056	2.167
1057	2.65574
1058	2.98061
1059	2.65342
1060	3.46241
1061	2.89757
1062	0.625361
1063	0.518006
1064	0.714295
1065	0.842836
1066	0.697861
1067	0.737244
1068	0.806484
1069	0.923132
1070	0.803466
1071	1.56067
1072	1.3482
1073	0.898113
1074	2.41082
1075	0.68334
1076	3.57541
1077	0.891033
1078	1.58099
1079	0.81137
1080	1.90348
1081	0.985914
1082	2.18451
1083	2.19691
1084	2.18158
1085	2.20147
1086	2.19659
1087	1.88829
1088	1.81603
1089	1.77626
1090	2.44407
1091	2.4297
1092	2.61635
1093	2.70817
1094	2.92922
1095	2.68577
1096	0.838435
1097	2.16942
1098	2.6607
1099	3.18821
1100	3.32777
1101	2.9041
1102	-1.12382
1103	-0.944875
1104	-0.235507
1105	-0.298729
1106	-0.936062
1107	-0.716555
1108	-1.4319
1109	-1.30343
1110	-1.33095
1111	-1.17448
1112	-1.68429
1113	-1.58772
1114	-1.69141
1115	-1.06944
1116	-1.68663
1117	-1.52677
1118	0.348179
1119	-1.20564
1120	0.92221
1121	-1.69048
1122	-2.00963
1123	-2.03314
1124	-2.39883
1125	-3.50446
1126	-3.01832
1127	-1.90513
1128	-2.40982
1129	-2.94425
1130	0.544893
1131	0.564227
1132	0.628625
1133	0.51768
1134	0.634721
1135	0.988468
1136	0.802664
1137	0.969802
1138	1.58022
1139	0.682566
1140	2.08259
1141	0.889291
1142	1.81341
1143	0.810592
1144	1.50541
1145	0.984852
1146	-0.233513
1147	-0.185203
1148	-0.108233
1149	-0.100696
1150	-0.0757299
1151	-0.020568
1152	-0.149216
1153	-0.0602122
1154	0.0131916
1155	-0.0702508
1156	-0.178813
1157	-0.0480459
1158	0.19715
1159	0.00245054
1160	-1.29819
1161	-1.18584
1162	-1.0865
1163	-1.21326
1164	-1.6591
1165	-1.74504
1166	-2.57047
1167	-2.55669
1168	1.56573
1169	2.23348
1170	2.21716
1171	2.26121
1172	2.25925
1173	2.26555
1174	2.65072
1175	2.33147
1176	2.70946
1177	2.69711
1178	2.39881
1179	2.70524
1180	2.76299
1181	2.8866
1182	2.94517
1183	2.89608
1184	2.09204
1185	1.70092
1186	3.05349
1187	3.16938
1188	0.0605449
1189	0.0993574
1190	0.760638
1191	0.617953
1192	1.81165
1193	0.62157
1194	0.128035
1195	0.10162
1196	0.210003
1197	0.414514
1198	0.838456
1199	0.846938
1200	1.45908
1201	0.835227
1202	0.663807
1203	0.66929
1204	0.743465
1205	0.874068
1206	0.546514
1207	0.725362
1208	0.867335
1209	0.868432
1210	-0.112836
1211	0.00687071
1212	0.114489
1213	0.0761183
1214	-0.068203
1215	0.0418791
1216	0.0927015
1217	0.237267
1218	0.0862662
1219	0.0820945
1220	0.558761
1221	0.135655
1222	0.149118
1223	0.180878
1224	0.199151
1225	0.139426
1226	-0.0542142
1227	0.0128255
1228	-0.0558894
1229	-0.102675
1230	-0.611206
1231	-1.22309
1232	-1.99716
1233	-1.94831
1234	-2.22868
1235	-2.31557
1236	-1.14205
1237	-1.48457
1238	-1.14664
1239	-0.970902
1240	-1.21904
1241	-1.28698
1242	-1.30341
1243	-1.11502
1244	-1.28328
1245	-1.30259
1246	-1.37556
1247	-1.31473
1248	-1.40019
1249	-1.42507
1250	-0.615348
1251	-0.934617
1252	-1.42947
1253	-1.25176
1254	-1.32776
1255	-1.18911
1256	-1.6043
1257	-1.68146
1258	-1.68829
1259	-1.05373
1260	-1.17045
1261	-1.33005
1262	-1.42292
1263	-1.68364
1264	0.0481339
1265	-1.20299
1266	-1.68708
1267	-0.1478
1268	-2.39744
1269	-3.52609
1270	-1.90346
1271	-1.93988
1272	-2.409
1273	-3.26006
1274	0.0840339
1275	0.0293655
1276	0.195873
1277	0.134055
1278	0.777295
1279	0.389326
1280	0.757443
1281	0.732605
1282	1.50479
1283	0.385692
1284	0.404384
1285	0.431568
1286	0.726372
1287	0.753996
1288	-0.233476
1289	-0.194417
1290	-0.115436
1291	-0.15518
1292	-0.155004
1293	-0.140143
1294	-0.0757898
1295	-0.0528383
1296	-0.149098
1297	-0.0617032
1298	-0.151134
1299	-0.149536
1300	-0.117209
1301	-0.0695199
1302	-0.0103791
1303	-0.0479069
1304	0.195219
1305	0.110027
1306	0.0740206
1307	0.0263746
1308	0.101329
1309	0.00325641
1310	0.00344906
1311	-0.0286756
1312	0.0200265
1313	-0.0205425
1314	-0.0662327
1315	-0.165312
1316	0.77244
1317	0.739452
1318	0.741622
1319	0.763851
1320	0.982713
1321	0.969322
1322	0.956662
1323	0.962685
1324	1.18826
1325	1.02927
1326	1.05456
1327	1.0176
1328	1.30147
1329	1.3794
1330	1.01524
1331	0.804535
1332	2.35707
1333	1.21264
1334	1.19979
1335	1.51531
1336	0.838716
1337	0.779778
1338	0.746079
1339	0.773409
1340	0.764656
1341	0.744643
1342	0.959831
1343	0.9704
1344	0.95877
1345	0.963886
1346	1.03114
1347	1.23226
1348	1.01919
1349	1.06034
1350	1.2157
1351	2.35081
1352	1.64506
1353	1.20158
1354	0.110625
1355	0.0741459
1356	0.114572
1357	0.0963715
1358	0.123081
1359	0.107911
1360	0.0942589
1361	0.0830629
1362	1.12609
1363	0.129892
1364	0.176062
1365	0.143915
1366	0.177567
1367	0.13338
1368	0.00327837
1369	-0.149238
1370	-0.0237213
1371	0.0202909
1372	-0.0652574
1373	-0.101383
1374	-0.0651918
1375	0.772167
1376	0.742947
1377	0.965271
1378	0.96887
1379	1.10666
1380	1.02912
1381	1.04097
1382	1.01696
1383	1.01496
1384	0.939854
1385	0.940224
1386	1.21233
1387	1.86994
1388	0.258937
1389	0.251316
1390	1.0786
1391	1.08132
1392	1.2221
1393	1.20987
1394	1.29871
1395	1.36079
1396	1.01388
1397	0.429519
1398	1.39136
1399	1.38745
1400	1.67288
1401	2.21063
1402	2.26458
1403	2.69629
1404	2.70795
1405	1.14567
1406	1.15414
1407	2.76048
1408	2.81184
1409	3.12283
1410	2.09114
1411	3.05185
1412	3.20445
1413	-0.384416
1414	-0.315127
1415	-0.576113
1416	0.205969
1417	-0.44874
1418	-0.38083
1419	-0.484809
1420	-0.429767
1421	-1.21643
1422	-1.38169
1423	-0.684331
1424	-0.687618
1425	-0.117094
1426	-0.000146446
1427	0.0741792
1428	0.110526
1429	0.0964357
1430	0.111934
1431	0.129973
1432	0.201637
1433	0.177055
1434	0.14393
1435	0.169181
1436	0.133703
1437	0.0988454
1438	0.101482
1439	0.00379859
1440	-0.0363048
1441	-0.0662191
1442	-0.11288
1443	0.61774
1444	0.735862
1445	2.53676
1446	1.17792
1447	1.18234
1448	1.216
1449	0.0848766
1450	0.0510567
1451	0.774689
1452	0.644823
1453	1.31363
1454	1.41579
1455	1.69874
1456	1.7439
1457	1.14044
1458	2.1971
1459	3.10147
1460	1.19255
1461	2.09455
1462	1.81426
1463	1.19881
1464	1.67708
1465	1.70168
1466	-0.586003
1467	0.0981599
1468	0.293535
1469	-0.720614
1470	-0.722598
1471	-0.294899
1472	-0.227107
1473	-0.747571
1474	-0.470612
1475	-1.86114
1476	0.736346
1477	0.772047
1478	1.08057
1479	1.08227
1480	0.968721
1481	0.983381
1482	1.22053
1483	1.21092
1484	0.0787846
1485	0.524179
1486	1.25486
1487	1.02856
1488	1.30046
1489	1.3624
1490	2.68576
1491	1.21204
1492	1.38926
1493	1.78383
1494	-0.00642737
1495	-0.117573
1496	0.107395
1497	0.0739527
1498	0.0895983
1499	0.118417
1500	0.108456
1501	0.107655
1502	0.11874
1503	0.0827835
1504	0.0833123
1505	0.0931284
1506	0.153641
1507	0.0192111
1508	0.12949
1509	0.185274
1510	0.133442
1511	0.13536
1512	0.173856
1513	-0.122692
1514	-0.16477
1515	0.00312712
1516	0.00849823
1517	-0.0124241
1518	0.0203308
1519	0.0197967
1520	-0.0659005
1521	-0.109036
1522	-0.0656436
1523	0.738015
1524	0.772281
1525	0.742182
1526	0.763654
1527	1.0802
1528	1.02899
1529	1.01715
1530	1.05464
1531	1.39462
1532	1.30169
1533	1.21258
1534	1.86416
1535	1.46217
1536	1.19952
1537	-0.114138
1538	-0.00619585
1539	0.113659
1540	0.0756032
1541	0.12538
1542	0.1098
1543	0.0824973
1544	0.0855416
1545	0.401151
1546	0.132789
1547	0.146418
1548	0.230251
1549	0.226731
1550	0.136986
1551	0.762543
1552	0.739146
1553	1.08111
1554	1.07576
1555	1.05965
1556	1.02691
1557	1.32917
1558	1.29673
1559	1.29838
1560	1.20877
1561	1.85145
1562	1.3869
1563	1.50222
1564	1.2091
1565	1.21082
1566	1.29742
1567	1.34274
1568	1.54799
1569	1.386
1570	0.826701
1571	0.515959
1572	0.388639
1573	0.831751
1574	1.97254
1575	0.510765
1576	0.421723
1577	0.673405
1578	0.570975
1579	1.80704
1580	0.567408
1581	1.78809
1582	0.616097
1583	1.71617
1584	0.612138
1585	1.82065
1586	-0.0687297
1587	-0.225671
1588	0.221163
1589	0.214712
1590	0.196928
1591	-0.0781903
1592	-0.38648
1593	-0.0531722
1594	-0.581308
1595	0.225508
1596	-0.498403
1597	-0.139489
1598	-0.274113
1599	-0.717811
1600	-0.269728
1601	-0.747903
1602	-0.397254
1603	-1.21978
1604	-1.85953
1605	-0.580143
1606	-0.318994
1607	-0.383658
1608	-0.575277
1609	1.05837
1610	-0.428027
1611	-0.484491
1612	-0.277697
1613	-0.712458
1614	-1.21556
1615	-1.36402
1616	-1.21649
1617	-1.86347
1618	-0.758217
1619	4.27732
1620	2.51849
1621	2.96891
1622	3.47752
1623	0.771226
1624	0.737914
1625	0.762719
1626	0.740759
1627	1.07911
1628	1.08131
1629	1.07313
1630	1.02736
1631	1.01542
1632	1.04381
1633	1.29853
1634	1.36438
1635	1.01383
1636	1.20936
1637	1.19768
1638	1.38505
1639	1.39258
1640	1.38752
1641	1.62838
1642	0.515049
1643	1.78193
1644	0.42534
1645	0.809558
1646	1.88861
1647	0.578782
1648	0.574373
1649	1.87183
1650	0.0661769
1651	0.502864
1652	0.924741
1653	0.621365
1654	1.64285
1655	1.17922
1656	1.18366
1657	2.06477
1658	1.02697
1659	1.21562
1660	1.69931
1661	1.56372
1662	0.954694
1663	0.961008
1664	1.20941
1665	1.211
1666	1.01504
1667	1.04693
1668	1.34284
1669	1.29654
1670	1.29791
1671	1.49406
1672	1.19714
1673	1.57596
1674	1.39055
1675	1.38674
1676	2.23365
1677	1.55104
1678	2.22004
1679	2.26156
1680	2.26588
1681	2.46597
1682	2.65119
1683	2.2981
1684	2.70471
1685	2.69717
1686	2.72595
1687	2.69753
1688	1.14679
1689	1.1547
1690	2.84132
1691	2.76361
1692	2.75904
1693	2.09247
1694	2.09898
1695	3.21051
1696	3.0542
1697	-0.388235
1698	-0.307748
1699	-0.580649
1700	1.03236
1701	-0.489034
1702	-0.311294
1703	-0.7169
1704	0.726422
1705	-0.85422
1706	-1.21615
1707	-1.86428
1708	-0.689811
1709	0.896941
1710	0.387115
1711	0.507013
1712	1.85481
1713	0.418149
1714	0.543836
1715	1.3256
1716	0.563717
1717	1.84896
1718	0.561071
1719	0.0766108
1720	0.113962
1721	0.0693994
1722	0.0290965
1723	0.182874
1724	0.133911
1725	0.732589
1726	0.746133
1727	0.931661
1728	0.658742
1729	0.855155
1730	0.891831
1731	-0.386104
1732	0.118233
1733	-0.580346
1734	0.718364
1735	0.0538338
1736	-0.501205
1737	-0.724345
1738	0.525671
1739	-0.416361
1740	-1.21858
1741	-0.776834
1742	-1.86398
1743	0.73361
1744	0.459824
1745	1.17974
1746	2.14912
1747	1.21127
1748	1.0329
1749	1.65038
1750	1.69492
1751	1.14811
1752	2.25161
1753	2.21789
1754	0.93545
1755	0.716885
1756	1.9816
1757	1.40324
1758	1.25682
1759	1.3715
1760	1.78664
1761	1.6733
1762	1.66344
1763	1.56535
1764	1.62888
1765	1.35554
1766	1.77569
1767	1.64877
1768	-0.248458
1769	-0.389957
1770	-0.386721
1771	-0.0487631
1772	-0.582164
1773	-0.208635
1774	-0.247429
1775	-0.454948
1776	-0.278785
1777	-0.683294
1778	0.161736
1779	-0.493838
1780	-0.141329
1781	-0.502079
1782	-0.274714
1783	-0.726662
1784	-0.122314
1785	-0.018387
1786	0.132542
1787	0.195128
1788	0.572078
1789	0.563992
1790	1.17963
1791	0.387756
1792	0.406176
1793	0.436873
1794	0.762524
1795	0.72994
1796	0
1797	0
1798	0
1799	0
1800	0
1801	0
1802	0.199219
1803	0.141509
1804	1.55887
1805	-0.00049049
1806	0.374545
1807	0.128272
1808	-0.0192219
1809	1.43552
1810	-0.632268
1811	-0.741707
1812	-0.195957
1813	0.021736
1814	-1.19349
1815	0.00785984
1816	-0.0396658
1817	-0.118278
1818	1.70284
1819	0.509263
1820	0.666341
1821	0.67097
1822	0.832662
1823	1.27751
1824	0.738003
1825	0.731361
1826	0.388372
1827	0.449423
1828	0.730825
1829	0.764972
1830	0.0731342
1831	0.0820165
1832	0.784482
1833	0.391433
1834	0.518254
1835	1.89823
1836	0.235752
1837	0.314086
1838	1.35302
1839	0.496242
1840	1.82726
1841	0.582181
1842	0.895519
1843	0.508376
1844	0.637947
1845	2.01195
1846	-0.0590806
1847	0.369495
1848	0.227499
1849	0.219375
1850	-0.0677608
1851	-0.329371
1852	0.225575
1853	0.318846
1854	0.907731
1855	0.399331
1856	0.0716568
1857	0.40231
1858	1.33207
1859	0.509997
1860	2.02865
1861	0.505409
1862	0.560636
1863	1.47183
1864	1.18531
1865	0.558266
1866	1.45401
1867	-0.0626788
1868	0.073684
1869	0.944092
1870	0.112988
1871	0.249323
1872	0.261515
1873	0.0328743
1874	0.0705474
1875	1.21809
1876	0.240399
1877	1.22901
1878	2.26569
1879	1.18099
1880	1.65611
1881	1.69686
1882	-0.0443526
1883	-0.118537
1884	0.505653
1885	0.635789
1886	0.509021
1887	1.0433
1888	0.208337
1889	1.62226
1890	1.46235
1891	0.670783
1892	1.24945
1893	0.832373
1894	0.719676
1895	0.223048
1896	0.864874
1897	0.84422
1898	-0.114141
1899	-0.00154824
1900	0.0755824
1901	0.112867
1902	1.21769
1903	1.21077
1904	1.31465
1905	1.4067
1906	1.65014
1907	1.3935
1908	-0.318327
1909	-0.387867
1910	0.0549257
1911	-0.579498
1912	-0.488952
1913	-0.432778
1914	0.303732
1915	-0.716135
1916	-1.21615
1917	-1.39345
1918	-0.684199
1919	-0.190795
1920	-0.68794
1921	-1.15847
1922	-1.86058
1923	0.820674
1924	0.247204
1925	0.066019
1926	1.46584
1927	1.13273
1928	1.20875
1929	1.22055
1930	1.11645
1931	1.49948
1932	-0.347817
1933	1.51038
1934	1.40297
1935	1.5518
1936	0.780434
1937	-0.580363
1938	1.00005
1939	-0.382267
1940	-0.453842
1941	-0.0931102
1942	-0.680049
1943	-0.492527
1944	-0.405888
1945	0.45508
1946	-0.724887
1947	-0.56257
1948	-1.2187
1949	-1.86374
1950	-0.764831
1951	0.389742
1952	0.879392
1953	0.514298
1954	1.9939
1955	0.424854
1956	0.617433
1957	0.57498
1958	1.68854
1959	0.504926
1960	1.221
1961	2.00821
1962	0.62757
1963	0.368013
1964	-0.0488034
1965	0.224031
1966	0.176896
1967	-0.0749464
1968	0.173426
1969	0.773733
1970	0.913687
1971	0.0489761
1972	0.0425864
1973	1.35976
1974	1.41928
1975	1.20658
1976	0.457174
1977	0.455955
1978	1.62007
1979	1.6472
1980	1.64383
1981	1.32453
1982	1.47037
1983	1.62637
1984	1.63346
1985	-0.195681
1986	0
1987	0.873217
1988	-0.58193
1989	0.60192
1990	-0.725945
1991	-0.684812
1992	-0.195588
1993	-0.694641
1994	-1.86288
1995	-0.314219
1996	-0.393693
1997	0.226614
1998	-0.585319
1999	-0.266906
[truncated: 739 more rows]

## Sheet: Figure 4g
Subbasin	Trend-Baseflow	P-value
1	-0.389799	0.479727
2	-0.43696	0.399287
3	-0.45614	0.445571
4	-0.415678	0.442523
5	-0.434536	0.367826
6	-1.53399	0.0198968
7	-1.62494	0.0388335
8	0.592847	0.344328
9	-0.0230108	0.972072
10	-1.76875	0.0209143
11	0.584066	0.368013
12	0.764906	0.223625
13	-1.59428	0.0100856
14	-1.87384	0.0279712
15	0.665255	0.281052
16	-1.22647	0.0505155
17	0.308072	0.681359
18	-0.00252682	0.997704
19	-0.0805185	0.853453
20	0.0597644	0.920486
21	-1.85877	0.0260724
22	-1.54181	0.0104452
23	0.343762	0.649215
24	0.102801	0.887546
25	-1.17935	0.00568043
26	0.0980053	0.901256
27	0.473109	0.433756
28	0.00172842	0.998605
29	-1.19078	0.0066675
30	-1.51442	0.0318066
31	0.317966	0.43766
32	-1.08309	0.0925122
33	0.399293	0.426444
34	0.049098	0.928114
35	0.128476	0.842187
36	-0.0153761	0.988562
37	-1.19401	0.0789274
38	0.349364	0.659188
39	0.341993	0.675966
40	0.360655	0.686863
41	0.37836	0.405521
42	0.100468	0.874227
43	0.0900146	0.930947
44	0.198438	0.521519
45	0.0948673	0.836888
46	-1.39706	0.049086
47	-1.43387	0.0482397
48	-1.6215	0.0390769
49	0.0634441	0.923382
50	-1.4731	0.0479475
51	-1.48774	0.0450069
52	0.343529	0.688251
53	0.198509	0.531785
54	-1.45562	0.0481244
55	-1.28956	0.0949741
56	-1.18427	0.0093347
57	0.187604	0.870173
58	0.010073	0.98917
59	-1.36783	0.0547639
60	0.211408	0.857306
61	0.704664	0.315103
62	0.109951	0.914832
63	-1.02593	0.113678
64	0.777725	0.306237
65	0.351497	0.706288
66	-1.91583	0.0343837
67	1.10515	0.288053
68	0.00236352	0.997432
69	-0.468245	0.645409
70	-1.34994	0.0636299
71	-1.14168	0.00713963
72	-0.961401	0.106107
73	0.250307	0.790037
74	0.415172	0.692519
75	-0.635258	0.56014
76	0.169503	0.880009
77	0.219469	0.837523
78	-0.592622	0.570851
79	0.239274	0.845871
80	0.0319267	0.972445
81	1.12853	0.266579
82	-0.641571	0.255337
83	-0.660945	0.547456
84	0.0717484	0.928399
85	-0.0626751	0.929869
86	-0.308844	0.398671
87	0.0664923	0.94675
88	-0.58954	0.584409
89	0.18893	0.871544
90	-0.458929	0.670786
91	0.100436	0.908602
92	-0.0900762	0.917699
93	0.0462829	0.919574
94	-0.391918	0.329777
95	-0.547067	0.161487
96	0.593185	0.397341
97	0.134013	0.907313
98	0.0904051	0.848619
99	-0.0401174	0.956699
100	0.131927	0.89657
101	1.09513	0.27259
102	-0.483288	0.256953
103	0.0788643	0.867806
104	-0.485326	0.684262
105	0.318935	0.772037
106	-0.402242	0.260268
107	-0.02787	0.970215
108	-0.0253004	0.974445
109	-0.345624	0.43826
110	0.366179	0.739006
111	-0.183387	0.777836
112	-0.0252952	0.972069
113	0.0953633	0.913041
114	-0.0132055	0.979516
115	0.0371681	0.937067
116	0.176339	0.56302
117	0.238759	0.392944
118	-0.118271	0.863121
119	-0.0334744	0.962529
120	-0.502149	0.67813
121	-0.0110815	0.989709
122	-0.530852	0.284068
123	0.235743	0.430626
124	-0.816145	0.440447
125	-0.291796	0.387313
126	0.00956413	0.984989
127	0.0671655	0.941479
128	-0.2998	0.412877
129	-0.294818	0.470382
130	0.605804	0.405974
131	-0.979334	0.339791
132	0.199659	0.756555
133	0.111734	0.902644
134	-0.83693	0.429909
135	-0.154688	0.816794
136	0.596205	0.50942
137	-0.0363862	0.962391
138	0.252657	0.823946
139	0.748713	0.479392
140	0.581455	0.495217
141	0.591083	0.525529
142	-0.898897	0.0780975
143	-1.10103	0.0774242
144	-0.855753	0.149518
145	-0.884521	0.173259
146	0.162562	0.621016
147	-0.0956299	0.522704
148	-0.776825	0.165809
149	-0.194654	0.452104
150	-0.922131	0.233629
151	0.541705	0.569769
152	-0.970389	0.244728
153	-0.970478	0.317005
154	0.474376	0.579747
155	-0.12099	0.424227
156	-0.957902	0.229969
157	-0.809017	0.153913
158	0.250593	0.716103
159	0.802441	0.47218
160	-0.699572	0.170341
161	0.573723	0.556856
162	0.199205	0.754973
163	-0.847462	0.212609
164	-0.774046	0.106759
165	-0.752308	0.255375
166	-0.109987	0.874977
167	-0.114221	0.873569
168	-0.0689132	0.923414
169	0.65993	0.513329
170	-0.749796	0.0701704
171	-1.15809	0.241004
172	-0.790748	0.268079
173	-0.93605	0.100947
174	-0.00980442	0.986609
175	-0.337519	0.665323
176	-0.0244791	0.964024
177	-0.340256	0.67632
178	-0.378637	0.660595
179	1.11471	0.35526
180	-0.450329	0.647793
181	-0.358291	0.686022
182	-0.794126	0.32208
183	-0.804898	0.30366
184	-0.367362	0.662675
185	-0.780132	0.245689
186	-0.326837	0.67422
187	-0.317386	0.692134

## Sheet: Figure 4h
HRU	Trend-Baseflow
1	-0.540666
2	-0.0922271
3	0
4	-0.479366
5	-0.575213
6	0
7	-0.48341
8	-0.110401
9	-0.339395
10	0
11	0
12	-0.499253
13	-0.0262487
14	-0.456328
15	0
16	-0.325222
17	0
18	-0.323873
19	-0.355323
20	-0.9807
21	0
22	-0.681433
23	0
24	-1.02314
25	0.0266752
26	-0.563626
27	-0.597512
28	0
29	0
30	-0.479986
31	0
32	-0.345081
33	0
34	-0.49921
35	-0.997218
36	0
37	0
38	-1.31854
39	-0.699196
40	0
41	0
42	-1.04267
43	-0.154905
44	-0.539472
45	0
46	-0.477531
47	0
48	-0.573349
49	-0.129574
50	-0.482146
51	0
52	-0.498019
53	-0.137757
54	-0.454596
55	0
56	-0.324361
57	0
58	-0.322809
59	-0.979642
60	-0.430216
61	0
62	-0.681263
63	0
64	-1.02241
65	-0.192704
66	-0.68563
67	-0.710879
68	0
69	-0.158158
70	-0.633783
71	-0.814167
72	0
73	0
74	-0.471881
75	0
76	-0.658818
77	0
78	-0.45646
79	0
80	-0.159423
81	-0.445595
82	0
83	-0.0319455
84	-0.78844
85	0
86	-0.740698
87	-0.829173
88	0
89	-0.504942
90	0
91	-0.357325
92	0
93	0
94	-0.521996
95	-0.478432
96	0
97	-0.343354
98	0
99	0
100	-0.497731
101	0
102	-0.996621
103	-0.696383
104	0
105	-1.04126
106	0
107	0
108	-2.66615
109	0
110	-2.14829
111	-2.54426
112	0
113	-0.447649
114	-2.03236
115	0
116	-1.7087
117	0
118	-2.18814
119	0
120	-2.77451
121	0
122	-1.77725
123	0
124	-2.35566
125	-3.07986
126	-1.20041
127	-0.45966
128	-2.33564
129	-3.20852
130	0
131	-0.607646
132	-2.00967
133	0
134	-3.0283
135	-0.119864
136	-1.3803
137	0
138	-2.10225
139	-1.9937
140	-0.598143
141	-3.00657
142	0
143	-1.36044
144	0
145	0
146	-2.08166
147	-2.04456
148	-0.747724
149	-2.79539
150	0
151	0
152	-1.45951
153	0
154	-2.18679
155	0.318396
156	0.85636
157	0.860987
158	0.178989
159	0.466425
160	1.05676
161	0.908824
162	0.274466
163	0.91273
164	0.299183
165	0.288664
166	0.82735
167	0.83239
168	0
169	0.14173
170	0.904039
171	0
172	0.906616
173	0.733131
174	0
175	0.377467
176	0
177	0.377569
178	0
179	0.145531
180	0.0312248
181	0.357362
182	0.154698
183	0.111055
184	-0.0536592
185	-0.0113224
186	0.292198
187	0
188	0.744946
189	0.660273
190	0.679928
191	0.593338
192	0.19005
193	0.318342
194	0
195	-0.29582
196	-0.410474
197	0.179363
198	-0.431343
199	-0.384617
200	0
201	-0.23659
202	-0.237695
203	-1.23385
204	-2.67501
205	0
206	-2.64649
207	-0.69659
208	-2.49256
209	-0.468963
210	-2.79317
211	-2.04945
212	-1.08279
213	0
214	-1.84599
215	-1.72745
216	-0.517938
217	0.00955575
218	-2.21119
219	-2.22317
220	-1.14235
221	-2.56319
222	0
223	-2.79269
224	-0.606357
225	-0.0455256
226	-1.79642
227	-2.37349
228	0
229	0.447789
230	1.06201
231	0.26527
232	0.905618
233	0
234	0.908146
235	0.361333
236	0.955582
237	0.827226
238	0.160553
239	0
240	0.830817
241	1.1387
242	0.532826
243	0.97189
244	0
245	0.975175
246	0
247	0.232261
248	0.465673
249	0.733235
250	0
251	0
252	0.363006
253	0.371557
254	0
255	0.49256
256	1.28374
257	0
258	1.30193
259	0.904565
260	0.279646
261	0
262	0.907824
263	0
264	1.02371
265	1.02737
266	0
267	0.468598
268	0
269	0
270	-2.91766
271	-2.49244
272	-0.442208
273	-2.79295
274	0
275	-2.78264
276	0
277	-1.83972
278	-0.0681057
279	-2.34896
280	0
281	-0.468269
282	-2.05308
283	-1.72832
284	0
285	-2.21257
286	0
287	-1.79354
288	0
289	0
290	-2.37314
291	0
292	-2.92093
293	-2.79518
294	-0.0382224
295	-2.78597
296	0.00547437
297	-0.356854
298	-2.40406
299	0
300	-2.21529
301	-2.19578
302	0
303	0
304	-2.79386
305	-2.37337
306	0
307	0.889564
308	1.48158
309	1.28481
310	0.410113
311	1.30228
312	0
313	1.03551
314	0.411127
315	0.261598
316	0.904123
317	0
318	0.907208
319	0.54876
320	1.19477
321	0
322	1.02233
323	0
324	1.02694
325	0.59239
326	0.282076
327	0
328	0.468851
329	0
330	0.467471
331	-0.318586
332	-1.77083
333	-2.25819
334	0
335	-1.32689
336	-0.313261
337	-0.979584
338	0
339	-1.47165
340	0
341	-0.325457
342	-1.81511
343	0
344	-1.41817
345	0
346	-1.92934
347	0.214755
348	0.497639
349	0.113255
350	0.421943
351	0.41832
352	0.15439
353	0.192349
354	0.503488
355	0
356	0.195392
357	0.194402
358	0.0528057
359	-0.0643652
360	0.0734255
361	-0.0680151
362	0.112682
363	-0.178464
364	0.174217
365	0
366	-0.165592
367	-0.0244504
368	0
369	-0.066703
370	0
371	-0.13805
372	0
373	0
374	0.364565
375	0.15177
376	0
377	0
378	0.126178
379	-0.580556
380	-0.0483341
381	0
382	-0.642606
383	0
384	-0.346243
385	-0.00681044
386	0.179811
387	0
388	0.130744
389	0.130566
390	0.0971573
391	0.247613
392	0.0800486
393	0.0278664
394	0.180458
395	0.155267
396	0
397	0.181363
398	0.151802
399	0.100494
400	0.0941047
401	0.283528
402	0.250543
403	0
404	0.501823
405	0.360299
406	0.132647
407	0
408	0.335668
409	0
410	-0.457024
411	0
412	-0.110388
413	0
414	-2.92237
415	-2.79715
416	0
417	0
418	-2.40891
419	0
420	-2.21965
421	0
422	-2.79824
423	-2.3754
424	0
425	-2.50588
426	-0.523928
427	-0.347175
428	-2.80551
429	-2.5121
430	0
431	-0.469677
432	-2.18453
433	-2.19462
434	0
435	-0.226659
436	-2.6067
437	-1.85746
438	0
439	-1.878
440	0
441	0
442	-1.74327
443	-2.23112
444	0
445	0
446	-1.76727
447	-1.8053
448	0
449	-2.38175
450	0
451	0
452	-1.82988
453	0.451103
454	0.15017
455	0.209897
456	0.465234
457	0.162813
458	0.43927
459	0.247446
460	0
461	-0.0724244
462	0.134057
463	0.195408
464	0.0478081
465	0.0738809
466	0.149853
467	-0.0527935
468	0.13589
469	0.139305
470	0.105913
471	0.0769434
472	0.18835
473	0.161234
474	0.116951
475	0.145816
476	0.49028
477	0.451967
478	0.386488
479	0.507196
480	0.254049
481	-0.532298
482	0
483	0.0430165
484	-0.321341
485	-0.445726
486	0.120323
487	0
488	-0.329334
489	-2.01901
490	-0.0646715
491	-2.44378
492	0
493	-2.04187
494	0
495	0
496	-1.54457
497	0
498	-1.56977
499	-1.71205
500	-0.771862
501	-1.48598
502	-0.0600881
503	-0.185235
504	-1.92441
505	0
506	-1.50038
507	-1.14283
508	0
509	0
510	-2.00793
511	0
512	-1.09499
513	0.227734
514	0.182356
515	0.0371924
516	0.0877989
517	0.157877
518	0
519	0.181529
520	0.229262
521	0.154842
522	0.183848
523	0.437935
524	0.492178
525	0.256303
526	0.363617
527	0
528	0.333543
529	-0.454892
530	0
531	0.112122
532	-0.390358
533	-0.108449
534	0
535	0.916193
536	0
537	0
538	0.777516
539	0
540	0.762578
541	0.900109
542	0.434492
543	0.257288
544	0
545	0
546	0.919746
547	0.262345
548	0
549	0.568389
550	0
551	0
552	0.258782
553	0
554	0.472236
555	0.115123
556	0
557	0.212185
558	0.155593
559	0.154789
560	0
561	0.0363825
562	0.196749
563	0.0408587
564	-0.0873838
565	0.0821111
566	-0.0905523
567	0.365825
568	-0.335425
569	0.163057
570	0
571	-2.64385
572	-0.437153
573	-2.02041
574	-2.04374
575	0
576	0
577	-1.57087
578	-1.48694
579	-0.265005
580	0
581	-1.92544
582	0
583	-1.50089
584	-2.36893
585	0
586	0
587	-1.14737
588	-1.10142
589	0
590	-2.41717
591	0
592	-1.64522
593	0
594	-1.93978
595	0
596	-2.42628
597	0
598	-1.52821
599	1.15019
600	0.865806
601	0
602	1.11103
603	0
604	0.676562
605	0
606	0.667157
607	0
608	0.857663
609	0.43188
610	0
611	0.258226
612	0
613	0
614	0.251973
615	0.655091
616	0.403758
617	0.804785
618	0
619	0.263562
620	0
621	0.295
622	0.263075
623	0.456403
624	0
625	0.115218
626	0
627	0.111052
628	0
629	-2.41549
630	-0.290324
631	-1.35931
632	-0.29028
633	-1.84573
634	-0.0761133
635	-0.98645
636	-0.0789933
637	-1.47881
638	0
639	0
640	-0.99982
641	-1.4232
642	0
643	-1.93538
644	0
645	0
646	0.891927
647	0
648	0.757094
649	0.426491
650	0
651	0.393725
652	0.658911
653	0
654	0.585261
655	0
656	0.258359
657	-0.0985753
658	0.189572
659	0.00361311
660	0
661	-0.00050162
662	0
663	0.0653837
664	0
665	0
666	0.0733924
667	0.0764103
668	0
669	0.0708404
670	0
671	0
672	0.157745
673	0.171522
674	0.242331
675	0.0718478
676	0.247176
677	0
678	0.0852405
679	0.173948
680	0
681	0
682	0.1681
683	0.476557
684	0.258797
685	0.326856
686	0
687	0.34468
688	0
689	0
690	-0.40287
691	-0.114933
692	0
693	0
694	-0.305598
695	0
696	-0.126681
697	0.288668
698	0.408692
699	0
700	0.145591
701	0.191131
702	0.0292893
703	0.124081
704	-0.0980187
705	0.372825
706	-0.32942
707	-2.02838
708	-0.693801
709	-0.412597
710	-1.75674
711	-2.24313
712	-0.0346056
713	-0.447955
714	-1.39336
715	-0.0480091
716	-1.03001
717	0
718	-1.52212
719	-1.31248
720	-0.472247
721	-0.0459323
722	-0.965997
723	-1.45335
724	0
725	-0.755278
726	-1.80218
727	0
728	-1.4004
729	-1.91476
730	0
731	0.0946227
732	0.393601
733	0.407425
734	0.171832
735	0.114993
736	0.432686
737	0.159425
738	0.436958
739	0.409469
740	0.126746
741	0.153239
742	0.438787
743	0.146573
744	0.235723
745	0.172715
746	0.465219
747	0.507262
748	0.276409
749	0.439485
750	0.159564
751	0.239056
752	1.11328
753	0
754	0
755	1.00707
756	0.660131
757	0
758	0.946596
759	0
760	0
761	0.601587
762	0
763	0.554711
764	0.251391
765	0
766	0.125264
767	0
768	0.073584
769	0.247456
770	0.149022
771	0.087974
772	0.0220781
773	0.18939
774	0.171988
775	0
776	0.247294
777	0.271701
778	0.493712
779	0
780	0.323838
781	0
782	0.340286
783	0
784	-0.453308
785	0
786	0
787	-0.296107
788	-0.122742
789	0
790	0.215294
791	0.644493
792	0.165981
793	0.656932
794	0.0809207
795	0.0541351
796	0.0349358
797	0.193263
798	-0.0883447
799	0.0658966
800	-0.091831
801	0.127125
802	-0.179095
803	0.300152
804	0.13721
805	-0.118652
806	0
807	-0.323233
808	0.42855
809	0
810	0
811	0.775939
812	0
813	0.428903
814	0
815	0.257531
816	0.251647
817	0
818	0.262315
819	0
820	0.259839
821	0
822	0.08167
823	0
824	0.0803115
825	0
826	0
827	-0.0739176
828	0
829	0.0550316
830	-0.00124791
831	0
832	0
833	-0.00490444
834	-0.013543
835	0
836	0
837	0.155915
838	-1.98248
839	-0.791816
840	-0.0995697
841	-1.35061
842	-2.06921
843	-0.00399253
844	-2.05755
845	-0.935441
846	-1.47191
847	-0.0158544
848	-2.19072
849	0
850	-1.48478
851	0
852	-0.830562
853	-1.68682
854	-0.616506
855	-1.36452
856	-1.34455
857	-0.659537
858	-1.91528
859	-0.980348
860	-1.68475
861	-0.817351
862	-1.34368
863	-0.693191
864	-1.85352
865	-1.90257
866	-1.01653
867	-2.3982
868	0.0705012
869	0
870	0.0840621
871	0
872	0.169126
873	0
874	-1.68507
875	-0.678242
876	0
877	-2.18149
878	-0.586228
879	-1.3638
880	-1.34251
881	-0.641847
882	-1.57936
883	0
884	-1.90171
885	-0.642046
886	-2.39795
887	-0.640478
888	-1.35912
889	-1.60099
890	-1.24395
891	0
892	-1.41625
893	0.0397809
894	-1.36743
895	-0.886807
896	-1.91415
897	-2.0206
898	-2.41282
899	-1.88065
900	0
901	-1.78556
902	0.323208
903	0.551733
904	0.147927
905	0.583447
906	0.464341
907	0.223495
908	0.156017
909	0.438666
910	0.220592
911	0.502871
912	0.236207
913	0.144874
914	0.257432
915	0
916	0
917	0.251584
918	0.661438
919	0.403725
920	0.259603
921	0
922	-1.68754
923	-0.8779
924	-0.588309
925	-1.36751
926	-0.732423
927	-1.33288
928	-1.34595
929	-1.90817
930	-1.86692
931	-0.962851
932	-1.9962
933	-2.40119
934	0.0553863
935	-1.84128
936	-1.75107
937	0
938	-0.989559
939	0.0609219
940	0
941	-1.48193
942	-1.81543
943	-0.948996
944	-2.43486
945	0
946	-1.9971
947	-1.41593
948	0
949	-1.93008
950	0
951	-0.759562
952	-1.91558
953	0
954	-1.7809
955	0
956	-1.80373
957	-1.76386
958	-0.441413
959	-1.55138
960	0
961	0
962	-1.57611
963	-0.484551
964	-1.75072
965	0
966	-1.51934
967	-1.97517
968	0
969	0
970	-1.53994
971	-1.895
972	-0.288947
973	0
974	-1.18712
975	-1.13159
976	0
977	0.223845
978	0.63705
979	0.656275
980	0.208909
981	0.0286464
982	0.194537
983	-0.0950869
984	0.0643054
985	0.161811
986	0.272349
987	0.128022
988	-0.0987211
989	0.344737
990	0.272495
991	0.334232
992	0.504431
993	0.26062
994	0.519516
995	0.129322
996	0
997	0.230558
998	-0.188333
999	-0.14174
1000	0.123835
1001	0.090482
1002	-0.330738
1003	0.58657
1004	0.441288
1005	0
1006	0.224569
1007	0.807259
1008	0
1009	0.2197
1010	0
1011	0.140152
1012	0.113555
1013	-0.263415
1014	0
1015	-0.259442
1016	0
1017	0.697026
1018	0
1019	0
1020	-0.128211
1021	0
1022	-0.164029
1023	-0.511292
1024	-1.54063
1025	-1.27073
1026	-0.420696
1027	-0.383225
1028	-1.25926
1029	-1.36699
1030	0
1031	-1.85848
1032	-0.375111
1033	0
1034	-2.27164
1035	0.625264
1036	0.236757
1037	0.261488
1038	0.644184
1039	0
1040	1.33424
1041	0.260302
1042	0.121972
1043	0.0504197
1044	-0.109304
1045	0
1046	1.70811
1047	0.492032
1048	0.370022
1049	0.485463
1050	0.505769
1051	0.236059
1052	0.134959
1053	0.223498
1054	0.118609
1055	0
1056	0.358419
1057	-0.200177
1058	0.16409
1059	-0.153855
1060	0
1061	-0.34439
1062	0.433864
1063	1.1978
1064	0.994208
1065	0.325169
1066	1.033
1067	0.405307
1068	0.901214
1069	0.262731
1070	0.904444
1071	0
1072	0
1073	1.04337
1074	0
1075	1.27266
1076	0
1077	1.0445
1078	0
1079	0.602869
1080	0
1081	0.432323
1082	0.167088
1083	0.151141
1084	0.295737
1085	0.150933
1086	0.277696
1087	0.328919
1088	0.643199
1089	0.217435
1090	0.0917886
1091	0.0529796
1092	-0.0928031
1093	0.123415
1094	0.225705
1095	0.135627
1096	0
1097	0.37719
1098	-0.181957
1099	0.298605
1100	0.155506
1101	-0.324333
1102	-1.66222
1103	-0.694129
1104	-0.328771
1105	-2.43477
1106	-1.86252
1107	0.058904
1108	-1.38943
1109	0
1110	-1.43343
1111	-0.38586
1112	-1.06727
1113	0
1114	-1.07653
1115	0
1116	-1.00631
1117	0
1118	0
1119	-1.50146
1120	0
1121	-1.01838
1122	-1.83068
1123	-0.676072
1124	-1.43469
1125	0
1126	0
1127	-1.95332
1128	-1.44657
1129	0
1130	0.546192
1131	1.1443
1132	0.428623
1133	1.19436
1134	1.08478
1135	0.00818022
1136	0.900714
1137	0.232733
1138	0.398864
1139	1.26909
1140	0
1141	1.04016
1142	0
1143	0.600568
1144	0
1145	0.429645
1146	0.582911
1147	0.171821
1148	0.463715
1149	0.231657
1150	0.438148
1151	0.142251
1152	0.562839
1153	0.182796
1154	0.164556
1155	0.501664
1156	0.364559
1157	0.241941
1158	0.167561
1159	0.237019
1160	-2.45983
1161	-1.2591
1162	-0.268587
1163	-2.58445
1164	-1.02235
1165	-1.97874
1166	-1.14476
1167	-2.05561
1168	0.626549
1169	1.71017
1170	0.281234
1171	1.71654
1172	0.363559
1173	1.72796
1174	1.29353
1175	0.542726
1176	0.224778
1177	1.24719
1178	0.598027
1179	1.4425
1180	1.37185
1181	0.291286
1182	0.887906
1183	0.576592
1184	1.85366
1185	0
1186	0.843037
1187	0.281065
1188	0.583605
1189	0.243217
1190	0.095804
1191	0.0400379
1192	0
1193	0.0490099
1194	0.263947
1195	0.560418
1196	0.415488
1197	0
1198	-0.150053
1199	0.010462
1200	0
1201	-0.137923
1202	-0.305009
1203	-0.0244295
1204	0
1205	-0.303141
1206	0
1207	-0.341927
1208	0
1209	-0.315547
1210	-0.454232
1211	-0.178413
1212	-0.0366875
1213	-0.656415
1214	-0.48137
1215	-0.177066
1216	-0.655545
1217	0
1218	-0.647055
1219	0.00930074
1220	0
1221	-0.446279
1222	-0.483742
1223	-0.00317027
1224	0
1225	-0.459379
1226	0
1227	-0.921376
1228	-0.872002
1229	0
1230	0
1231	-2.65539
1232	-1.8654
1233	-0.167608
1234	-0.00273333
1235	-1.43917
1236	-1.89616
1237	0
1238	-1.90796
1239	0
1240	0
1241	-1.54857
1242	-1.57365
1243	0
1244	-1.51682
1245	0
1246	0
1247	-1.53728
1248	-0.0376142
1249	-1.36325
1250	0.0514063
1251	-1.85036
1252	-1.37812
1253	0
1254	-1.42219
1255	-0.472787
1256	0
1257	-1.0573
1258	-1.06569
1259	0
1260	-0.446882
1261	-1.34623
1262	0
1263	-0.996344
1264	0
1265	-1.48881
1266	-1.00778
1267	0
1268	-1.42631
1269	0
1270	-1.93883
1271	0
1272	-1.44105
1273	0
1274	0.293491
1275	0.780082
1276	0.270334
1277	0.662379
1278	0
1279	0.421151
1280	0.134702
1281	0.0928231
1282	0
1283	0.464888
1284	0.437846
1285	0.161752
1286	0.135247
1287	0.0709027
1288	0.582052
1289	0.197444
1290	0.193649
1291	0.51172
1292	0.522611
1293	0.210179
1294	0.43717
1295	0.187963
1296	0.562492
1297	0.185393
1298	0.553071
1299	0.576897
1300	0.26591
1301	0.503053
1302	0.220697
1303	0.242122
1304	0.166409
1305	-0.0656926
1306	-0.688397
1307	0
1308	-0.902796
1309	-1.0066
1310	-0.982745
1311	0.0334647
1312	-1.04047
1313	-0.240341
1314	-0.945423
1315	0
1316	0.446806
1317	0.214966
1318	0.130859
1319	0.440058
1320	0.118849
1321	0.278342
1322	0.14363
1323	0.272778
1324	0.269066
1325	0.466767
1326	0.274082
1327	0.455979
1328	0.215518
1329	0.250536
1330	0.379235
1331	0
1332	0
1333	-0.0885162
1334	-0.117182
1335	0.192089
1336	0.431834
1337	0.192567
1338	0.136182
1339	0.456538
1340	0.449496
1341	0.143801
1342	0.217654
1343	0.28728
1344	0.137786
1345	0.282798
1346	0.478
1347	0.177622
1348	0.466379
1349	0.280404
1350	-0.0692377
1351	0
1352	0.154514
1353	-0.107375
1354	-0.0425273
1355	-0.686238
1356	-0.0693302
1357	-0.719813
1358	-0.154134
1359	-0.714305
1360	-0.178095
1361	-0.675313
1362	0
1363	-0.476028
1364	-0.0624895
1365	-0.513974
1366	-0.0246082
1367	-0.494843
1368	-1.00493
1369	0
1370	-0.196007
1371	-1.03734
1372	-0.938566
1373	-0.31307
1374	-0.903296
1375	0.445206
1376	0.165555
1377	0.191139
1378	0.275906
1379	0.348647
1380	0.466086
1381	0.219958
1382	0.453659
1383	0.377552
1384	0.194611
1385	0.228678
1386	-0.0897225
1387	0.133417
1388	0
1389	1.22453
1390	0.073534
1391	0.151123
1392	0.107636
1393	0.0507897
1394	0.205072
1395	0.239999
1396	0.370254
1397	0
1398	-0.265428
1399	-0.268945
1400	0.0801096
1401	0.359683
1402	1.72037
1403	1.24053
1404	0.223151
1405	2.4862
1406	2.9448
1407	1.36363
1408	0.327952
1409	0
1410	1.84624
1411	0.836432
1412	0.282992
1413	-0.690241
1414	-0.107603
1415	-0.446895
1416	0
1417	-0.54181
1418	0.072435
1419	-0.507466
1420	0.0688619
1421	-1.2677
1422	0
1423	-1.57158
1424	-1.27229
1425	-0.479285
1426	-0.196393
1427	-0.684827
1428	-0.0954009
1429	-0.717996
1430	-0.0984085
1431	-0.474285
1432	0.00438216
1433	-0.0506279
1434	-0.512604
1435	-0.0642919
1436	-0.492459
1437	-0.750528
1438	-0.897796
1439	-1.00173
1440	-0.183511
1441	-0.950363
1442	-0.109877
1443	0.491916
1444	0.63582
1445	0
1446	0.290715
1447	0.293511
1448	0
1449	0
1450	1.79166
1451	0.492136
1452	0.170483
1453	0.0425738
1454	-0.0574247
1455	-0.274045
1456	0
1457	0.670504
1458	-0.186644
1459	0
1460	0.312326
1461	0
1462	0
1463	0.317648
1464	0
1465	-0.266175
1466	-0.477871
1467	0
1468	0
1469	-0.259292
1470	-0.241781
1471	0
1472	0
1473	-1.72517
1474	0
1475	-0.559414
1476	0.221407
1477	0.443072
1478	0.0768036
1479	0.156793
1480	0.273931
1481	0.0989641
1482	0.134477
1483	0.0566667
1484	0
1485	1.4137
1486	0
1487	0.462678
1488	0.211434
1489	0.242697
1490	0
1491	-0.0918438
1492	-0.263679
1493	-0.0154902
1494	-0.207581
1495	-0.482845
1496	-0.127372
1497	-0.688681
1498	-0.687314
1499	-0.174223
1500	-0.684951
1501	-0.716609
1502	-0.292556
1503	-0.677205
1504	-0.644589
1505	-0.156059
1506	-0.156039
1507	0
1508	-0.478653
1509	-0.042997
1510	-0.496361
1511	-0.475038
1512	-0.0422751
1513	-0.4181
1514	-0.799026
1515	-1.00685
1516	-0.05865
1517	-0.345829
1518	-1.00797
1519	-1.04124
1520	-0.908563
1521	-0.229661
1522	-0.940614
1523	0.222654
1524	0.446182
1525	0.134325
1526	0.438955
1527	0.350102
1528	0.465669
1529	0.45457
1530	0.274188
1531	0.233398
1532	0.215525
1533	-0.0887308
1534	0.136774
1535	0.198662
1536	-0.118189
1537	-0.459552
1538	-0.199515
1539	-0.0381293
1540	-0.662708
1541	-0.0797919
1542	-0.69053
1543	-0.0114974
1544	-0.653106
1545	0
1546	-0.451449
1547	-0.489062
1548	0
1549	0
1550	-0.47028
1551	0.428283
1552	0.151322
1553	0.150383
1554	0.139424
1555	0.277634
1556	0.454762
1557	0.174309
1558	0.189763
1559	0.2043
1560	-0.107426
1561	0.135711
1562	-0.27069
1563	0.35302
1564	0.0467579
1565	0.0998058
1566	0.20059
1567	0.205453
1568	0.107854
1569	-0.272543
1570	0.0564393
1571	0.0962694
1572	0.153414
1573	0
1574	0
1575	0.0876653
1576	0.150652
1577	0.290371
1578	0.123889
1579	0
1580	0.0919827
1581	0
1582	0.158635
1583	0
1584	0.127814
1585	0
1586	-0.290934
1587	0
1588	-0.537861
1589	0
1590	0
1591	-0.270666
1592	-0.684086
1593	0
1594	-0.463015
1595	0
1596	-0.518243
1597	0
1598	0
1599	-0.229397
1600	0
1601	-1.71753
1602	0
1603	-1.30823
1604	-0.546159
1605	0
1606	-0.193681
1607	-0.687677
1608	-0.444181
1609	0
1610	0.0179802
1611	-0.506557
1612	0
1613	-0.214039
1614	-1.23726
1615	-0.530477
1616	-1.26634
1617	-0.528557
1618	0
1619	0
1620	1.1854
1621	0.663296
1622	0
1623	0.437989
1624	0.211428
1625	0.430559
1626	0.130539
1627	0.0748009
1628	0.152276
1629	0.336891
1630	0.457431
1631	0.445683
1632	0.242927
1633	0.2057
1634	0.24471
1635	0.371426
1636	-0.104255
1637	-0.126672
1638	0.203585
1639	-0.263791
1640	-0.268038
1641	0.0973903
1642	0.102192
1643	0
1644	0.164584
1645	0.243304
1646	0
1647	0.134335
1648	0.102
1649	0
1650	0
1651	0.207315
1652	0
1653	0.137311
1654	0.128379
1655	0.296833
1656	0.299141
1657	0
1658	0.0783188
1659	0.127462
1660	-0.271279
1661	0
1662	0.126057
1663	0.261842
1664	0.0491397
1665	0.108488
1666	0.442886
1667	0.259424
1668	0.205531
1669	0.18965
1670	0.203068
1671	0.187529
1672	-0.129324
1673	0.104234
1674	-0.267004
1675	-0.27032
1676	1.71267
1677	0.596263
1678	0.273329
1679	1.71887
1680	1.73032
1681	0.244777
1682	1.29574
1683	0.454494
1684	0.173861
1685	1.24909
1686	0.178152
1687	1.24911
1688	2.52633
1689	2.95669
1690	0.309126
1691	1.37303
1692	1.30823
1693	1.85402
1694	1.57308
1695	0.288038
1696	0.844603
1697	-0.701184
1698	0.0900436
1699	-0.459627
1700	0
1701	-0.519178
1702	0.0473041
1703	-0.225687
1704	0
1705	0
1706	-1.27371
1707	-0.542052
1708	0
1709	0
1710	0.137323
1711	0.0734678
1712	0
1713	0.136773
1714	0.308772
1715	0
1716	0.113533
1717	0
1718	0.0829059
1719	-0.646601
1720	-0.00772864
1721	0.35585
1722	0.781056
1723	0.199383
1724	0.663334
1725	0.0939012
1726	0.138054
1727	0
1728	-0.16379
1729	-0.341728
1730	0
1731	-0.67942
1732	0
1733	-0.4587
1734	0
1735	0
1736	-0.523675
1737	-0.233605
1738	0
1739	0
1740	-1.319
1741	0
1742	-0.549243
1743	0.623064
1744	0.551627
1745	0.282728
1746	0
1747	0.115008
1748	0.0726359
1749	0
1750	-0.280829
1751	0.681863
1752	-0.144316
1753	-0.180701
1754	0.734152
1755	0.341352
1756	0
1757	0.281336
1758	0.0873885
1759	0.108493
1760	0
1761	-0.243171
1762	-0.357566
1763	-0.148447
1764	-0.441073
1765	0.323284
1766	0
1767	-0.420982
1768	0
1769	-0.704625
1770	-0.683964
1771	0
1772	-0.463714
1773	0
1774	0
1775	-0.557602
1776	0
1777	-0.232304
1778	0
1779	-0.53352
1780	0
1781	-0.527518
1782	0
1783	-0.237796
1784	0.972773
1785	0
1786	0.643407
1787	0.244117
1788	0.0810009
1789	0.223133
1790	0
1791	0.474035
1792	0.445456
1793	0.147587
1794	0.149187
1795	0.141994
1796	0
1797	0
1798	0
1799	0
1800	0
1801	0
1802	0.435823
1803	-0.0972464
1804	0
1805	0.103461
1806	0.327847
1807	0.0310695
1808	0.325902
1809	0
1810	0
1811	-0.974472
1812	-1.06933
1813	0
1814	-0.415246
1815	0
1816	0.208891
1817	0.725209
1818	0
1819	0.112067
1820	0.110419
1821	-0.0346345
1822	-0.150443
1823	0
1824	0.0600614
1825	0.0814379
1826	0.482509
1827	0.291314
1828	0.149695
1829	0.173305
1830	0.446288
1831	0.13639
1832	0
1833	0.188439
1834	0.118272
1835	0
1836	0.326492
1837	0.366178
1838	0
1839	0.157254
1840	0
1841	0.112562
1842	0
1843	0.227968
1844	0.146689
1845	0
1846	0
1847	-0.680157
1848	-0.513872
1849	0
1850	-0.236644
1851	0
1852	-0.0541465
1853	0.168525
1854	0
1855	-0.115292
1856	0
1857	-0.109604
1858	0
1859	0.0774937
1860	0
1861	0.0696115
1862	0.107897
1863	0
1864	0
1865	0.077857
1866	0
1867	0.206557
1868	0.260059
1869	0
1870	0
1871	0.339564
1872	0.675274
1873	0
1874	0.25403
1875	0
1876	0.335051
1877	0
1878	0
1879	0.28905
1880	0
1881	-0.276865
1882	0.242768
1883	0.723974
1884	0.100617
1885	0.0318511
1886	0.111202
1887	0
1888	0.399495
1889	0
1890	0
1891	-0.0354798
1892	0
1893	-0.151289
1894	-0.370828
1895	0
1896	-0.346537
1897	0
1898	-0.458974
1899	-0.192472
1900	-0.662161
1901	-0.0867348
1902	0.144657
1903	0.0546642
1904	0.21839
1905	0.247024
1906	0.0985631
1907	-0.239973
1908	-0.172301
1909	-0.69953
1910	0
1911	-0.457192
1912	-0.518801
1913	0.0752074
1914	0
1915	-0.224574
1916	-1.27273
1917	-0.375192
1918	-1.57559
1919	0
1920	-1.26469
1921	0
1922	-0.54062
1923	0
1924	0.657358
1925	0.24366
1926	0
1927	-0.400297
1928	-0.921788
1929	-0.957865
1930	-0.202328
1931	-1.53284
1932	0
1933	-1.56072
1934	-0.476366
1935	-1.52906
1936	0
1937	-0.458505
1938	0
1939	0.0789503
1940	-0.553864
1941	0
1942	-0.2277
1943	-0.529389
1944	0.127716
1945	0
1946	-0.234369
1947	0
1948	-1.31823
1949	-0.549028
1950	0
1951	0.17159
1952	0
1953	0.104208
1954	0
1955	0.167091
1956	0.315396
1957	0.102273
1958	0
1959	0.212141
1960	0
1961	0
1962	0.136137
1963	-0.695997
1964	0
1965	-0.526773
1966	0
1967	-0.251101
1968	0
1969	0.4042
1970	0.636115
1971	1.65774
1972	1.97114
1973	0.188095
1974	0.181765
1975	0
1976	1.16094
1977	1.39342
1978	0.0329055
1979	-0.278183
1980	-0.259677
1981	0.317632
1982	0
1983	-0.417131
1984	-0.361573
1985	-0.913071
1986	0
1987	0
1988	-0.463709
1989	0
1990	-0.237813
1991	-1.59325
1992	0
1993	0
1994	-0.554468
1995	0.0744317
1996	-0.715002
1997	0
1998	-0.474191
1999	0
[truncated: 739 more rows]

## Sheet: Figure 4i
Subbasin	Slope
1	5.37981
2	9.21493
3	4.19359
4	4.95149
5	8.8298
6	7.9644
7	5.12347
8	5.55139
9	1.71988
10	2.49324
11	5.25154
12	6.05579
13	6.98215
14	5.48731
15	6.02275
16	4.6157
17	5.84947
18	6.97307
19	3.64275
20	2.88329
21	5.11035
22	5.56441
23	6.20675
24	2.97385
25	3.61002
26	2.8669
27	3.35798
28	5.06696
29	3.78458
30	5.98479
31	3.71256
32	3.1986
33	6.63305
34	9.52844
35	4.31227
36	3.62772
37	3.64569
38	6.79303
39	3.73653
40	1.92771
41	7.47386
42	3.02627
43	4.66684
44	5.32888
45	8.72901
46	3.96329
47	2.35585
48	2.35291
49	7.07258
50	3.28489
51	2.61256
52	2.82197
53	5.29699
54	2.1547
55	3.52056
56	4.8037
57	3.71833
58	4.91011
59	4.58868
60	2.23889
61	4.96588
62	4.08722
63	4.26525
64	3.75274
65	3.49658
66	2.49644
67	3.96035
68	4.83297
69	3.85137
70	4.14917
71	5.22558
72	4.47125
73	4.82378
74	2.44039
75	2.59655
76	2.37153
77	2.25342
78	2.65528
79	2.31101
80	1.93767
81	3.01796
82	3.61725
83	1.92566
84	3.87042
85	5.45633
86	5.57576
87	2.32636
88	1.92005
89	2.02777
90	3.60264
91	1.66997
92	1.43207
93	4.40402
94	5.49476
95	2.96949
96	5.48678
97	1.72194
98	5.23121
99	5.26363
100	1.95978
101	4.5221
102	5.87267
103	4.27761
104	4.13027
105	3.56686
106	2.90699
107	2.64154
108	4.20353
109	7.43733
110	3.74017
111	4.19491
112	5.35357
113	3.04322
114	2.5516
115	6.02052
116	5.23207
117	4.11972
118	4.22444
119	5.13188
120	2.77124
121	2.03692
122	3.08032
123	2.94022
124	3.69543
125	4.21554
126	3.2073
127	1.73339
128	4.33669
129	5.48989
130	3.9343
131	2.43315
132	3.61896
133	3.54008
134	3.89855
135	3.78825
136	1.62163
137	3.8901
138	2.81032
139	0.432964
140	1.47539
141	3.20162
142	3.13478
143	2.39157
144	2.76627
145	2.46022
146	4.67968
147	5.65848
148	2.02844
149	3.8538
150	2.12416
151	1.45764
152	1.681
153	2.49064
154	1.95823
155	4.04296
156	1.90881
157	2.08079
158	3.6352
159	1.17255
160	2.21665
161	1.99034
162	2.98866
163	2.07088
164	3.56898
165	2.65947
166	3.66806
167	3.19697
168	3.53527
169	1.37494
170	3.40508
171	2.19302
172	2.06343
173	2.79973
174	3.03395
175	0.857309
176	4.2744
177	1.39115
178	1.08754
179	1.86484
180	0.715648
181	1.05402
182	2.68203
183	2.34453
184	1.45096
185	2.18754
186	1.76723
187	2.71007

## Sheet: Figure 4j
HRU	Slope
1	5.36874
2	5.19754
3	6.50126
4	6.07296
5	5.36997
6	5.66299
7	3.00682
8	3.96277
9	5.8994
10	7.43373
11	3.64843
12	3.009
13	5.20265
14	2.98668
15	8.20441
16	8.31277
17	7.09767
18	6.46576
19	4.74335
20	2.45591
21	6.85782
22	4.97185
23	5.19313
24	3.75434
25	10.814
28	7.44695
29	8.97662
30	4.04818
31	12.7255
33	9.44152
34	5.4391
35	11.2612
36	9.58692
37	9.0533
39	2.69542
40	8.28603
41	7.04245
42	3.06962
43	3.99376
44	2.52629
45	7.56995
46	5.81029
47	4.15744
48	2.31264
49	3.54207
50	2.86152
51	6.21276
52	5.29237
53	3.95339
54	2.20674
55	7.83749
56	7.10389
57	5.5067
58	2.92213
59	1.58239
60	3.58679
61	5.66475
62	3.45603
63	5.69937
64	3.49317
65	4.82608
66	2.98717
67	3.61497
68	4.61918
69	5.62689
70	5.67503
71	4.82851
72	6.35584
73	5.88318
74	5.11206
75	5.38573
76	5.78917
77	4.77578
78	2.78126
79	4.98309
80	4.88612
81	3.75749
82	4.78315
83	10.7663
84	11.6779
85	7.10534
87	1.21191
88	7.82301
90	11.8863
91	3.47131
92	7.2249
93	9.43048
95	10.0815
96	9.98509
97	7.48445
98	8.2667
99	9.4977
100	6.81836
101	12.1021
102	11.5982
103	7.52058
104	9.49406
105	7.97831
106	9.31715
107	7.43185
108	8.35006
109	9.69031
110	5.13117
111	3.27451
112	6.57488
113	8.33418
114	7.29066
115	9.91653
116	4.86032
117	7.80494
118	3.0981
119	10.6609
120	21.6891
121	8.46227
122	3.08543
123	8.04991
124	4.33409
125	3.52094
126	4.51456
127	4.66816
128	4.1489
129	3.93259
130	4.96603
131	5.54699
132	2.40501
133	5.81529
134	3.72192
135	4.78618
136	5.61773
137	6.0496
138	3.49972
139	3.40696
140	4.78483
141	3.73042
142	6.08015
143	6.98589
144	5.92728
145	6.72996
146	7.65222
147	2.84288
148	5.08942
149	3.7112
150	4.35409
151	4.43991
152	3.50226
153	5.53863
154	4.9932
155	5.56479
156	5.86176
158	4.74597
159	5.21887
160	2.82557
161	5.63704
162	6.55168
163	9.61207
164	4.53557
165	5.58197
166	4.62861
167	5.77668
168	5.39296
169	6.07083
170	5.65653
171	5.67285
172	1.16989
173	3.57484
174	5.43129
175	5.12189
176	5.54541
177	4.58696
178	5.44907
179	2.21674
180	1.31586
181	2.35577
182	2.56095
183	2.26053
184	1.67639
185	1.48882
186	2.50855
187	1.96291
188	1.08061
189	1.50882
190	2.06247
191	1.35037
192	1.93961
193	1.37493
194	1.62338
195	1.07381
196	0.843572
197	2.45477
198	1.32298
199	1.05588
200	2.10207
201	1.02797
202	1.07095
203	2.84578
204	2.0215
205	3.36302
206	2.64434
207	3.21538
208	2.41058
209	3.53615
210	0.80871
211	3.21542
212	2.4252
213	2.64336
214	2.21983
215	1.70719
216	2.6849
217	3.00153
218	2.01622
219	1.3945
220	2.71557
221	1.41702
222	2.3107
223	1.62494
224	2.42847
225	2.56046
226	1.74821
227	1.80778
228	2.63494
229	6.33414
230	6.08856
231	5.91029
232	5.0788
233	5.84296
234	4.70912
235	6.37231
236	6.16386
237	5.79675
238	6.34587
239	5.94146
240	4.99139
241	5.2179
242	5.78303
243	3.15507
244	6.39051
245	3.96527
246	5.28621
247	5.08667
248	2.53945
249	2.38985
250	4.3278
251	5.47198
252	3.09654
253	2.94733
254	5.3156
255	6.06611
256	4.46404
257	5.42859
258	8.33507
259	6.69909
260	6.14067
261	4.75232
262	6.24796
263	6.44087
264	7.05525
265	4.41761
266	5.71393
267	4.92607
268	5.72331
269	7.10696
270	2.41208
271	6.53338
272	6.22839
273	3.25219
274	7.44711
276	9.64753
277	1.74318
278	5.97705
279	3.58773
280	5.60381
281	6.93584
282	4.10024
283	4.29192
284	6.44873
285	5.0981
286	8.11865
287	4.6627
288	6.18873
289	7.18346
290	5.65389
291	7.44091
292	7.86621
293	2.05314
294	4.33122
296	6.05539
297	4.65493
299	4.31812
300	2.08422
302	4.55236
303	6.935
305	3.07187
306	4.10895
307	6.20932
308	5.12453
309	4.91709
310	6.63854
311	4.59672
312	5.53723
313	6.39469
314	6.59602
315	6.74824
316	5.14731
317	5.70217
318	4.78796
319	6.58957
320	7.57615
321	6.56445
322	5.7798
323	5.96328
324	4.28263
325	3.54539
326	6.28498
327	6.34884
328	4.68409
329	5.69072
330	4.71964
331	4.96801
332	3.46796
333	2.64026
334	5.25816
335	7.08097
336	7.13778
337	2.65932
338	4.66216
339	2.35989
340	3.82793
341	6.15663
342	4.53795
343	4.3788
344	3.35166
345	4.64689
346	2.77026
347	8.03455
349	4.68538
350	2.64961
351	4.35942
352	5.40955
353	6.2327
354	4.38644
355	6.29479
356	4.99486
357	8.21612
358	7.63555
359	8.29609
360	7.82615
361	4.90942
362	6.55908
363	3.01697
364	3.77135
365	3.79359
366	3.63137
367	1.8201
368	4.32621
369	3.10712
370	4.74216
371	2.5618
372	4.32936
373	3.7857
374	3.88384
375	3.32637
376	3.80688
377	4.73748
378	4.28326
379	2.29946
380	3.37145
381	3.35073
382	2.11772
383	3.58467
384	3.12495
385	3.19254
386	3.41745
387	2.71146
388	2.285
389	3.53751
390	2.85731
391	2.51469
392	2.3384
393	2.25376
394	3.95804
395	1.67746
396	3.13057
397	2.25959
398	3.65489
399	3.20705
400	4.20451
401	2.87328
402	3.43482
403	2.33158
404	1.65257
405	4.56189
406	3.92131
407	3.12901
408	2.82382
409	1.94645
410	2.21502
411	2.53139
412	2.09537
413	7.12837
414	4.64317
415	4.16762
416	6.35232
417	7.95016
418	5.56187
419	4.4436
420	3.92924
421	4.90709
422	2.11606
423	1.38719
424	3.9704
425	11.4006
426	4.61105
427	3.32588
428	3.9379
429	2.34915
430	6.23726
431	5.87601
433	1.50537
434	5.78336
435	6.33311
437	3.17307
438	6.84846
439	2.48125
440	5.39531
441	8.0941
442	3.51458
443	5.35133
444	4.30499
445	6.24709
446	3.76467
447	1.6137
448	5.85158
449	3.13869
450	3.99292
451	6.524
452	9.72023
454	12.7113
455	5.69246
456	4.42776
457	5.8958
458	4.79674
459	6.71419
460	7.99351
461	1.99469
462	2.83047
463	2.60971
464	2.09255
465	2.50819
466	3.02341
467	2.71128
468	3.46324
469	2.65093
470	3.98036
471	3.26449
472	3.39209
473	2.07425
474	4.16591
475	3.80894
476	3.7585
477	2.10397
478	2.83178
479	2.98671
480	4.48486
481	1.95325
482	2.03547
483	2.69876
484	1.50893
485	2.29204
486	2.59867
487	3.82319
488	1.46024
489	2.12431
490	3.74534
491	1.04012
492	1.75192
493	3.41212
494	5.32504
495	5.16003
497	5.60937
498	6.95092
499	1.2559
500	3.72865
501	2.63175
502	2.62734
503	2.02127
504	1.28996
505	3.57986
506	5.70025
507	1.31288
508	3.09827
509	1.73772
510	1.2811
511	4.85223
512	4.78759
513	3.32429
514	2.61881
515	3.62784
516	2.60248
517	4.35937
518	2.16874
519	1.5817
520	2.57945
521	2.16985
522	2.64122
523	3.06161
524	3.15043
525	2.329
526	2.34958
527	3.79437
528	3.16186
529	1.71119
530	2.17881
531	2.69088
532	1.60615
533	2.71835
534	2.71876
535	3.36978
536	3.76676
537	2.88837
538	2.42356
539	4.5413
540	3.0397
541	2.69613
542	2.86054
543	2.56654
544	2.99703
545	4.25826
546	2.18575
547	3.02986
548	3.80427
549	2.38949
550	4.62367
551	4.39875
552	2.69191
553	3.06937
554	2.72997
555	1.96357
556	2.64359
557	11.8053
558	5.54527
559	4.35792
560	7.77523
561	5.41728
562	6.66699
563	7.75217
564	6.22625
565	6.27492
566	4.57802
567	0.8432
568	0.913246
569	4.4413
570	4.5502
572	2.53334
573	4.14148
574	7.31119
575	5.67486
576	4.95902
577	3.83874
579	3.03624
580	3.53516
581	3.82874
582	3.63815
584	3.34115
585	2.89071
586	2.46553
587	1.81597
588	3.88879
589	5.43704
595	5.98479
599	2.97423
600	3.57481
601	3.5676
602	2.44393
603	4.08389
604	2.22972
605	5.04965
606	4.35315
607	4.75902
608	1.28302
609	2.33049
610	3.82741
611	3.89323
612	5.00455
613	5.10134
614	5.46228
615	2.93088
616	3.9503
617	1.67354
618	3.80636
619	2.57776
620	3.62008
621	1.50388
622	3.15993
623	0.956337
624	3.62667
625	1.82062
626	3.79415
627	1.23308
628	4.20685
629	3.1967
630	2.73809
631	1.78072
632	4.49653
633	2.27913
634	2.74607
635	3.39599
636	3.60179
637	2.48288
638	3.0466
639	3.85953
640	3.31648
641	2.19585
642	3.492
643	1.27246
644	3.21494
645	7.5561
647	7.39853
648	5.43882
649	3.5363
650	7.04787
651	5.75698
652	4.5571
653	7.04028
654	7.77677
655	6.03475
656	6.97781
662	7.63852
664	5.03631
665	9.86915
668	12.9975
670	9.21823
671	10.9983
673	4.56916
674	4.56064
675	3.05953
676	2.5751
677	5.45147
678	4.18987
679	2.6137
680	4.22979
681	4.95439
682	3.55728
683	3.4602
684	4.20837
685	1.98697
686	3.06821
687	3.56831
688	6.26631
689	3.36354
690	2.23571
691	1.62731
692	3.87439
693	2.92379
694	1.84392
695	5.76876
696	2.53007
697	6.49661
698	3.62086
699	6.60964
700	4.43731
701	6.42938
702	2.2446
703	5.76184
704	3.11469
705	1.00723
706	0.919359
707	2.65728
708	4.61962
709	3.66026
710	2.69915
711	2.13717
712	3.41609
713	4.19113
714	3.51817
715	4.91717
716	1.7217
717	4.58096
718	3.17154
719	3.44531
720	4.49651
721	3.59115
722	2.20046
723	3.62115
724	3.79534
725	4.37405
726	2.96873
727	4.29918
728	1.43008
729	1.74623
730	3.58679
731	10.6848
733	4.70097
734	5.72213
735	9.73814
736	11.026
737	6.20899
738	5.24966
739	1.97077
740	3.41204
741	4.22577
742	2.94931
743	2.77465
744	1.48671
745	0.182595
746	3.06364
747	2.59889
748	1.73537
750	2.38056
751	3.1128
753	11.0779
754	6.09326
755	12.6708
757	1.47031
759	5.67247
760	8.96889
762	7.71215
764	5.09217
765	7.35595
766	1.95383
767	2.09006
768	1.8047
769	2.01317
770	2.27805
771	1.61083
772	3.51949
773	4.30385
774	3.12354
775	5.58231
776	2.37089
777	2.34636
778	1.65479
779	2.18017
780	1.26804
781	1.90116
782	3.62657
783	3.68042
784	1.88524
785	1.73209
786	1.87522
787	1.35732
788	2.71628
789	4.30025
790	3.60797
791	3.17464
792	3.36073
793	3.12575
794	6.57885
795	5.43442
796	7.92489
797	7.18291
798	12.4778
799	9.13475
800	4.79698
801	5.3296
802	1.72058
803	2.70724
804	3.63976
805	1.10651
806	4.42263
807	1.53013
808	5.39554
809	4.43047
810	5.15975
811	6.31252
812	5.90173
813	5.81634
814	4.7039
815	2.34785
816	4.30243
817	5.12453
818	3.74644
819	5.54589
820	5.9379
821	5.41307
822	3.87427
823	4.05648
824	5.37744
825	5.55323
831	8.96238
835	7.89423
836	9.01646
837	5.20573
838	2.47112
839	3.94828
840	4.92934
841	2.88018
842	2.27265
843	3.4326
844	2.25248
845	4.03003
846	4.08223
847	4.5315
848	1.90831
849	3.95705
850	2.5433
851	4.20615
852	2.54282
853	1.89679
854	3.02131
855	2.61966
856	2.1466
857	2.93403
858	1.30934
859	2.1875
860	2.16342
861	3.47053
862	2.06074
863	3.46466
864	1.43765
865	1.11801
866	2.79285
867	0.388353
868	7.19481
869	7.04795
871	6.60165
872	8.19142
873	7.33198
874	3.30958
875	4.56303
876	4.11547
877	3.62888
878	3.96124
879	2.49501
880	2.25211
881	3.84534
882	2.88191
883	4.84648
884	1.97827
885	3.73969
886	0.68542
887	3.01548
888	2.26891
891	4.4268
892	1.81204
893	2.71764
894	1.57899
895	3.10155
896	2.36056
897	0.29083
898	1.62738
899	1.93024
900	2.4993
901	1.71303
902	3.74201
903	1.98171
904	4.94234
905	4.96476
906	1.72895
907	2.72337
908	4.3827
909	2.89607
910	2.462
911	1.56643
912	1.08159
913	2.52172
914	5.19631
915	6.16555
916	5.5004
917	4.79209
918	3.91929
919	5.66022
920	4.22716
921	4.71305
922	1.40823
923	2.04765
924	3.332
925	2.76449
926	2.52591
927	1.57482
928	1.42034
929	1.1059
930	1.37452
931	2.18568
932	0.85916
933	0.763235
934	3.72555
935	2.97429
936	2.11554
937	3.60083
938	5.44094
939	5.41878
940	3.85883
941	3.27246
942	1.69074
943	2.5808
944	1.80929
945	2.90605
946	1.5962
947	2.56954
948	3.6357
949	1.37306
950	3.77853
951	4.43718
952	3.6141
953	4.54054
954	4.04035
955	4.4933
956	4.17157
957	4.74985
958	4.95811
959	5.07053
960	5.821
961	5.05303
962	5.66554
963	3.99784
964	2.01262
965	4.50595
966	1.858
967	5.35497
968	6.0985
969	4.46309
970	2.81642
971	1.88831
972	4.02837
973	4.16535
974	3.66454
975	2.20132
976	4.65172
977	3.17244
978	2.14102
979	1.84609
980	4.07843
982	5.66096
984	10.7232
985	3.29991
986	4.01229
987	6.58835
988	5.46138
989	4.83296
990	3.60931
991	4.2995
992	2.35933
993	3.56097
994	1.56653
996	5.23313
997	2.25368
998	1.19443
999	2.18523
1000	3.20475
1001	2.72691
1002	2.44883
1003	6.88022
1004	8.54295
1005	8.16893
1006	5.92085
1007	2.00436
1008	10.0465
1009	4.44007
1010	7.78628
1011	5.19287
1012	7.5805
1013	6.69609
1014	8.77959
1015	3.84295
1016	6.60161
1017	1.43543
1018	2.8174
1019	2.71914
1020	1.32053
1021	3.04264
1022	1.44457
1023	5.64434
1024	5.37049
1025	5.92321
1026	5.54769
1027	5.75012
1028	4.40757
1029	9.32469
1030	4.1432
1031	3.43418
1032	5.47556
1033	3.83821
1034	1.578
1036	1.99049
1037	2.20871
1039	3.38574
1041	1.89112
1042	3.04713
1043	1.98821
1044	1.42941
1045	1.38038
1049	2.76547
1050	1.44023
1051	1.727
1053	4.87809
1055	4.14405
1057	1.31881
1058	2.04424
1059	3.08518
1060	2.99411
1062	3.25501
1063	2.66586
1064	5.14378
1065	3.47084
1066	2.29348
1067	7.3181
1068	8.83347
1069	7.04018
1070	5.57345
1071	6.44176
1072	6.94813
1073	4.18729
1074	3.48335
1075	3.19373
1076	6.51581
1077	5.87541
1078	3.17553
1079	3.73345
1080	4.69564
1081	3.44709
1082	7.92842
1084	4.87658
1085	3.63429
1086	2.96979
1087	3.70495
1088	3.32793
1089	3.85826
1090	3.71788
1091	2.16905
1092	4.21132
1093	5.1713
1094	4.45983
1095	2.60387
1096	2.93703
1097	1.28452
1098	2.38981
1099	2.79506
1100	3.05541
1101	1.33132
1102	1.05525
1103	3.32575
1104	3.05289
1105	2.79638
1106	2.15388
1107	3.02248
1108	2.54817
1109	4.13937
1110	4.00123
1111	5.27592
1112	4.91547
1113	5.43735
1114	4.20459
1115	4.48041
1116	2.4649
1117	5.21781
1118	4.32453
1119	2.21011
1120	5.77938
1121	4.72225
1122	4.16084
1123	4.2344
1124	2.47193
1125	5.3524
1126	3.73769
1127	2.05711
1128	2.71604
1129	4.60371
1130	3.38495
1131	2.66615
1132	3.24904
1133	2.51211
1134	2.32588
1135	4.19376
1136	2.10614
1137	4.28069
1138	3.00159
1139	2.48116
1140	4.73366
1141	4.59445
1142	2.84944
1143	3.05006
1144	3.8775
1145	2.29639
1146	2.96221
1147	3.37735
1148	1.01918
1149	2.72235
1150	3.94658
1151	6.3102
1152	2.76748
1153	3.92809
1154	4.74557
1155	1.63187
1156	0.953137
1157	2.3342
1158	2.61852
1159	0.931595
1160	1.83157
1161	2.70923
1162	3.15292
1163	2.33398
1164	2.75691
1165	1.7795
1166	2.69827
1167	1.29708
1168	6.24589
1169	4.20022
1170	6.13213
1171	6.59254
1172	5.24603
1173	3.91164
1174	6.28636
1175	5.91497
1176	4.22548
1177	2.53238
1178	5.82865
1179	3.82516
1180	2.13145
1181	4.01774
1182	1.67867
1183	3.04279
1184	1.00371
1185	2.59312
1186	1.23461
1187	2.72521
1188	3.37121
1189	5.82448
1190	6.20035
1191	5.72606
1192	5.26422
1193	4.85685
1194	3.48989
1195	3.34325
1196	3.14534
1197	4.14588
1198	4.91222
1199	5.56333
1200	5.20235
1201	4.86518
1202	1.9057
1203	4.19833
1204	4.66721
1205	7.44156
1206	4.35727
1207	2.89763
1208	4.47701
1209	3.91492
1210	2.64656
1211	3.31967
1212	3.7438
1213	2.69641
1214	2.45501
1215	5.09182
1216	4.42693
1217	5.29175
1218	2.69564
1219	4.46097
1220	4.50191
1221	3.69931
1222	3.89801
1223	2.75902
1224	4.47757
1225	3.96008
1226	4.20241
1227	3.15499
1228	1.77018
1229	3.58946
1230	4.78211
1232	5.41018
1233	4.11199
1234	3.30561
1235	2.95668
1236	4.05982
1237	6.35787
1238	4.17231
1239	5.49448
1240	6.17914
1241	4.4926
1242	4.53633
1243	5.06934
1244	2.35065
1245	4.13933
1246	5.48226
1247	5.40272
1248	5.04369
1249	4.93564
1250	3.75918
1251	2.68052
1252	5.42291
1253	4.31624
1254	4.45722
1255	4.11781
1256	4.53349
1257	3.61438
1258	4.01074
1259	4.17718
1260	4.83155
1261	3.67611
1262	5.33989
1263	4.54446
1264	4.56391
1265	2.54447
1266	3.15773
1267	4.35868
1268	4.31111
1269	6.07182
1270	3.80645
1271	4.87962
1272	3.35776
1273	4.2628
1274	4.32636
1275	2.59273
1276	4.32014
1277	3.59684
1278	5.31982
1279	3.07615
1280	5.18531
1281	4.10758
1282	5.18104
1283	3.96474
1284	5.31955
1285	3.20239
1286	5.49035
1287	5.60918
1288	2.344
1289	2.63537
1290	2.51321
1291	1.75419
1292	2.07455
1293	2.96432
1294	2.73874
1295	3.32587
1296	4.21521
1297	2.6005
1298	1.48543
1299	1.26501
1300	2.47533
1301	1.64614
1302	2.8139
1303	2.07887
1304	2.24341
1305	3.0961
1306	2.74876
1307	2.19517
1308	1.50251
1309	1.38423
1310	1.9897
1311	2.75381
1312	2.90181
1313	3.23315
1314	2.21966
1315	3.26949
1316	5.53458
1317	3.26361
1318	2.59535
1320	4.77799
1321	2.69537
1322	2.72086
1323	1.75609
1324	3.41138
1325	1.65794
1326	1.83262
1327	0.358952
1328	1.06884
1329	3.10508
1330	0.861269
1331	2.47013
1332	2.88892
1333	2.08596
1334	1.47548
1335	2.02917
1336	3.91829
1337	2.91666
1338	3.50391
1339	2.42047
1340	3.01964
1341	2.6248
1342	2.17608
1343	3.09065
1344	2.18004
1346	2.68027
1347	2.10748
1348	2.47023
1349	2.1536
1350	1.91422
1351	2.2243
1352	1.95396
1353	1.90184
1354	3.09128
1355	2.58311
1356	3.2542
1357	3.65609
1358	3.06666
1359	1.29483
1360	2.31618
1361	1.04138
1362	3.7327
1363	2.40607
1364	2.8851
1365	1.54962
1366	2.1112
1367	1.33844
1368	2.58917
1369	2.83379
1370	2.50628
1371	2.13699
1372	0.848721
1373	2.02903
1374	1.073
1375	3.21764
1376	2.21496
1377	3.65461
1378	2.9776
1379	3.15068
1380	1.97842
1381	2.00684
1382	2.04997
1383	0.359113
1384	0.858044
1385	0.5459
1386	1.59364
1387	2.64304
1388	2.24738
1390	1.75241
1391	1.85601
1392	3.3528
1393	2.66809
1394	0.860378
1395	2.4122
1396	1.21887
1397	2.08322
1398	1.05533
1399	0.932685
1400	1.81349
1401	5.13888
1402	2.90499
1403	2.09458
1404	4.83221
1405	1.16109
1406	0.778417
1407	1.16789
1408	3.74525
1409	1.29903
1410	0.742899
1411	1.22552
1412	3.03656
1413	2.49052
1414	4.97945
1415	3.70477
1416	3.82417
1417	2.50113
1418	4.72947
1419	1.49051
1420	4.43433
1421	2.58314
1422	5.7784
1423	0.900001
1424	1.80125
1425	2.70756
1426	3.36695
1427	2.59818
1428	2.75536
1429	4.30868
1430	3.32137
1431	1.53646
1432	2.18009
1433	3.02907
1434	2.01104
1435	2.5567
1436	1.87661
1437	1.15208
1438	1.09723
1439	1.14375
1440	1.62091
1441	1.23542
1442	2.55127
1443	9.31693
1444	6.45842
1445	9.73656
1446	10.096
1447	4.76995
1448	7.66517
1449	2.48414
1450	1.09208
1451	1.8609
1452	2.36169
1453	3.11298
1454	1.42889
1455	4.06077
1456	5.73595
1457	0.859
1458	1.12017
1459	3.11607
1460	4.89275
1461	7.61864
1462	6.58432
1463	3.64194
1464	5.69232
1465	4.54031
1466	5.93458
1467	5.82327
1468	6.20951
1469	5.6739
1470	4.79189
1471	5.488
1472	5.06479
1473	2.22211
1474	5.99465
1475	4.00165
1476	3.14617
1477	3.01085
1478	1.80914
1479	2.17736
1480	3.18962
1481	3.43004
1482	2.97788
1483	2.10416
1484	3.01964
1485	1.64286
1486	3.02561
1487	2.23939
1488	1.23263
1489	2.10181
1490	2.87092
1491	1.76293
1492	1.07771
1493	2.42199
1494	4.02893
1495	3.35618
1496	2.25331
1497	1.82628
1498	0.667704
1499	2.1955
1500	1.95625
1501	1.20353
1502	1.53141
1503	1.26346
1504	1.66242
1505	1.39185
1506	0.973981
1507	1.75316
1508	1.47706
1509	1.88577
1510	1.6782
1511	1.13292
1512	1.97351
1513	2.29169
1514	0.666457
1515	0.819188
1516	2.01355
1517	2.12651
1518	1.15911
1519	2.80721
1520	1.05203
1521	1.70003
1522	0.675967
1523	2.61616
1524	3.63018
1525	2.45448
1526	1.94041
1527	1.96861
1528	2.58273
1529	1.66283
1530	2.53457
1531	2.97663
1532	2.0897
1533	1.11474
1534	1.41164
1535	1.92511
1536	1.48412
1537	2.55396
1538	2.99194
1539	3.5572
1540	2.74389
1541	3.70388
1542	3.26464
1543	3.89147
1544	3.21965
1545	4.95132
1546	3.73553
1547	4.25947
1548	4.58567
1549	4.92796
1550	4.67598
1551	2.25444
1552	3.95444
1553	3.6804
1554	2.61209
1555	3.66428
1557	2.05115
1558	1.43498
1559	0.746974
1560	0.708189
1561	2.13559
1562	0.880671
1563	0.35622
1564	1.38703
1565	2.36257
1566	0.947353
1567	1.95324
1568	1.39742
1569	0.958998
1570	3.43178
1571	3.39791
1572	4.13192
1573	3.66601
1574	4.03454
1575	4.12539
1576	3.65696
1577	5.4277
1578	5.0109
1579	5.52449
1580	3.51548
1581	5.1633
1582	4.54396
1583	4.10676
1584	4.16974
1585	4.52347
1587	5.55288
1588	1.90565
1589	3.33132
1590	3.59115
1591	3.47685
1592	8.4517
1593	5.15589
1594	4.59772
1595	5.91591
1596	3.72843
1597	7.27615
1598	7.48607
1599	3.97968
1600	5.26796
1601	4.06454
1602	3.89306
1603	2.21937
1604	2.10163
1605	4.15988
1606	3.00827
1607	1.96173
1608	2.3941
1609	4.95071
1610	5.33745
1611	1.25966
1612	7.00727
1613	2.95387
1614	1.17926
1615	2.40661
1616	1.22466
1617	1.17702
1618	3.76134
1619	6.54155
1620	5.72554
1621	5.39777
1622	5.72564
1623	2.24388
1624	2.02883
1625	2.98781
1626	2.98915
1627	1.73801
1628	1.09464
1629	2.01116
1630	1.27949
1631	2.20519
1632	2.16666
1633	1.98927
1634	2.39662
1635	0.403556
1636	1.01628
1637	1.32882
1638	1.88253
1639	1.23344
1640	0.873332
1641	2.01159
1642	3.05077
1643	5.48302
1644	2.54271
1645	4.78504
1646	5.64249
1648	3.30274
1649	5.0363
1650	4.40169
1651	3.00426
1652	4.86407
1653	3.3477
1654	6.988
1655	7.66202
1656	3.22334
1657	5.85658
1658	5.36867
1660	3.88527
1661	4.78095
1662	3.68887
1663	3.26747
1664	1.43328
1665	2.28009
1666	2.21851
1667	3.37245
1668	1.37357
1669	1.18853
1670	1.01613
1671	4.7745
1672	1.61895
1673	2.29599
1674	1.3768
1675	1.21868
1676	6.1599
1677	8.5396
1678	10.3525
1679	4.89702
1680	5.47496
1681	6.90954
1682	1.23653
1683	7.00848
1684	7.45511
1685	7.67668
1686	6.2636
1687	4.01126
1688	0.95302
1689	0.498593
1690	4.16608
1691	1.30969
1692	1.41602
1693	0.716814
1694	0.872077
1695	4.03681
1696	1.03328
1697	5.06316
1698	7.98129
1699	3.52314
1700	5.15882
1701	5.93377
1702	5.52176
1703	3.9198
1704	4.47088
1705	8.27626
1706	9.21943
1707	3.80946
1708	4.54638
1709	3.30301
1710	3.23233
1711	2.80349
1712	3.41192
1713	3.7599
1714	4.50875
1715	4.54348
1716	4.32397
1717	4.6754
1718	3.8102
1719	2.43702
1720	4.3149
1721	3.43925
1722	1.54767
1723	3.52952
1724	1.87368
1725	3.62161
1726	3.88245
1727	3.75601
1728	2.89146
1729	2.62325
1730	3.6508
1731	4.00463
1732	3.41833
1733	2.55814
1734	3.57845
1735	3.2651
1736	2.5087
1737	2.42316
1738	3.89935
1739	3.31297
1740	3.07024
1741	2.95929
1742	1.72595
1743	5.25154
1744	5.01058
1745	1.49243
1746	4.46717
1747	3.85196
1748	4.40208
1749	4.3009
1750	1.9328
1751	0.394805
1752	1.40566
1753	0.892876
1754	3.09776
1755	7.3303
1756	6.0777
1757	4.53156
1758	5.80916
1759	2.5302
1760	5.18462
1761	3.22025
1762	1.16473
1763	4.08997
1764	0.829036
1765	0.893299
1766	4.01674
1767	1.74952
1768	6.80368
1769	5.20962
1770	5.91211
1771	6.18201
1772	8.44625
1773	8.51059
1774	5.10705
1775	5.09633
1776	7.57499
1777	11.5288
1778	5.32831
1779	1.74888
1780	7.00953
1781	3.31567
1782	10.4148
1783	3.69063
1785	3.42014
1787	4.49386
1788	4.41485
1790	5.05911
1791	1.97824
1792	2.06121
1793	4.02379
1794	2.83994
1795	2.13364
1796	3.71687
1797	3.7429
1798	2.17789
1800	1.91368
1801	2.8884
1802	5.40559
1803	4.06585
1804	4.73379
1805	4.2163
1806	5.16185
1807	4.22085
1808	3.98702
1809	4.4308
1810	4.68904
1811	2.50266
1812	0.997592
1813	3.98953
1814	2.63783
1815	4.53057
1816	9.11376
1817	5.82854
1818	5.81714
1819	5.07962
1820	4.40236
1821	3.97709
1822	4.98635
1823	5.59858
1824	3.24846
1825	2.73406
1826	2.29831
1827	2.43023
1828	4.06001
1829	3.3291
1830	1.82914
1831	2.51909
1832	2.81845
1833	2.14
1834	3.14152
1835	3.75506
1836	1.47521
1837	2.23508
1838	2.65282
1839	1.90556
1840	2.34693
1841	2.16782
1842	3.34854
1843	2.26029
1844	2.73715
1845	3.23586
1846	2.16325
1847	1.25094
1848	1.42913
1849	2.98796
1850	1.60668
1851	2.49155
1852	14.9871
1853	9.21796
1854	5.8429
1855	4.13416
1856	7.02287
1857	8.29102
1858	5.94522
1859	6.62766
1860	5.58678
1861	3.23295
1862	5.81042
1863	6.0897
1864	6.16543
1865	5.55162
1866	5.21953
1867	4.90202
1868	4.11179
1869	4.93728
1870	5.55527
1871	4.34577
1872	2.90179
1873	3.97204
1874	3.37117
1875	4.23823
1876	2.64428
1877	3.25083
1878	5.72208
1879	4.92842
1880	4.2914
1881	3.38978
1882	5.71709
1883	6.24413
1885	7.39627
1886	5.68394
1887	5.28364
1888	3.83241
1889	5.42291
1890	6.25026
1891	5.45414
1892	5.09644
1893	3.68363
1894	2.06434
1895	5.51493
1896	5.51948
1897	4.66982
1898	1.69795
1899	2.90381
1900	2.19374
1901	3.03596
1902	3.6146
1903	1.71737
1904	1.58159
1905	2.6804
1906	2.09426
1907	0.941815
1908	3.45666
1909	2.10363
1910	2.97612
1911	2.33475
1912	3.01288
1913	4.50161
1914	3.28576
1915	2.28528
1916	2.39985
1917	3.20168
1918	1.66621
1919	4.42724
1920	1.70027
1921	2.81995
1922	1.47535
1923	3.90349
1924	8.566
1925	2.39986
1926	3.57714
1927	2.73539
1928	2.13713
1929	3.37131
1930	4.13375
1931	2.20444
1932	4.07722
1933	1.44039
1934	2.14821
1935	2.26927
1936	5.04979
1937	3.90937
1938	4.81368
1939	4.80932
1940	2.14635
1941	5.0768
1942	4.16243
1943	4.409
1944	4.58093
1945	4.27871
1946	2.57598
1947	2.52261
1948	1.28649
1949	1.40141
1950	3.08948
1951	1.9797
1952	2.67037
1953	3.74278
1954	3.97101
1955	6.92842
1956	3.773
1957	3.26033
1958	4.75778
1959	2.1104
1960	2.97292
1961	3.7852
1962	3.12503
1963	1.4988
1964	2.11136
1965	1.96539
1966	2.1572
1967	2.16362
1968	3.59464
1969	5.12785
1970	0.614889
1971	0.976827
1972	0.849379
1973	2.04687
1974	3.53214
1975	2.22002
1976	1.1759
1977	0.813086
1978	2.21419
1979	1.79901
1980	1.32248
1981	0.935555
1982	1.91423
1983	0.446986
1984	1.02009
1985	3.11269
1986	5.0468
1987	4.47232
1988	3.78326
1989	4.51139
1990	3.66784
1991	2.54985
1992	3.46237
1993	3.63023
1994	3.38866
1995	5.46734
1996	6.11383
1997	5.52156
1998	5.58003
1999	6.2984
2000	7.91156
2001	2.63494
2002	5.549
2003	5.36809
2004	4.48889
2005	4.2447
2006	3.07437
2007	3.94987
2008	1.2789
2009	2.19501
2010	1.03806
2011	1.45182
2012	2.6309
2013	2.11959
2014	3.20978
2015	2.35573
2016	2.2292
2017	1.40061
2018	2.70259
2019	1.62789
2020	1.75982
2021	2.68718
2022	3.86655
2023	1.38258
2024	2.15698
2025	0.479001
2026	2.7292
2027	2.538
2028	3.47262
2029	3.12939
2030	3.55015
2031	3.88196
2032	3.21483
2033	2.31479
2034	3.79212
2035	3.2807
2036	4.49238
2037	3.57077
2038	3.67775
2039	4.61496
2040	4.68158
2041	3.50623
2042	0.61327
2043	2.57878
2044	3.30786
2045	1.85187
2046	3.08185
2047	4.37683
2048	3.95654
2049	3.92282
2050	3.14426
2051	0.410149
2052	4.11504
2053	3.30843
2054	3.61586
2055	2.2703
2056	3.34986
2057	1.60221
2058	3.50454
2059	2.62452
2060	2.27313
2061	3.87506
2063	4.13738
2064	2.82413
2065	5.67395
2066	2.9728
2067	4.10883
2068	1.7593
2069	2.23871
2070	1.83887
2071	2.53643
2072	1.85563
2073	2.66482
2074	0.833245
2075	0.797845
2076	1.00846
2077	2.28689
2078	0.557631
2079	4.76252
2080	2.10085
2081	4.10184
2082	4.71396
2083	4.10656
2084	2.28876
2085	5.05257
[truncated: 636 more rows]
