# Supplementary material for: Rising rainfall intensity induces spatially divergent hydrological changes within a large river basin
Source: Nat Commun. 2024 Jan 27;15:823. doi: 10.1038/s41467-023-44562-8 (PMC10821892; doi:10.1038/s41467-023-44562-8)
Supplement: Supplementary file 3 — Source Data [file 41467_2023_44562_MOESM3_ESM.zip › Figure5.xlsx]

## Sheet: Figure 5a
Subbasin	Trend-PDSI	P-value
1	-0.0162749	0.252563
2	-0.0179606	0.201432
3	-0.0170045	0.235205
4	-0.0180689	0.200823
5	-0.0182603	0.193302
6	-0.0304582	0.0273374
7	-0.0381326	0.00436262
8	0.00732453	0.536611
9	-0.000865752	0.936647
10	-0.0306428	0.0274019
11	0.00705401	0.5517
12	0.00890513	0.452917
13	-0.0302582	0.0291202
14	-0.0296813	0.0283161
15	0.00854431	0.472354
16	-0.028909	0.0143643
17	-0.000667696	0.956508
18	0.00837416	0.46984
19	-0.00274831	0.800514
20	-0.0011915	0.913452
21	-0.0302542	0.0268275
22	-0.0310849	0.0272297
23	-0.000587955	0.961571
24	-0.00189834	0.861507
25	-0.0339198	0.00412806
26	-0.000689689	0.94877
27	0.00482973	0.652393
28	0.00828317	0.473906
29	-0.0322261	0.00581294
30	-0.0285376	0.00993058
31	0.00326084	0.764009
32	-0.0285385	0.015888
33	0.00100389	0.924467
34	-0.000820659	0.940176
35	-0.000474443	0.965289
36	0.00811656	0.481728
37	-0.028736	0.0147948
38	-0.000519535	0.965809
39	-0.000533943	0.964898
40	-0.000590776	0.96114
41	0.000874214	0.934157
42	-0.000782695	0.942843
43	0.00810753	0.482319
44	0.00159943	0.882257
45	-0.00333497	0.761279
46	-0.0395006	0.00438763
47	-0.0420056	0.0080153
48	-0.0419627	0.00707311
49	-0.00484585	0.64626
50	-0.0411743	0.00726465
51	-0.0421222	0.00593639
52	-0.000637507	0.958319
53	0.00156299	0.885026
54	-0.0417856	0.00813366
55	-0.0277702	0.0158785
56	-0.0340977	0.00399038
57	0.00792358	0.489958
58	0.00741231	0.564505
59	-0.0387023	0.0126046
60	0.007872	0.491096
61	0.00833261	0.479427
62	0.0081623	0.479032
63	-0.0279056	0.0171407
64	0.00837519	0.476672
65	-0.000711569	0.953217
66	-0.0145061	0.491915
67	0.0195228	0.109792
68	-9.51e-05	0.994474
69	-0.0092462	0.520176
70	-0.0375573	0.00599277
71	-0.0328726	0.00534473
72	-0.0282592	0.0166752
73	-3.03e-05	0.998199
74	-0.000658281	0.955908
75	-0.00947917	0.508274
76	0.0046648	0.726717
77	0.00474054	0.722719
78	-0.00947155	0.510723
79	0.00449983	0.735169
80	0.004472	0.740036
81	0.0197108	0.106547
82	-0.0257061	0.049124
83	-0.00946583	0.511899
84	0.00724017	0.574063
85	0.00759691	0.559883
86	-0.0273698	0.0223004
87	0.00464109	0.72972
88	-0.0094656	0.511171
89	0.00451008	0.735039
90	-0.00911161	0.521548
91	0.00491717	0.71672
92	0.00460084	0.735462
93	-0.00278803	0.831713
94	-0.0271966	0.0228456
95	-0.0272852	0.0336642
96	0.0207016	0.0943333
97	0.00439017	0.742992
98	-0.0037214	0.771766
99	0.00774191	0.554756
100	0.00418628	0.755271
101	0.0197242	0.106599
102	-0.0261261	0.0389338
103	-0.00167597	0.898298
104	-0.00886324	0.526302
105	-0.000112521	0.993228
106	-0.0265614	0.0319875
107	0.00749853	0.569738
108	0.0063214	0.543095
109	-0.0259177	0.0295309
110	-0.00113577	0.928119
111	-0.0135458	0.362563
112	-0.000171031	0.990094
113	-8.21e-05	0.995139
114	-0.00300614	0.819445
115	-0.00395133	0.758756
116	-0.00512655	0.700047
117	-0.00492209	0.711758
118	0.00749259	0.568351
119	-0.000284429	0.983492
120	-0.00889491	0.525528
121	0.0046157	0.733518
122	-0.0256284	0.045645
123	-0.00410867	0.759591
124	1.02e-05	0.999288
125	-0.0264863	0.0304114
126	-0.00231248	0.859928
127	0.00566811	0.584371
128	-0.0258424	0.0339813
129	-0.0259518	0.0306953
130	0.0208523	0.0947749
131	-0.000183877	0.987381
132	-0.0047843	0.716593
133	-0.000155784	0.990782
134	-7.43e-06	0.999483
135	0.0074096	0.573837
136	0.00582218	0.623845
137	0.00618868	0.553302
138	0.00463221	0.727151
139	0.00599562	0.611785
140	0.0057349	0.630659
141	0.0105641	0.333291
142	-0.0101651	0.337345
143	-0.00622554	0.486466
144	-0.0105257	0.316195
145	0.00314408	0.737083
146	-0.0053339	0.685114
147	-0.00832007	0.553882
148	-0.0104878	0.32266
149	-0.00808515	0.564678
150	-0.0103017	0.266026
151	0.0107267	0.330622
152	-0.0111525	0.291448
153	-2.76e-05	0.998111
154	0.0110821	0.31555
155	-0.00800274	0.573829
156	-0.0109115	0.31141
157	-0.0104362	0.324098
158	0.0111256	0.313271
159	0.0103959	0.340279
160	-0.0102357	0.323935
161	0.0049264	0.676042
162	-0.00457336	0.729454
163	-0.0107211	0.310908
164	-0.0100488	0.336147
165	-0.0101285	0.282627
166	0.0060956	0.557368
167	0.00603743	0.563978
168	0.00599169	0.563107
169	0.0107034	0.330615
170	-0.0100166	0.340063
171	-5.79e-06	0.999607
172	-0.0100876	0.282212
173	-0.00942988	0.394715
174	0.00321391	0.758024
175	-0.0051724	0.640016
176	0.00349899	0.739454
177	-0.00484406	0.659314
178	-0.00505923	0.644194
179	0.0103084	0.347419
180	-0.00574176	0.606013
181	-0.00507235	0.644909
182	-0.00985775	0.286665
183	-0.00979447	0.29067
184	-0.00486705	0.656877
185	-0.0102103	0.278591
186	-0.00487978	0.655656
187	-0.00461426	0.672908

## Sheet: Figure 5b
HRU	Trend-PDSI
1	-0.0134384
2	-0.0164993
3	-0.0176027
4	-0.0148393
5	-0.0131356
6	-0.105514
7	-0.0142363
8	-0.0166607
9	-0.015709
10	-0.0194401
11	-0.0562329
12	-0.0140612
13	-0.0170345
14	-0.0144866
15	-0.0291365
16	-0.0159121
17	-0.0679381
18	-0.0157264
19	-0.0184437
20	-0.0174239
21	0.00616691
22	-0.0184064
23	-0.0322878
24	-0.0169765
25	-0.0174828
26	-0.0136812
27	-0.0134343
28	-0.0923963
29	-0.0177049
30	-0.0147333
31	-0.0285676
32	-0.0160989
33	-0.0460807
34	-0.0144873
35	-0.0176829
36	-0.0109535
37	-0.0325031
38	-0.0168293
39	-0.0185874
40	-0.00229956
41	-0.0212993
42	-0.0171515
43	-0.0158843
44	-0.0134352
45	-0.0177863
46	-0.014934
47	-0.0287773
48	-0.0131963
49	-0.0164737
50	-0.0142196
51	-0.0545142
52	-0.0140559
53	-0.0165894
54	-0.0144988
55	-0.0219593
56	-0.0159279
57	-0.0491595
58	-0.0157284
59	-0.0174307
60	-0.0186197
61	-0.00118597
62	-0.0184136
63	-0.0300883
64	-0.0169745
65	-0.0175171
66	-0.0150027
67	-0.0144933
68	-0.0293474
69	-0.0183545
70	-0.0160723
71	-0.0139076
72	-0.0558536
73	-0.0192913
74	-0.0173561
75	-0.0908506
76	-0.0156074
77	-0.017488
78	-0.0179254
79	-0.0103693
80	-0.0181769
81	-0.0175119
82	-0.0527528
83	-0.0175433
84	-0.014438
85	-0.0176069
86	-0.0152492
87	-0.0137538
88	-0.0320133
89	-0.0144194
90	-0.0177782
91	-0.0159534
92	-0.0182244
93	-0.0369513
94	-0.0142288
95	-0.0147145
96	-0.0176884
97	-0.0160784
98	-0.0286149
99	-0.0392164
100	-0.0144881
101	-0.0109286
102	-0.0175906
103	-0.0186364
104	0.00687902
105	-0.0171347
106	-0.0371352
107	-0.0305077
108	-0.024701
109	-0.0304037
110	-0.0290068
111	-0.0271549
112	-0.0307788
113	-0.0300517
114	-0.0265528
115	-0.031085
116	-0.0300645
117	-0.078474
118	-0.0284706
119	0.0361275
120	-0.027568
121	0.00325813
122	-0.029965
123	0.00510871
124	-0.0296314
125	-0.0311072
126	-0.0355692
127	-0.0381177
128	-0.0332731
129	-0.0302353
130	-0.0397976
131	-0.0363157
132	-0.0329212
133	-0.0430505
134	-0.0284972
135	-0.038146
136	-0.0351457
137	-0.072386
138	-0.0321242
139	-0.0339652
140	-0.0367115
141	-0.0289771
142	-0.105056
143	-0.0356442
144	-0.0387816
145	-0.0956233
146	-0.0327138
147	-0.0366905
148	-0.0389452
149	-0.0323735
150	-0.0186487
151	-0.0351066
152	-0.0382461
153	0.0101995
154	-0.0359157
155	0.00683602
156	0.00679706
157	0.00677568
158	0.00591302
159	0.00674679
160	0.0131306
161	0.00662405
162	0.00659779
163	0.00664151
164	0.00641323
165	0.00650059
166	0.00662066
167	0.00667242
168	0.00605188
169	0.00578841
170	0.00692258
171	-0.000449133
172	0.00700999
173	0.00623903
174	0.0122341
175	0.00684494
176	0.00538376
177	0.00692377
178	-0.00417602
179	-0.000801448
180	6.94e-05
181	-0.00130151
182	-0.000524147
183	-0.000575186
184	-0.000219706
185	0.0001915
186	-0.00021174
187	-0.0895567
188	-0.00813581
189	-0.00811298
190	-0.00143331
191	-0.000352506
192	-0.00302798
193	0.00068805
194	-0.0198444
195	-0.00243991
196	-0.00198357
197	-0.00170139
198	0.000222032
199	0.000225538
200	-0.00161986
201	-0.000852906
202	-0.000827787
203	-0.0286663
204	-0.0290647
205	-0.0113272
206	-0.0239137
207	-0.0305679
208	-0.0284668
209	-0.0304296
210	-0.0264958
211	-0.0264848
212	-0.0297628
213	-0.0276506
214	-0.0281147
215	-0.0302095
216	-0.0308924
217	-0.0309881
218	-0.0285669
219	-0.0299349
220	-0.0305599
221	-0.0280016
222	0.0106315
223	-0.0277007
224	-0.0296929
225	-0.0253285
226	-0.0300983
227	-0.0297399
228	-0.0200209
229	0.00649457
230	0.0126974
231	0.00640842
232	0.00645028
233	0.0052396
234	0.0064762
235	0.00637507
236	0.00939954
237	0.00647071
238	0.00620019
239	0.00327863
240	0.00651046
241	0.00908656
242	0.00628317
243	0.00670314
244	0.00513124
245	0.00679135
246	-0.0066744
247	0.00593638
248	0.00750669
249	0.00572979
250	0.0119041
251	0.00519421
252	0.00647902
253	0.00658026
254	-0.00317686
255	0.00612613
256	0.00772781
257	-0.0101907
258	0.00783739
259	0.00740297
260	0.00723126
261	0.00468592
262	0.00745367
263	0.00601891
264	0.00762146
265	0.00775529
266	-0.0180253
267	0.00695426
268	0.00536806
269	-0.0301281
270	-0.0244658
271	-0.0284755
272	-0.030846
273	-0.0265028
274	-0.058329
275	-0.0263347
276	-0.0323739
277	-0.029973
278	-0.0305508
279	-0.0284818
280	-0.0312079
281	-0.0301415
282	-0.0264901
283	-0.0301667
284	-0.0308359
285	-0.0285733
286	-0.0750845
287	-0.0301024
288	-0.00974183
289	0.0287957
290	-0.0296531
291	-0.0389414
292	-0.0244844
293	-0.0265129
294	-0.0301196
295	-0.0263386
296	-0.0306368
297	-0.0307312
298	-0.0259469
299	-0.0312097
300	-0.0285898
301	-0.0285061
302	-0.0332986
303	0.0113978
304	-0.0276688
305	-0.0297536
306	0.00650623
307	0.00680507
308	0.0115831
309	0.00772289
310	0.00549994
311	0.00782943
312	-0.00800598
313	0.0101456
314	0.00733653
315	0.00719935
316	0.0073987
317	0.00603808
318	0.00743743
319	0.00710272
320	0.00985302
321	0.00627528
322	0.00764258
323	-0.00521605
324	0.00775026
325	0.00799706
326	0.00613303
327	0.00536024
328	0.00694302
329	-0.00275228
330	0.00709045
331	-0.026449
332	-0.0245992
333	-0.0233465
334	-0.0326267
335	-0.0250598
336	-0.0264149
337	-0.0256209
338	-0.0274056
339	-0.0244475
340	-0.0300754
341	-0.0263022
342	-0.0261534
343	-0.0201918
344	-0.026629
345	-0.00595956
346	-0.0258182
347	-0.000237812
348	0.000485535
349	-0.00019089
350	-0.000211206
351	-0.000240328
352	-0.000594587
353	-0.000649705
354	-0.000315075
355	-0.00201719
356	-0.000451877
357	0.00871473
358	0.00083785
359	0.00844807
360	0.00909251
361	0.00831039
362	0.00887471
363	-0.00224845
364	-0.00288874
365	-0.0341095
366	-0.00195129
367	-0.00235849
368	-0.0112734
369	-0.00245416
370	-0.00390627
371	-0.00195845
372	-0.0591443
373	-0.0222349
374	-0.00218182
375	-0.00211283
376	-0.00643598
377	-0.100303
378	-0.00133844
379	-0.00182081
380	-0.0029264
381	-0.0179924
382	-0.00351706
383	-0.0047575
384	-0.0028855
385	0.00360084
386	0.000125862
387	-0.0938566
388	-0.00292491
389	0.000455003
390	0.00033421
391	1.27e-05
392	0.000203812
393	0.00106918
394	9.53e-05
395	-0.00317564
396	-0.0652003
397	0.000366038
398	1.22e-05
399	-0.000579264
400	0.000281151
401	0.0009753
402	0.000448714
403	-0.0191594
404	-0.00460042
405	0.000753878
406	-0.000565618
407	-0.0198911
408	0.000540233
409	0.000501353
410	0.000331313
411	-0.00167456
412	-0.000493539
413	-0.0299256
414	-0.0244981
415	-0.0265261
416	-0.0300173
417	-0.0821828
418	-0.0259457
419	-0.0311342
420	-0.0286001
421	-0.0124078
422	-0.0277252
423	-0.0297562
424	-0.00604494
425	-0.0285243
426	-0.0308603
427	-0.0304241
428	-0.0265759
429	-0.0287054
430	-0.0305038
431	-0.0307867
432	-0.0291853
433	-0.0292899
434	-0.0302584
435	-0.0308035
436	-0.0257394
437	-0.0299915
438	-0.0305128
439	-0.0300919
440	-0.0284205
441	-0.0310857
442	-0.0302371
443	-0.0286459
444	-0.0552263
445	-0.047089
446	-0.030212
447	-0.0301515
448	-0.00780511
449	-0.0298114
450	0.0287504
451	0.0253074
452	-0.0305366
453	8.61e-05
454	1.4e-05
455	-0.000233276
456	-1.88e-05
457	-0.00057915
458	-0.000172594
459	-0.000456718
460	-0.00519985
461	-0.00308329
462	-0.00183084
463	-0.00181833
464	-0.00165249
465	-0.00155262
466	-0.00167658
467	-0.00881883
468	-0.00191595
469	-0.00167532
470	-0.0017052
471	-0.00160301
472	-0.00176733
473	-0.00162512
474	-0.00185706
475	-0.0013089
476	-0.00141715
477	-0.00149792
478	-0.00188717
479	-0.00125077
480	-0.00160152
481	-0.00109819
482	-0.0007668
483	-0.00137949
484	-0.00106362
485	-0.0010016
486	-0.00192796
487	-0.00200252
488	-0.00104273
489	-0.0316331
490	-0.0326629
491	-0.0294293
492	-0.0312693
493	-0.0320314
494	-0.0226559
495	-0.0321612
496	-0.0324603
497	-0.025055
498	-0.0328602
499	-0.0315659
500	-0.0322975
501	-0.0328377
502	-0.0327326
503	-0.032788
504	-0.0316397
505	-0.00547719
506	-0.0332002
507	-0.0305242
508	-0.0134642
509	-0.00887623
510	-0.0334294
511	0.0108192
512	-0.0317617
513	-0.000294073
514	-0.000263274
515	7.62e-05
516	0.000289232
517	-0.00316486
518	-0.0729456
519	-0.000271889
520	-0.000239299
521	0.000106537
522	0.000392034
523	-0.00121601
524	-0.000522432
525	4.39e-05
526	0.000775415
527	-0.00455163
528	0.000800381
529	0.000352811
530	0.000597713
531	-0.00108378
532	-0.000193482
533	-0.000478521
534	-0.00132213
535	0.00503164
536	0.000609872
537	-0.00422718
538	0.00605329
539	2.42e-05
540	0.00622813
541	0.00513909
542	0.0032826
543	0.0054996
544	0.00365516
545	-0.0255946
546	0.00512769
547	0.00555586
548	0.00205554
549	0.00642066
550	-0.0401455
551	-0.0398785
552	0.0059036
553	-0.0196141
554	0.0057506
555	0.00384284
556	-0.00282927
557	0.00916726
558	0.00796295
559	0.00787989
560	0.00522055
561	0.00113939
562	0.00868138
563	0.00905706
564	0.00845016
565	0.00882299
566	0.00834526
567	0.00657915
568	0.00814298
569	0.00670082
570	0.015315
571	-0.0229646
572	-0.0329015
573	-0.0316479
574	-0.0320472
575	-0.0222067
576	-0.0180198
577	-0.0328623
578	-0.0327379
579	-0.0329417
580	-0.0266766
581	-0.0316542
582	-0.0167955
583	-0.0330714
584	-0.029818
585	0.0265573
586	-0.0199962
587	-0.0305181
588	-0.0317076
589	0.0198289
590	-0.030696
591	0.00747052
592	-0.0330486
593	0.00904921
594	-0.032755
595	0.0232584
596	-0.0278607
597	0.0174343
598	-0.0332575
599	0.0113561
600	0.00568542
601	-0.0345168
602	0.0053445
603	0.00312209
604	0.00643171
605	-0.0551407
606	0.00673745
607	-0.0234104
608	0.00266434
609	0.00576604
610	0.00424513
611	0.00552308
612	0.00165237
613	-0.0403333
614	0.00583145
615	0.0077838
616	0.00426747
617	0.00230318
618	-0.0188202
619	0.00557858
620	0.00110722
621	0.00609453
622	0.00383004
623	0.00322062
624	-0.0117017
625	0.00386362
626	-0.00736867
627	0.00425904
628	-0.0251347
629	-0.0219362
630	-0.0265742
631	-0.0247812
632	-0.0263518
633	-0.0235651
634	-0.0268087
635	-0.0256619
636	-0.0269685
637	-0.024496
638	-0.0295382
639	-0.0303678
640	-0.0256755
641	-0.0266814
642	-0.0217049
643	-0.0258864
644	-0.00708367
645	-0.0229656
646	0.00464643
647	-0.0563822
648	0.00614584
649	0.00592022
650	-0.0650866
651	0.00386385
652	0.00771477
653	-0.0201437
654	0.00636714
655	-0.0274497
656	0.0058507
657	0.00365649
658	-0.000343854
659	0.000134172
660	-0.0631125
661	0.000262169
662	-0.000777397
663	9.74e-05
664	-0.00854656
665	-0.0187817
666	0.000194168
667	0.000131008
668	-0.0396303
669	0.000226491
670	-0.00757057
671	-0.0359522
672	0.000284658
673	-0.000347513
674	-0.000610482
675	0.000136345
676	-0.000154908
677	-0.00478231
678	0.000296741
679	0.000293463
680	-0.000338174
681	-0.0110284
682	0.000363598
683	-0.000611435
684	-0.00980496
685	0.000459653
686	-0.0151896
687	0.000947932
688	-0.0394811
689	-0.00148115
690	-0.000277339
691	-0.000538365
692	-0.00233436
693	-0.00371671
694	-1.18e-05
695	-0.0211455
696	-0.000490414
697	0.00843362
698	0.0059376
699	0.00601391
700	0.00782032
701	0.0086316
702	0.00131031
703	0.00884883
704	0.00828675
705	0.00629861
706	0.00799276
707	-0.0275961
708	-0.0257815
709	-0.0262337
710	-0.0244847
711	-0.0232489
712	-0.0265905
713	-0.025986
714	-0.024625
715	-0.0267066
716	-0.0252527
717	-0.0309265
718	-0.0241697
719	-0.0249145
720	-0.0261207
721	-0.0268746
722	-0.0255343
723	-0.0243451
724	-0.0303666
725	-0.0271589
726	-0.0260626
727	-0.0192328
728	-0.0265463
729	-0.0257319
730	0.00788714
731	7.68e-05
732	2.73e-05
733	-9.19e-05
734	-0.000186964
735	-0.000284848
736	-0.000132571
737	-0.000590433
738	-0.00019291
739	-7.46e-05
740	1.75e-05
741	-0.000323537
742	-0.00017976
743	-0.00147391
744	-0.000515533
745	1.98e-06
746	-1.34e-05
747	-0.000153917
748	-0.000103297
749	-0.000168134
750	-0.00109625
751	-0.000499371
752	0.0019652
753	-0.0195416
754	-0.0263696
755	0.00659882
756	0.00663415
757	-0.0347439
758	0.00682115
759	-0.0223707
760	-0.0249066
761	0.0068481
762	-0.0615816
763	0.00621136
764	0.00575613
765	-0.0615468
766	-0.00294991
767	-0.0746931
768	0.000143358
769	-8.05e-05
770	-3.04e-05
771	0.000311149
772	0.00101548
773	-9.26e-06
774	0.000394244
775	-0.0125078
776	0.000393673
777	0.000899638
778	-0.00462927
779	-0.0427572
780	0.000473413
781	-0.00699977
782	0.000967791
783	-0.0123813
784	0.000256642
785	-0.00250738
786	-0.00248862
787	5.87e-06
788	-0.000478597
789	-0.012496
790	0.00902691
791	0.00747974
792	0.00913794
793	0.00743888
794	0.00896722
795	0.00815289
796	0.0011684
797	0.00866564
798	0.0083567
799	0.00903198
800	0.00835235
801	0.00888816
802	0.00796543
803	0.00659642
804	0.00761666
805	0.00786842
806	0.00644372
807	0.00809335
808	0.00570151
809	0.00378125
810	-0.0815396
811	0.00599569
812	-0.0436972
813	0.00596851
814	0.00215376
815	0.00546861
816	0.00577522
817	-0.0385835
818	0.00553817
819	-0.0068603
820	0.00589198
821	-0.0503805
822	0.00402074
823	-0.0122141
824	0.00436817
825	-0.0187112
826	-0.00470017
827	-0.00208161
828	-0.00851942
829	-0.000509586
830	7.82e-05
831	-0.0628195
832	-0.0544668
833	0.000221803
834	-1.82e-05
835	-0.0162152
836	-0.0351115
837	0.00024372
838	-0.0338042
839	-0.036239
840	-0.0382167
841	-0.035437
842	-0.032603
843	-0.0388565
844	-0.036708
845	-0.0386138
846	-0.0381555
847	-0.0362274
848	-0.0358844
849	-0.0238097
850	-0.0381557
851	-0.0269434
852	-0.0364285
853	-0.0338501
854	-0.0373843
855	-0.0347513
856	-0.035886
857	-0.0380222
858	-0.0407493
859	-0.0389065
860	-0.0338689
861	-0.0364844
862	-0.0358653
863	-0.0379111
864	-0.0406895
865	-0.04075
866	-0.0390923
867	-0.0368417
868	0.000113436
869	-0.0849848
870	0.00018765
871	-0.0590984
872	0.000379188
873	-0.0362911
874	-0.0338877
875	-0.0369043
876	-0.0295564
877	-0.0319959
878	-0.0375628
879	-0.0347634
880	-0.0359123
881	-0.0381095
882	-0.0337935
883	-0.0260589
884	-0.040765
885	-0.0367581
886	-0.0368715
887	-0.038238
888	-0.0360577
889	-0.0338691
890	-0.0361496
891	-0.0385148
892	-0.0361994
893	-0.0392477
894	-0.0362998
895	-0.0384985
896	-0.040813
897	-0.0377941
898	-0.0369421
899	-0.0408608
900	-0.0216018
901	-0.0409034
902	-8.44e-05
903	6.74e-05
904	-0.000478902
905	-0.00038441
906	-0.000261788
907	-0.000112598
908	-0.000308824
909	-0.000182199
910	-0.000136192
911	-0.000171717
912	-0.000508557
913	-0.00124807
914	0.00547002
915	-0.00407863
916	-0.0411784
917	0.00577088
918	0.00774111
919	0.00396848
920	0.00588493
921	-0.0503634
922	-0.0339189
923	-0.03632
924	-0.0375938
925	-0.0347994
926	-0.03786
927	-0.0360415
928	-0.0359603
929	-0.0408174
930	-0.0407399
931	-0.0388548
932	-0.0377899
933	-0.0369035
934	-0.0270511
935	-0.0235475
936	-0.0232365
937	-0.0121418
938	-0.0256708
939	-0.0272526
940	-0.031158
941	-0.0244826
942	-0.0261615
943	-0.0270558
944	-0.0239667
945	-0.0078523
946	-0.0247488
947	-0.0266841
948	-0.023093
949	-0.0258447
950	-0.00508546
951	-0.0312011
952	-0.0296173
953	-0.032329
954	-0.0317099
955	-0.0334489
956	-0.0322086
957	-0.0312423
958	-0.0318021
959	-0.0323845
960	-0.0317162
961	-0.0256278
962	-0.0328757
963	-0.0321955
964	-0.0315126
965	-0.0298293
966	-0.0328757
967	-0.031285
968	0.010948
969	-0.0186536
970	-0.0332616
971	-0.0337945
972	-0.029468
973	0.00353528
974	-0.0305053
975	-0.0317293
976	0.0212221
977	0.00899341
978	0.00743381
979	0.00737263
980	0.00892079
981	0.00133459
982	0.00863732
983	0.00831546
984	0.00900267
985	0.00889461
986	0.00780697
987	0.00884246
988	0.00833898
989	0.00837846
990	-0.0019142
991	0.00862333
992	0.00763903
993	0.00876192
994	0.00759318
995	0.00814511
996	0.00844559
997	0.00696108
998	0.00792331
999	0.00791104
1000	0.00788226
1001	0.00719554
1002	0.00805824
1003	0.00511245
1004	0.00532678
1005	-0.00267166
1006	0.00703857
1007	0.00617492
1008	0.0269256
1009	0.00692662
1010	-0.00540743
1011	0.00585298
1012	0.00726689
1013	0.0070481
1014	0.00670623
1015	0.00693219
1016	0.0025878
1017	0.00788248
1018	0.0234026
1019	-0.0174479
1020	0.00695129
1021	-0.00703392
1022	0.00679158
1023	-0.0346611
1024	-0.031738
1025	-0.0325779
1026	-0.0353984
1027	-0.0358645
1028	-0.0336603
1029	-0.0314875
1030	-0.0234063
1031	-0.0384616
1032	-0.0299302
1033	-0.0170983
1034	-0.0342802
1035	0.00738193
1036	0.00896939
1037	0.00876711
1038	0.00731226
1039	-0.110333
1040	0.00679161
1041	0.00775064
1042	0.00888043
1043	0.00888062
1044	0.00826251
1045	-0.0368087
1046	0.00478254
1047	0.00750212
1048	0.00849312
1049	0.00763907
1050	0.00752121
1051	0.00870585
1052	0.00821082
1053	0.00859173
1054	0.00799737
1055	-0.00753753
1056	0.0061636
1057	0.00788485
1058	0.00745001
1059	0.00784612
1060	0.00638891
1061	0.0079801
1062	0.00700732
1063	0.00739013
1064	0.00735418
1065	0.00715841
1066	0.0101312
1067	0.00730253
1068	0.00735117
1069	0.00717549
1070	0.00738532
1071	0.00453535
1072	0.0061636
1073	0.00764437
1074	-0.0109381
1075	0.00768443
1076	-0.0119421
1077	0.0077368
1078	0.00285771
1079	0.00729869
1080	0.00195769
1081	0.00707166
1082	0.00911683
1083	0.00793478
1084	0.00907543
1085	0.0078507
1086	0.00581468
1087	0.00847452
1088	0.00745851
1089	0.00902062
1090	0.00895548
1091	0.00812426
1092	0.00830154
1093	0.00887181
1094	0.00868607
1095	0.00815605
1096	-0.0114547
1097	0.00634282
1098	0.00795944
1099	0.00660252
1100	0.00696402
1101	0.0080619
1102	-0.0250598
1103	-0.0256252
1104	-0.0266011
1105	-0.0220363
1106	-0.0236843
1107	-0.0271861
1108	-0.0250114
1109	-0.0271363
1110	-0.024968
1111	-0.0263619
1112	-0.0255387
1113	-0.0273313
1114	-0.0256125
1115	-0.0284671
1116	-0.0257947
1117	-0.0275639
1118	-0.0353618
1119	-0.0246173
1120	-0.0413737
1121	-0.0257762
1122	-0.0262742
1123	-0.0273259
1124	-0.0267893
1125	-0.0122387
1126	-0.0101911
1127	-0.0259784
1128	-0.0269573
1129	0.00549868
1130	0.00748752
1131	0.0133672
1132	0.00694766
1133	0.0073628
1134	0.00743343
1135	0.0060531
1136	0.00737553
1137	0.00694965
1138	0.0024908
1139	0.00764807
1140	0.00284696
1141	0.00773512
1142	0.00073806
1143	0.00727852
1144	0.00452567
1145	0.00704307
1146	-0.000379341
1147	-0.000305089
1148	-0.000270097
1149	-0.000117858
1150	-0.000181437
1151	-0.000540842
1152	-0.000254622
1153	-0.000269144
1154	-0.000322775
1155	-0.000167982
1156	-0.0014975
1157	-0.000442539
1158	-0.0017275
1159	-0.000511721
1160	-0.0205464
1161	-0.0344564
1162	-0.0379388
1163	-0.0304651
1164	-0.0357514
1165	-0.0338301
1166	-0.0381915
1167	-0.0366677
1168	0.0187052
1169	0.0199192
1170	0.0202273
1171	0.0183767
1172	0.0203209
1173	0.0184151
1174	0.0259279
1175	0.0192905
1176	0.0201878
1177	0.0192599
1178	0.019216
1179	0.0239366
1180	0.0190863
1181	0.0200278
1182	0.0165192
1183	0.0191535
1184	0.015587
1185	-0.0214087
1186	0.0196524
1187	0.0193785
1188	-0.00439611
1189	0.000284772
1190	-0.000434267
1191	0.000201639
1192	-0.00592643
1193	9.75e-05
1194	0.000733905
1195	-0.00425443
1196	0.000855003
1197	-0.00130875
1198	0.000131123
1199	1.39e-05
1200	-0.00321864
1201	2.9e-05
1202	0.000982619
1203	0.000881609
1204	0.00273059
1205	0.00106446
1206	0.00618944
1207	0.000642615
1208	0.00284803
1209	0.00070829
1210	-0.0137576
1211	-0.00902741
1212	-0.0100624
1213	-0.00855598
1214	-0.0393295
1215	-0.0093859
1216	-0.00899165
1217	-0.0107995
1218	-0.00963255
1219	-0.0101835
1220	-0.0122239
1221	-0.00932163
1222	-0.00933021
1223	-0.0102767
1224	-0.0107134
1225	-0.00990211
1226	-0.00930631
1227	-0.00901231
1228	-0.00950917
1229	-0.00988984
1230	-0.0408065
1231	-0.0307442
1232	-0.0337517
1233	-0.0382492
1234	-0.0388194
1235	-0.0354764
1236	-0.0322981
1237	-0.0284683
1238	-0.0325309
1239	0.00425798
1240	-0.0312587
1241	-0.0324692
1242	-0.0327619
1243	-0.024642
1244	-0.0328651
1245	-0.0323846
1246	0.00749118
1247	-0.0332062
1248	-0.0266104
1249	-0.0248191
1250	-0.0273255
1251	-0.0236094
1252	-0.0249388
1253	-0.0270967
1254	-0.0248743
1255	-0.0261754
1256	-0.0271629
1257	-0.0254318
1258	-0.0255364
1259	-0.0284488
1260	-0.0263812
1261	-0.025166
1262	-0.0277427
1263	-0.0257181
1264	-0.0324784
1265	-0.0245391
1266	-0.0257136
1267	-0.0321545
1268	-0.0267207
1269	-0.0111157
1270	-0.0258994
1271	0.0133228
1272	-0.0268877
1273	0.00065001
1274	0.000319726
1275	-0.000820545
1276	-0.000487212
1277	0.000384944
1278	-0.00209701
1279	0.000255041
1280	-0.000490871
1281	1.56e-05
1282	-0.00693112
1283	0.000234038
1284	0.0001753
1285	-0.000568706
1286	8.31e-06
1287	-0.000568325
1288	-0.000370345
1289	-0.000231103
1290	-0.000265523
1291	-0.000318658
1292	-0.000268496
1293	-7.36e-05
1294	-0.000193177
1295	-0.000226949
1296	-0.000248675
1297	-0.000262283
1298	-0.000231218
1299	-0.000235868
1300	-6.82e-05
1301	-0.000183
1302	-0.00015182
1303	-0.000452258
1304	-0.00172613
1305	-0.0103094
1306	-0.00876935
1307	0.00581616
1308	-0.0063113
1309	-0.00921315
1310	-0.00927597
1311	-0.0100517
1312	-0.00932823
1313	-0.0097636
1314	-0.0096701
1315	-0.00985333
1316	0.00432548
1317	0.00472415
1318	0.00466274
1319	0.0042648
1320	0.00487311
1321	0.00442668
1322	0.00466678
1323	0.00437766
1324	0.00434587
1325	0.00402775
1326	0.00444021
1327	0.00401868
1328	0.00410112
1329	0.00445973
1330	0.00434965
1331	-0.0130616
1332	2.08e-05
1333	0.00512788
1334	0.00510757
1335	0.00522276
1336	0.00594869
1337	0.00463423
1338	0.00499756
1339	0.00438224
1340	0.0043219
1341	0.00470787
1342	0.00481281
1343	0.00448847
1344	0.00472872
1345	0.00443392
1346	0.00408614
1347	0.00427136
1348	0.00407116
1349	0.00449586
1350	0.00519504
1351	0.000149914
1352	0.00495071
1353	0.00516684
1354	-0.0102796
1355	-0.00877694
1356	-0.0102721
1357	-0.00882344
1358	-0.0102332
1359	-0.00926667
1360	-0.0103737
1361	-0.00987002
1362	-0.0170706
1363	-0.00946064
1364	-0.0103029
1365	-0.00951244
1366	-0.01058
1367	-0.0100563
1368	-0.00918311
1369	-0.0077936
1370	-0.00976589
1371	-0.0092927
1372	-0.00966743
1373	-0.00982115
1374	-0.00971271
1375	0.00430421
1376	0.00469194
1377	0.00484098
1378	0.00441338
1379	0.00447463
1380	0.00401368
1381	0.00437107
1382	0.00400206
1383	0.00433745
1384	0.00526892
1385	0.00520953
1386	0.00511645
1387	0.00364563
1388	0.00266011
1389	0.0043397
1390	0.00463751
1391	0.0044077
1392	0.00468896
1393	0.00443873
1394	0.00403751
1395	0.00438167
1396	0.00429525
1397	0.010187
1398	0.0049179
1399	0.00491302
1400	0.00483915
1401	0.0201494
1402	0.0183599
1403	0.0191838
1404	0.0201503
1405	0.0162337
1406	0.0153432
1407	0.0190247
1408	0.0201405
1409	-0.0479194
1410	0.0155992
1411	0.0196061
1412	0.019191
1413	-0.0191342
1414	-0.0241886
1415	-0.0228638
1416	-0.0296237
1417	-0.0200625
1418	-0.0253333
1419	-0.0214173
1420	-0.0252902
1421	-0.0263625
1422	-0.0216661
1423	-0.0236877
1424	-0.025459
1425	-0.0138585
1426	-0.00917862
1427	-0.00878327
1428	-0.0103086
1429	-0.00886671
1430	-0.0102241
1431	-0.00946545
1432	-0.0105187
1433	-0.0103331
1434	-0.00952769
1435	-0.0105237
1436	-0.010034
1437	-0.00644993
1438	-0.00629201
1439	-0.00917698
1440	-0.00973653
1441	-0.00966529
1442	-0.00992438
1443	0.00399356
1444	0.00523915
1445	-0.00901296
1446	0.00712746
1447	0.00706487
1448	-0.0181896
1449	-0.0719718
1450	0.0075883
1451	0.00620701
1452	0.00731233
1453	0.00713383
1454	0.00668199
1455	0.00676699
1456	0.00603755
1457	0.00811008
1458	0.00664517
1459	-0.00384894
1460	0.00727109
1461	-0.000199886
1462	-0.0198504
1463	0.00718773
1464	0.00642386
1465	0.00687006
1466	-0.0229706
1467	-0.0641434
1468	-0.0356424
1469	-0.0252404
1470	-0.0251127
1471	-0.0308178
1472	-0.0282451
1473	-0.0243434
1474	-0.0326346
1475	-0.02849
1476	0.00479508
1477	0.00430082
1478	0.00468344
1479	0.00444826
1480	0.00440294
1481	0.00484132
1482	0.00470825
1483	0.00447532
1484	-0.019978
1485	0.00244151
1486	0.00407498
1487	0.0040024
1488	0.00406476
1489	0.00442786
1490	-0.00358994
1491	0.00510551
1492	0.00495609
1493	0.00446419
1494	-0.00912582
1495	-0.0138715
1496	-0.0102841
1497	-0.00879767
1498	-0.00923309
1499	-0.0102962
1500	-0.00934103
1501	-0.00929754
1502	-0.0101417
1503	-0.00989076
1504	-0.00992582
1505	-0.0104258
1506	-0.00892506
1507	-0.0499513
1508	-0.00947193
1509	-0.0104529
1510	-0.0100615
1511	-0.0100984
1512	-0.0105881
1513	-0.00940065
1514	-0.00903537
1515	-0.00921711
1516	-0.0100489
1517	-0.0097716
1518	-0.00937339
1519	-0.00932937
1520	-0.00972636
1521	-0.00988466
1522	-0.00968946
1523	0.00475117
1524	0.00431645
1525	0.00465546
1526	0.00425817
1527	0.00439687
1528	0.00402958
1529	0.00400389
1530	0.00443404
1531	0.00447021
1532	0.00408451
1533	0.00512815
1534	0.00368855
1535	0.00531717
1536	0.00510391
1537	-0.0137724
1538	-0.00892247
1539	-0.0101267
1540	-0.00859638
1541	-0.0101857
1542	-0.00906133
1543	-0.0102655
1544	-0.00968767
1545	-0.0115398
1546	-0.00931046
1547	-0.00936383
1548	-0.0105383
1549	-0.0107623
1550	-0.00989442
1551	0.00419341
1552	0.00460316
1553	0.00440175
1554	0.00463808
1555	0.0042988
1556	0.00395944
1557	0.00435803
1558	0.00403865
1559	0.0040223
1560	0.00505439
1561	0.00367589
1562	0.00490543
1563	0.00497233
1564	0.00441002
1565	0.00458601
1566	0.00400438
1567	0.00435273
1568	0.005128
1569	0.00488531
1570	-0.00391816
1571	-0.00226053
1572	-0.00174229
1573	-0.0374953
1574	-0.0185071
1575	-0.00221635
1576	-0.000659844
1577	-0.00318414
1578	-0.00248412
1579	-0.0132281
1580	-0.00228035
1581	-0.0315847
1582	-0.00277888
1583	-0.0115624
1584	-0.00245817
1585	-0.0288866
1586	-0.00462314
1587	0.0067275
1588	-0.00393646
1589	-0.00601128
1590	0.00490315
1591	-0.00471347
1592	-0.0205462
1593	-0.0294676
1594	-0.0229159
1595	-0.0640974
1596	-0.0226071
1597	-0.0488345
1598	-0.0349372
1599	-0.0250796
1600	-0.0226893
1601	-0.024359
1602	-0.0278262
1603	-0.026757
1604	-0.0284607
1605	-0.0269672
1606	-0.0232741
1607	-0.0191317
1608	-0.0228532
1609	-0.0507381
1610	-0.0250265
1611	-0.0214172
1612	-0.0342292
1613	-0.0250359
1614	-0.0263639
1615	-0.0278807
1616	-0.0263641
1617	-0.0284305
1618	-0.0229314
1619	0.00615365
1620	0.0186926
1621	0.0195475
1622	0.0181386
1623	0.00426076
1624	0.0046595
1625	0.00421166
1626	0.00460614
1627	0.00465203
1628	0.0044114
1629	0.00433032
1630	0.00397057
1631	0.00394778
1632	0.00436447
1633	0.00403697
1634	0.00438388
1635	0.0042996
1636	0.00506526
1637	0.00504894
1638	0.00535944
1639	0.00491614
1640	0.0049211
1641	0.00499893
1642	-0.00203213
1643	-0.042202
1644	-0.000484734
1645	-0.00352987
1646	-0.0141754
1647	-0.00231123
1648	-0.00210631
1649	-0.0306111
1650	-0.0335744
1651	-0.00198357
1652	-0.0314895
1653	-0.00227795
1654	0.00535868
1655	0.00719977
1656	0.00711755
1657	-0.0184956
1658	0.0071243
1659	0.00573086
1660	0.00683785
1661	0.00711164
1662	0.00458696
1663	0.00429952
1664	0.00442051
1665	0.00460724
1666	0.00394256
1667	0.00436619
1668	0.00436676
1669	0.00403507
1670	0.00402142
1671	0.00518418
1672	0.00502577
1673	0.00511351
1674	0.00490074
1675	0.00490044
1676	0.0199608
1677	0.0187217
1678	0.0202384
1679	0.0183904
1680	0.0184359
1681	0.0198033
1682	0.026178
1683	0.0193227
1684	0.0202243
1685	0.0190998
1686	0.0201249
1687	0.019248
1688	0.0161824
1689	0.0153486
1690	0.0201549
1691	0.019136
1692	0.0192606
1693	0.0156099
1694	0.0156918
1695	0.0192098
1696	0.0196675
1697	-0.0191812
1698	-0.0254929
1699	-0.0228865
1700	-0.0487577
1701	-0.021463
1702	-0.0260985
1703	-0.0250801
1704	-0.0441124
1705	-0.0132431
1706	-0.0263541
1707	-0.0284534
1708	-0.0236441
1709	-0.0317917
1710	-0.00191039
1711	-0.00239661
1712	-0.0153687
1713	-0.00083198
1714	-0.0031862
1715	-0.00783381
1716	-0.00265443
1717	-0.0316188
1718	-0.00245401
1719	-0.0084964
1720	-0.0100168
1721	0.000515456
1722	-0.000811473
1723	-0.000443225
1724	0.000409148
1725	8.08e-06
1726	-0.000502497
1727	-0.00125695
1728	0.00044353
1729	0.00031275
1730	-3.07e-05
1731	-0.0205406
1732	-0.0688106
1733	-0.022906
1734	-0.0385412
1735	-0.0562065
1736	-0.0226227
1737	-0.0251129
1738	-0.0483252
1739	-0.0265061
1740	-0.0267247
1741	-0.0225888
1742	-0.0284502
1743	0.00514728
1744	0.006987
1745	0.00698388
1746	-0.000781361
1747	0.00564151
1748	0.0069291
1749	0.00675037
1750	0.00673124
1751	0.00776749
1752	0.00654763
1753	0.00653474
1754	0.00459615
1755	0.00592891
1756	0.00384586
1757	0.00584235
1758	0.00614618
1759	0.0054616
1760	0.0057296
1761	0.0058967
1762	0.00598876
1763	0.00634721
1764	0.00599786
1765	0.00600755
1766	0.00597454
1767	0.00663141
1768	-0.0258913
1769	-0.0192281
1770	-0.0205477
1771	-0.0445129
1772	-0.02288
1773	-0.0329108
1774	-0.0266001
1775	-0.020114
1776	-0.0352731
1777	-0.0243269
1778	-0.0315514
1779	-0.0214904
1780	-0.0487767
1781	-0.0226368
1782	-0.0389728
1783	-0.0250829
1784	0.00042935
1785	-0.0341102
1786	0.000303107
1787	-0.000646312
1788	-0.000557766
1789	-5.18e-05
1790	-0.00480568
1791	0.000134591
1792	3.93e-05
1793	-0.000563979
1794	-0.000695788
1795	-0.000123423
1796	0
1797	0
1798	0
1799	0
1800	0
1801	0
1802	-0.0121289
1803	-0.00841883
1804	-0.0592574
1805	-0.0115533
1806	-0.0129067
1807	-0.0101469
1808	-0.0126334
1809	-0.0588128
1810	-0.0123649
1811	-0.0207338
1812	-0.0157757
1813	-0.0180768
1814	-0.0177744
1815	-0.0204061
1816	0.000126853
1817	-0.00235849
1818	-0.0058821
1819	0.000189403
1820	-0.000178921
1821	0.000240938
1822	-7.74e-05
1823	-0.0022364
1824	-0.000560549
1825	-2.64e-05
1826	0.000197865
1827	-0.000648904
1828	-7.47e-05
1829	-0.000640328
1830	-0.00170966
1831	-0.0118913
1832	-0.0490699
1833	-0.00133131
1834	-0.00178986
1835	-0.0157802
1836	-0.00163606
1837	-0.00767723
1838	-0.0169044
1839	-0.00127818
1840	-0.0123564
1841	-0.00184578
1842	-0.0406778
1843	-0.00173017
1844	-0.00199935
1845	-0.0235668
1846	0.0108406
1847	-0.00275944
1848	-0.00356394
1849	-0.00260404
1850	-0.00431393
1851	0.00846278
1852	-0.00145344
1853	-0.00609544
1854	-0.0069299
1855	-0.00316379
1856	-0.0039012
1857	-0.00311736
1858	-0.00785588
1859	-0.00247128
1860	-0.036892
1861	-0.002426
1862	-0.00268683
1863	-0.00935655
1864	-0.0343389
1865	-0.00249262
1866	-0.0310978
1867	-0.00299813
1868	-0.00340522
1869	-0.027912
1870	-0.0307421
1871	-0.00333798
1872	-0.000663389
1873	-0.0223322
1874	-0.00350722
1875	-0.0250767
1876	-0.00344037
1877	-0.0269077
1878	-0.0176975
1879	0.00702966
1880	0.00677534
1881	0.0067373
1882	0.000251496
1883	-0.00231961
1884	0.0003251
1885	-0.000529179
1886	0.000178616
1887	-0.0019243
1888	0.000735087
1889	-0.0152016
1890	-0.00404212
1891	0.000264875
1892	-0.00206914
1893	-9.37e-05
1894	0.000616657
1895	-0.0118422
1896	0.000607814
1897	0.00292239
1898	-0.0137836
1899	-0.00900008
1900	-0.00861468
1901	-0.010175
1902	0.00464273
1903	0.00443678
1904	0.00407105
1905	0.00448809
1906	0.00490517
1907	0.00487955
1908	-0.0236382
1909	-0.0191841
1910	-0.0283504
1911	-0.022907
1912	-0.0214572
1913	-0.0254172
1914	-0.0337183
1915	-0.0250562
1916	-0.0263824
1917	-0.0274085
1918	-0.0236877
1919	-0.0274969
1920	-0.0255509
1921	-0.0167639
1922	-0.0284524
1923	-0.0183627
1924	-0.000921517
1925	-0.00368111
1926	-0.0209515
1927	0.000593139
1928	-0.000499485
1929	0.000357614
1930	0.000619592
1931	0.000247075
1932	0.0110064
1933	8.1e-05
1934	-0.000340118
1935	2.47e-05
1936	0.00220583
1937	-0.0229278
1938	-0.0575631
1939	-0.0257793
1940	-0.0201095
1941	-0.0483889
1942	-0.0243579
1943	-0.0214778
1944	-0.0259382
1945	-0.0492744
1946	-0.0251366
1947	-0.0212773
1948	-0.0267344
1949	-0.0284434
1950	-0.0227557
1951	-0.00151347
1952	-0.0191588
1953	-0.00197599
1954	-0.0191722
1955	-0.000435639
1956	-0.00278799
1957	-0.00204033
1958	-0.0312242
1959	-0.00191428
1960	-0.0243562
1961	-0.0234358
1962	-0.00219737
1963	-0.00291866
1964	0.00128919
1965	-0.00373044
1966	0.00553177
1967	-0.00449735
1968	0.00549579
1969	0.00548534
1970	0.0042667
1971	0.00402253
1972	0.00372346
1973	0.00542729
1974	0.00560263
1975	-0.026915
1976	0.00615933
1977	0.0057822
1978	0.00588835
1979	0.00561902
1980	0.00562642
1981	0.00571271
1982	0.00807097
1983	0.00630585
1984	0.00629838
1985	-0.0215144
1986	-0.0258986
1987	-0.0428953
1988	-0.0229407
1989	-0.0475556
1990	-0.0251227
1991	-0.0236557
1992	-0.028384
1993	-0.0234901
1994	-0.0284462
1995	-0.0253413
1996	-0.0192861
1997	-0.0644767
1998	-0.0229765
1999	-0.0360332
[truncated: 739 more rows]

## Sheet: Figure 5c
Drying	0.29
Neutral	0.64
Wetting	0.07
