# Supplementary material for: Rising rainfall intensity induces spatially divergent hydrological changes within a large river basin
Source: Nat Commun. 2024 Jan 27;15:823. doi: 10.1038/s41467-023-44562-8 (PMC10821892; doi:10.1038/s41467-023-44562-8)
Supplement: Supplementary file 3 — Source Data [file 41467_2023_44562_MOESM3_ESM.zip › Figure6.xlsx]

## Sheet: Figure 6a
Subbasin	EOF1
1	0.0752057
2	0.074205
3	0.0758062
4	0.0746241
5	0.0740989
6	0.0569556
7	0.0701128
8	0.0715058
9	0.0430812
10	0.05705
11	0.071289
12	0.0721078
13	0.0567375
14	0.0561306
15	0.0723094
16	0.0663856
17	0.0874023
18	0.0731489
19	0.0427866
20	0.0619096
21	0.0567775
22	0.05842
23	0.0870615
24	0.0619394
25	0.0668693
26	0.0607464
27	0.0513759
28	0.0727098
29	0.0654272
30	0.0618447
31	0.0522969
32	0.066592
33	0.0512263
34	0.0627047
35	0.0620661
36	0.0723882
37	0.0666199
38	0.0866019
39	0.0866524
40	0.0866398
41	0.0515515
42	0.0620914
43	0.072609
44	0.0524892
45	0.0633896
46	0.0733863
47	0.0878027
48	0.0862841
49	0.060582
50	0.0854493
51	0.085209
52	0.0869982
53	0.0526586
54	0.0876117
55	0.0642386
56	0.0673686
57	0.0721633
58	0.0648166
59	0.0847191
60	0.0717336
61	0.071631
62	0.0726105
63	0.065837
64	0.071567
65	0.0863799
66	0.0513914
67	0.0774156
68	0.0868217
69	0.115014
70	0.0726176
71	0.066738
72	0.0663871
73	0.0849658
74	0.0850357
75	0.114681
76	0.106004
77	0.106093
78	0.115331
79	0.105562
80	0.107166
81	0.0774162
82	0.0417737
83	0.115529
84	0.0647169
85	0.0660928
86	0.0442657
87	0.106823
88	0.115324
89	0.105838
90	0.113658
91	0.108152
92	0.108416
93	0.0790831
94	0.043739
95	0.0434917
96	0.0783674
97	0.10636
98	0.0786282
99	0.0664104
100	0.106705
101	0.0774712
102	0.0427017
103	0.0785995
104	0.111774
105	0.0837269
106	0.0436405
107	0.0663224
108	0.0479689
109	0.0436734
110	0.0790368
111	0.0507265
112	0.0873884
113	0.0853872
114	0.0786895
115	0.0788581
116	0.0996843
117	0.0998572
118	0.0665048
119	0.086979
120	0.111869
121	0.107868
122	0.0431084
123	0.100751
124	0.0811358
125	0.0439842
126	0.0782795
127	0.0479826
128	0.0437948
129	0.0439025
130	0.0788965
131	0.0824602
132	0.0980569
133	0.0853765
134	0.0813824
135	0.0666428
136	0.085047
137	0.0483624
138	0.105346
139	0.0847347
140	0.0854279
141	0.0657483
142	0.0455949
143	0.0402333
144	0.0451867
145	0.0383657
146	0.0983749
147	0.0447251
148	0.0452648
149	0.0437227
150	0.0625381
151	0.0662158
152	0.0450585
153	0.0827128
154	0.066431
155	0.0437488
156	0.0453957
157	0.0452794
158	0.066152
159	0.0657944
160	0.0444776
161	0.0843585
162	0.0983646
163	0.0452377
164	0.0450387
165	0.063713
166	0.0483586
167	0.0484565
168	0.04822
169	0.0662073
170	0.0450508
171	0.0832579
172	0.0633695
173	0.0343211
174	0.0206365
175	0.0535738
176	0.0211448
177	0.0530221
178	0.0528445
179	0.0657505
180	0.0533385
181	0.0531069
182	0.0623017
183	0.0625486
184	0.0529484
185	0.0636855
186	0.0530402
187	0.0527828

## Sheet: Figure 6b
Subbasin	EOF2
1	-0.050014
2	-0.049882
3	-0.0508953
4	-0.0503523
5	-0.049853
6	-0.121248
7	-0.112741
8	-0.00985994
9	-0.0509569
10	-0.121896
11	-0.00970994
12	-0.00915967
13	-0.121695
14	-0.118557
15	-0.00895701
16	-0.0738722
17	0.0454889
18	0.0705712
19	-0.0533896
20	-0.00451511
21	-0.119877
22	-0.123844
23	0.0453356
24	-0.0064493
25	-0.0623349
26	-0.00415082
27	0.0066394
28	0.070503
29	-0.0609518
30	-0.0562085
31	0.00491937
32	-0.0739078
33	0.00251627
34	-0.00540521
35	-0.00453702
36	0.0701767
37	-0.0735726
38	0.045011
39	0.0450571
40	0.0450523
41	0.00213245
42	-0.00475741
43	0.0702879
44	0.00280362
45	-0.00733491
46	-0.117402
47	-0.175268
48	-0.172744
49	-0.00781326
50	-0.169829
51	-0.170118
52	0.0454843
53	0.00242294
54	-0.174647
55	-0.0718176
56	-0.0625144
57	0.0699266
58	0.139202
59	-0.172867
60	0.069389
61	-0.00876684
62	0.0702767
63	-0.0729632
64	-0.00860005
65	0.0452513
66	-0.103679
67	0.104036
68	-0.0484448
69	0.0180092
70	-0.114461
71	-0.0623317
72	-0.0736986
73	-0.0463322
74	0.0443338
75	0.0180637
76	0.0525994
77	0.0534104
78	0.0180357
79	0.0524234
80	0.0531695
81	0.10374
82	-0.127816
83	0.0182366
84	0.139381
85	0.141299
86	-0.121808
87	0.053339
88	0.0180638
89	0.0534228
90	0.0177448
91	0.0544316
92	0.0546452
93	-0.0394798
94	-0.121386
95	-0.128962
96	0.106729
97	0.0531869
98	-0.03902
99	0.142112
100	0.0533399
101	0.103927
102	-0.125989
103	-0.0385253
104	0.0176435
105	-0.0455403
106	-0.125177
107	0.143028
108	0.0444887
109	-0.120051
110	-0.0413141
111	-0.080622
112	-0.0488606
113	-0.0469005
114	-0.0399187
115	-0.0392955
116	-0.0304094
117	-0.0303416
118	0.142241
119	-0.0486852
120	0.0176446
121	0.0542855
122	-0.126707
123	-0.0288196
124	0.039266
125	-0.123817
126	-0.0392058
127	0.0435575
128	-0.123206
129	-0.121154
130	0.108161
131	0.0397438
132	-0.028096
133	-0.0468202
134	0.039364
135	0.142711
136	0.0594708
137	0.0449632
138	0.0527967
139	0.0602552
140	0.0594609
141	0.0653846
142	0.0621191
143	0.0527128
144	0.060953
145	0.0532549
146	-0.0307012
147	-0.0412251
148	0.0618539
149	-0.0408184
150	-0.0120524
151	0.0667782
152	0.0611578
153	0.0398726
154	0.0678063
155	-0.0418596
156	0.0629938
157	0.0617494
158	0.0675041
159	0.0642481
160	0.0600691
161	0.0576076
162	-0.0276892
163	0.0615304
164	0.0608293
165	-0.0121993
166	0.0443347
167	0.0448473
168	0.0439247
169	0.0662709
170	0.0612705
171	0.0401137
172	-0.0121699
173	0.0440713
174	0.0452943
175	0.0158353
176	0.0460269
177	0.0158829
178	0.0153023
179	0.0654031
180	0.0183046
181	0.0162884
182	-0.0116977
183	-0.0117998
184	0.0157244
185	-0.0122404
186	0.0153849
187	0.0157809

## Sheet: Figure 6c
Year	PC1
1965	0.94781
1966	2.84152
1967	-3.13532
1968	27.1293
1969	-1.23153
1970	2.45292
1971	4.44387
1972	-14.6125
1973	8.5654
1974	10.5635
1975	-6.37142
1976	2.52919
1977	3.71475
1978	4.39816
1979	12.2991
1980	-1.65668
1981	-1.44666
1982	-0.24517
1983	7.65486
1984	-10.2399
1985	-10.3833
1986	-3.63801
1987	-7.45352
1988	-11.7422
1989	-23.0814
1990	-8.06224
1991	-9.38946
1992	-9.69329
1993	10.5138
1994	32.0488
1995	2.99734
1996	4.63212
1997	14.8303
1998	10.0179
1999	3.33603
2000	-0.56821
2001	7.52983
2002	10.5366
2003	-11.7541
2004	-17.625
2005	-8.45321
2006	-2.04087
2007	-5.54357
2008	10.0598
2009	-13.0311
2010	-6.94207
2011	-29.7893
2012	-8.56582
2013	-12.5158
2014	6.15683
2015	13.6419
2016	10.3064
2017	14.007
2018	1.05675

## Sheet: Figure 6d
Year	PC2
1965	-12.5218
1966	-6.31177
1967	-8.3282
1968	-2.95899
1969	-1.19001
1970	4.62463
1971	-4.61566
1972	-2.59194
1973	10.9435
1974	-11.6045
1975	7.96798
1976	-1.83923
1977	-2.92247
1978	-1.80534
1979	-13.3402
1980	-7.30269
1981	7.46276
1982	5.16436
1983	3.62711
1984	-6.28253
1985	-8.5917
1986	-14.15
1987	-0.64244
1988	-2.39707
1989	-1.70834
1990	-5.98341
1991	-12.5246
1992	8.79648
1993	6.39336
1994	12.4112
1995	-0.70843
1996	6.38323
1997	-2.61576
1998	5.41286
1999	-2.27542
2000	-7.91299
2001	-0.94935
2002	7.73393
2003	4.42164
2004	1.60934
2005	0.87142
2006	5.14941
2007	-4.7759
2008	1.85715
2009	2.98443
2010	9.66496
2011	11.971
2012	6.33701
2013	14.261
2014	4.11254
2015	-0.55234
2016	13.0655
2017	-2.57542
2018	-11.2483

## Sheet: Figure 6e
Year	UF	UB
1965	0	-0.54461
1966	1	-0.55229
1967	-0.52223	-0.50503
1968	0.67937	-0.60917
1969	0	-0.22585
1970	0.18787	-0.2586
1971	0.75094	-0.23109
1972	-0.24744	-0.10087
1973	0.41703	-0.48288
1974	0.98387	-0.2739
1975	0.23355	0.06069
1976	0.27429	-0.05233
1977	0.48807	0.01084
1978	0.71168	0.13478
1979	1.23718	0.27962
1980	0.72036	0.66533
1981	0.32954	0.69145
1982	0.11363	0.73242
1983	0.45481	0.81725
1984	-0.12978	1.09351
1985	-0.66433	0.87464
1986	-0.98693	0.61978
1987	-1.34693	0.61623
1988	-1.78592	0.52689
1989	-2.24208	0.23193
1990	-2.44661	-0.26261
1991	-2.64756	-0.47416
1992	-2.84494	-0.81303
1993	-2.28848	-1.21229
1994	-1.65922	-0.9342
1995	-1.4107	-0.39687
1996	-1.07029	-0.39616
1997	-0.58879	-0.31018
1998	-0.25202	0.30197
1999	-0.12781	0.64889
2000	-0.19069	0.87464
2001	0.05232	1.0227
2002	0.38973	1.40055
2003	-0.03629	2.07104
2004	-0.46604	1.93
2005	-0.69638	1.47811
2006	-0.79113	1.3422
2007	-0.93142	1.5086
2008	-0.60686	1.63485
2009	-0.95867	2.23607
2010	-1.10777	1.87663
2011	-1.49478	1.97949
2012	-1.67095	1.35169
2013	-1.94808	0.93934
2014	-1.68134	0
2015	-1.27519	-0.67937
2016	-0.96271	-0.52223
2017	-0.58297	-1
2018	-0.54461	0

## Sheet: Figure 6f
Year	UF	UB
1965	0	2.78273
1966	1	2.50065
1967	0.52223	2.30419
1968	1.35873	2.05492
1969	1.95959	1.89882
1970	2.44227	1.89636
1971	1.95244	2.09758
1972	1.97949	1.93497
1973	2.50217	1.80842
1974	1.52053	2.23037
1975	1.94625	1.92171
1976	1.92003	2.31286
1977	1.70825	2.26501
1978	1.80658	2.1116
1979	0.94026	2.05058
1980	0.54027	1.68147
1981	0.98862	1.39548
1982	1.32572	1.75257
1983	1.50438	2.01589
1984	1.16799	2.20122
1985	0.66433	1.942
1986	0.0282	1.61142
1987	0.29052	1.16758
1988	0.34726	1.10477
1989	0.51381	0.87421
1990	0.33062	0.67529
1991	-0.14593	0.27659
1992	0.35562	-0.27101
1993	0.71281	0.06612
1994	1.19535	0.37368
1995	1.30872	0.89296
1996	1.55678	0.71308
1997	1.42549	1.09972
1998	1.64551	0.72473
1999	1.57636	1.03822
2000	1.22588	0.7347
2001	1.30789	0.18939
2002	1.62178	-0.24716
2003	1.75405	0.09005
2004	1.84086	0.24744
2005	1.90943	0.05474
2006	2.06994	-0.24404
2007	1.81052	-0.13715
2008	1.90148	-0.85635
2009	1.99559	-1.34164
2010	2.3197	-1.87663
2011	2.65026	-1.97949
2012	2.80862	-1.95244
2013	3.13762	-2.06654
2014	3.17028	-1.46969
2015	3.11081	-1.35873
2016	3.40894	-1.5667
2017	3.19101	-1
2018	2.78273	0
