# Supplementary material for: Rising rainfall intensity induces spatially divergent hydrological changes within a large river basin
Source: Nat Commun. 2024 Jan 27;15:823. doi: 10.1038/s41467-023-44562-8 (PMC10821892; doi:10.1038/s41467-023-44562-8)
Supplement: Supplementary file 3 — Source Data [file 41467_2023_44562_MOESM3_ESM.zip › Figure7.xlsx]

## Sheet: Figure 7a
HRU	Frequency-mild drought-whole period
1	10.8025
2	11.4198
3	12.5
4	10.3395
5	10.8025
6	12.963
7	10.1852
8	11.1111
9	10.4938
10	12.6543
11	12.1914
12	10.6481
13	10.9568
14	10.6481
15	12.8086
16	11.1111
17	13.2716
18	11.1111
19	10.3395
20	10.6481
21	12.3457
22	9.72222
23	12.8086
24	10.3395
25	11.2654
26	10.8025
27	10.6481
28	13.2716
29	11.5741
30	10.6481
31	12.8086
32	10.9568
33	11.7284
34	11.4198
35	10.4938
36	12.3457
37	12.1914
38	11.2654
39	9.72222
40	12.8086
41	11.1111
42	10.4938
43	10.8025
44	10.8025
45	12.5
46	10.4938
47	12.037
48	10.8025
49	10.8025
50	10.1852
51	12.963
52	10.6481
53	10.9568
54	10.4938
55	13.1173
56	11.2654
57	12.037
58	11.1111
59	10.6481
60	10.0309
61	13.1173
62	9.72222
63	13.1173
64	10.3395
65	11.2654
66	10.6481
67	10.8025
68	12.6543
69	11.1111
70	10.4938
71	10.3395
72	12.1914
73	12.8086
74	11.1111
75	13.1173
76	10.8025
77	11.4198
78	10.1852
79	12.5
80	10.1852
81	10.3395
82	11.7284
83	11.5741
84	11.1111
85	11.8827
86	11.1111
87	11.2654
88	14.1975
89	10.1852
90	11.5741
91	10.3395
92	12.5
93	13.8889
94	10.1852
95	10.6481
96	11.5741
97	10.8025
98	12.8086
99	13.4259
100	11.4198
101	12.3457
102	10.6481
103	9.87654
104	13.2716
105	10.4938
106	12.3457
107	13.4259
108	13.7346
109	14.0432
110	14.1975
111	14.5062
112	13.7346
113	14.5062
114	13.2716
115	14.1975
116	14.1975
117	14.6605
118	14.5062
119	12.5
120	14.6605
121	12.963
122	13.4259
123	12.8086
124	13.1173
125	13.5802
126	12.5
127	13.1173
128	12.3457
129	12.037
130	12.3457
131	12.8086
132	8.48765
133	11.7284
134	12.3457
135	11.7284
136	12.3457
137	11.7284
138	12.5
139	8.48765
140	12.8086
141	12.8086
142	12.963
143	12.3457
144	12.5
145	14.1975
146	12.3457
147	11.2654
148	11.1111
149	13.1173
150	11.4198
151	11.1111
152	11.4198
153	12.6543
154	12.3457
155	12.963
156	14.0432
157	13.8889
158	13.7346
159	14.5062
160	12.963
161	14.5062
162	13.2716
163	14.0432
164	13.5802
165	13.2716
166	14.1975
167	13.8889
168	13.4259
169	13.7346
170	13.5802
171	14.3519
172	13.5802
173	14.0432
174	12.1914
175	13.2716
176	14.8148
177	13.2716
178	13.8889
179	11.1111
180	11.1111
181	10.1852
182	10.6481
183	10.3395
184	10.9568
185	10.9568
186	10.0309
187	6.94444
188	11.8827
189	12.037
190	9.87654
191	11.2654
192	10.4938
193	11.4198
194	12.037
195	8.48765
196	8.95062
197	10.1852
198	11.4198
199	11.5741
200	10.4938
201	9.5679
202	9.41358
203	14.1975
204	13.2716
205	10.8025
206	12.963
207	13.2716
208	14.6605
209	13.7346
210	14.5062
211	12.963
212	14.1975
213	8.48765
214	11.8827
215	14.0432
216	13.5802
217	13.5802
218	14.9691
219	12.963
220	13.1173
221	13.8889
222	10.6481
223	14.5062
224	14.8148
225	14.5062
226	13.5802
227	13.1173
228	13.7346
229	14.5062
230	13.1173
231	13.2716
232	14.0432
233	13.2716
234	14.0432
235	13.7346
236	14.0432
237	13.8889
238	13.4259
239	14.0432
240	14.0432
241	14.1975
242	14.0432
243	13.2716
244	13.7346
245	13.5802
246	14.5062
247	13.8889
248	12.963
249	14.1975
250	12.3457
251	14.6605
252	13.5802
253	13.2716
254	14.1975
255	13.2716
256	14.1975
257	13.8889
258	14.3519
259	13.5802
260	13.2716
261	13.8889
262	13.7346
263	14.3519
264	13.7346
265	13.1173
266	13.2716
267	13.7346
268	14.5062
269	13.7346
270	13.8889
271	14.6605
272	13.1173
273	14.5062
274	14.6605
275	14.9691
276	14.0432
277	14.0432
278	13.5802
279	14.9691
280	14.1975
281	14.5062
282	13.1173
283	14.3519
284	14.0432
285	14.6605
286	15.2778
287	13.5802
288	13.4259
289	12.963
290	13.2716
291	12.8086
292	13.8889
293	14.5062
294	14.0432
295	14.9691
296	13.8889
297	13.8889
298	13.8889
299	13.5802
300	14.8148
301	14.9691
302	13.7346
303	13.2716
304	14.6605
305	13.2716
306	13.7346
307	14.6605
308	13.4259
309	14.1975
310	13.2716
311	14.3519
312	14.1975
313	14.0432
314	13.8889
315	13.2716
316	13.5802
317	13.5802
318	13.5802
319	13.7346
320	14.0432
321	13.8889
322	13.2716
323	14.9691
324	13.1173
325	12.963
326	14.0432
327	14.5062
328	13.5802
329	13.7346
330	13.5802
331	12.963
332	13.1173
333	12.8086
334	12.963
335	11.5741
336	12.037
337	13.5802
338	12.8086
339	13.1173
340	12.963
341	12.6543
342	13.7346
343	14.0432
344	12.963
345	13.7346
346	13.5802
347	12.8086
348	15.1235
349	13.2716
350	14.5062
351	13.5802
352	12.963
353	12.8086
354	13.4259
355	14.0432
356	14.6605
357	15.5864
358	15.7407
359	16.358
360	14.0432
361	16.358
362	14.0432
363	10.6481
364	9.87654
365	12.3457
366	10.4938
367	10.3395
368	10.4938
369	10.3395
370	10.6481
371	11.2654
372	13.2716
373	10.4938
374	10.6481
375	10.9568
376	10.4938
377	11.8827
378	11.1111
379	10.3395
380	9.25926
381	7.40741
382	8.7963
383	11.1111
384	9.41358
385	13.2716
386	13.4259
387	12.8086
388	14.0432
389	14.0432
390	13.1173
391	13.7346
392	13.5802
393	13.4259
394	13.1173
395	13.8889
396	11.5741
397	13.5802
398	14.0432
399	13.8889
400	13.4259
401	13.4259
402	13.2716
403	14.1975
404	14.0432
405	13.2716
406	13.8889
407	13.5802
408	13.4259
409	10.9568
410	13.4259
411	13.4259
412	14.5062
413	12.963
414	13.8889
415	14.5062
416	14.1975
417	13.2716
418	13.8889
419	13.4259
420	14.5062
421	12.6543
422	14.5062
423	13.2716
424	12.037
425	14.5062
426	13.2716
427	13.7346
428	14.5062
429	14.9691
430	13.5802
431	13.4259
432	14.3519
433	14.0432
434	14.3519
435	13.2716
436	13.5802
437	14.0432
438	14.1975
439	14.0432
440	14.3519
441	14.3519
442	14.3519
443	14.6605
444	13.1173
445	13.2716
446	14.1975
447	13.5802
448	12.963
449	13.2716
450	15.7407
451	13.8889
452	13.1173
453	13.8889
454	13.1173
455	12.963
456	14.3519
457	12.963
458	13.7346
459	14.8148
460	14.8148
461	14.1975
462	12.963
463	14.1975
464	13.2716
465	13.4259
466	13.4259
467	14.3519
468	12.5
469	12.3457
470	14.1975
471	12.6543
472	14.0432
473	12.5
474	13.8889
475	13.8889
476	12.1914
477	13.5802
478	14.0432
479	12.3457
480	14.1975
481	13.8889
482	9.87654
483	13.5802
484	14.3519
485	13.8889
486	13.7346
487	13.2716
488	14.5062
489	11.1111
490	11.7284
491	11.1111
492	11.7284
493	10.9568
494	12.963
495	13.1173
496	11.5741
497	13.8889
498	11.2654
499	10.4938
500	10.8025
501	11.5741
502	12.3457
503	12.3457
504	11.1111
505	11.8827
506	11.2654
507	12.963
508	12.1914
509	11.5741
510	12.037
511	12.3457
512	12.3457
513	13.7346
514	13.7346
515	13.8889
516	13.5802
517	13.8889
518	11.8827
519	13.2716
520	13.5802
521	13.7346
522	13.5802
523	14.1975
524	13.1173
525	14.0432
526	13.2716
527	14.8148
528	13.5802
529	13.4259
530	11.2654
531	13.8889
532	12.963
533	14.5062
534	13.7346
535	15.1235
536	13.5802
537	13.7346
538	14.6605
539	13.8889
540	14.8148
541	14.5062
542	14.0432
543	13.7346
544	14.0432
545	14.3519
546	14.3519
547	13.5802
548	14.0432
549	14.3519
550	13.5802
551	14.3519
552	13.5802
553	14.0432
554	13.5802
555	14.1975
556	14.0432
557	14.5062
558	17.1296
559	16.9753
560	14.0432
561	15.8951
562	15.7407
563	14.0432
564	16.2037
565	14.1975
566	15.8951
567	14.8148
568	14.8148
569	13.5802
570	11.1111
571	13.8889
572	11.8827
573	11.1111
574	10.9568
575	12.963
576	14.1975
577	11.2654
578	11.5741
579	12.3457
580	11.8827
581	11.1111
582	13.1173
583	11.4198
584	12.8086
585	13.5802
586	13.2716
587	12.963
588	12.6543
589	13.2716
590	11.1111
591	10.9568
592	11.2654
593	11.8827
594	11.1111
595	9.25926
596	11.2654
597	10.1852
598	11.2654
599	14.5062
600	13.4259
601	13.8889
602	14.8148
603	13.7346
604	14.1975
605	12.5
606	14.3519
607	10.9568
608	13.5802
609	14.1975
610	13.7346
611	13.7346
612	13.8889
613	14.5062
614	12.963
615	14.3519
616	13.1173
617	12.8086
618	9.5679
619	13.5802
620	13.5802
621	14.1975
622	14.6605
623	13.5802
624	11.4198
625	14.5062
626	13.8889
627	14.3519
628	13.2716
629	13.1173
630	12.037
631	13.8889
632	12.8086
633	12.3457
634	12.3457
635	13.7346
636	12.6543
637	13.1173
638	12.8086
639	13.1173
640	13.4259
641	12.963
642	13.7346
643	13.7346
644	14.1975
645	13.1173
646	14.9691
647	11.5741
648	14.6605
649	13.8889
650	12.6543
651	12.963
652	14.1975
653	13.7346
654	14.0432
655	14.3519
656	13.5802
657	12.6543
658	13.5802
659	13.4259
660	14.0432
661	13.1173
662	14.1975
663	13.4259
664	13.1173
665	14.0432
666	12.963
667	13.1173
668	12.5
669	13.5802
670	14.0432
671	12.6543
672	13.1173
673	13.7346
674	13.7346
675	13.4259
676	13.7346
677	13.5802
678	13.1173
679	13.5802
680	14.1975
681	13.8889
682	13.2716
683	13.1173
684	14.8148
685	13.7346
686	14.0432
687	13.7346
688	13.8889
689	13.4259
690	12.8086
691	14.6605
692	13.2716
693	12.8086
694	13.8889
695	12.6543
696	14.6605
697	16.358
698	15.8951
699	14.1975
700	16.9753
701	15.7407
702	15.7407
703	14.0432
704	15.8951
705	14.8148
706	14.8148
707	11.4198
708	12.963
709	12.963
710	13.1173
711	12.8086
712	12.6543
713	12.6543
714	11.7284
715	12.5
716	13.4259
717	13.4259
718	13.2716
719	11.7284
720	12.6543
721	12.6543
722	13.7346
723	12.963
724	13.1173
725	13.2716
726	13.7346
727	14.0432
728	13.5802
729	13.5802
730	13.5802
731	13.4259
732	13.2716
733	13.8889
734	13.1173
735	13.1173
736	13.4259
737	12.8086
738	13.5802
739	13.8889
740	14.1975
741	12.963
742	13.5802
743	13.8889
744	14.8148
745	13.7346
746	14.6605
747	13.8889
748	13.2716
749	13.4259
750	13.8889
751	14.6605
752	12.5
753	8.7963
754	14.1975
755	14.8148
756	14.3519
757	15.4321
758	14.3519
759	13.8889
760	12.963
761	13.8889
762	11.8827
763	14.1975
764	12.963
765	12.3457
766	14.0432
767	10.8025
768	13.4259
769	13.7346
770	13.8889
771	13.1173
772	13.4259
773	13.1173
774	13.1173
775	14.0432
776	13.2716
777	13.2716
778	14.1975
779	12.5
780	13.7346
781	15.1235
782	13.7346
783	13.5802
784	13.4259
785	10.9568
786	13.1173
787	13.8889
788	14.5062
789	11.1111
790	14.1975
791	17.5926
792	14.0432
793	17.4383
794	14.5062
795	16.9753
796	15.7407
797	15.5864
798	16.0494
799	14.0432
800	15.8951
801	14.0432
802	15.8951
803	13.8889
804	14.1975
805	15.8951
806	13.5802
807	14.6605
808	14.1975
809	14.0432
810	10.6481
811	14.6605
812	13.4259
813	14.0432
814	13.7346
815	13.8889
816	13.1173
817	14.1975
818	13.1173
819	13.1173
820	13.5802
821	14.0432
822	14.8148
823	12.963
824	14.5062
825	12.6543
826	12.963
827	14.6605
828	14.5062
829	14.0432
830	13.4259
831	14.0432
832	14.5062
833	13.2716
834	13.4259
835	13.1173
836	12.6543
837	13.2716
838	8.48765
839	12.5
840	12.5
841	12.3457
842	12.3457
843	12.3457
844	11.2654
845	11.2654
846	11.4198
847	11.5741
848	12.3457
849	11.2654
850	11.2654
851	12.1914
852	11.7284
853	12.037
854	11.4198
855	12.037
856	11.7284
857	11.5741
858	10.1852
859	11.7284
860	12.037
861	11.7284
862	11.7284
863	11.5741
864	9.5679
865	10.1852
866	11.7284
867	12.3457
868	13.4259
869	11.1111
870	13.2716
871	13.4259
872	13.2716
873	12.8086
874	12.037
875	11.5741
876	9.72222
877	10.8025
878	11.2654
879	11.8827
880	12.037
881	11.4198
882	11.5741
883	10.1852
884	10.0309
885	10.6481
886	12.5
887	11.4198
888	12.037
889	11.5741
890	11.4198
891	11.1111
892	12.037
893	10.3395
894	12.037
895	11.1111
896	10.4938
897	13.2716
898	12.5
899	9.72222
900	12.1914
901	9.72222
902	12.963
903	15.2778
904	13.1173
905	13.7346
906	14.1975
907	13.2716
908	12.963
909	13.7346
910	13.2716
911	13.5802
912	14.5062
913	13.8889
914	13.8889
915	14.0432
916	14.8148
917	13.4259
918	14.1975
919	13.1173
920	13.5802
921	14.0432
922	12.037
923	11.8827
924	11.2654
925	12.037
926	11.5741
927	11.8827
928	12.037
929	10.0309
930	9.72222
931	11.7284
932	13.1173
933	12.5
934	12.6543
935	12.3457
936	12.037
937	13.1173
938	13.4259
939	12.5
940	13.5802
941	13.1173
942	13.8889
943	13.1173
944	14.1975
945	12.8086
946	14.8148
947	13.2716
948	13.4259
949	13.7346
950	14.0432
951	10.9568
952	10.9568
953	12.3457
954	11.1111
955	13.1173
956	10.9568
957	10.9568
958	11.4198
959	11.7284
960	13.2716
961	13.4259
962	11.2654
963	11.2654
964	10.8025
965	12.6543
966	11.5741
967	11.2654
968	10.8025
969	13.5802
970	11.2654
971	12.3457
972	12.8086
973	13.1173
974	13.1173
975	12.8086
976	12.963
977	14.1975
978	17.5926
979	17.4383
980	14.8148
981	15.7407
982	15.7407
983	16.0494
984	14.0432
985	14.8148
986	16.821
987	14.0432
988	15.7407
989	16.2037
990	16.0494
991	14.6605
992	16.6667
993	15.1235
994	16.821
995	16.6667
996	14.1975
997	14.0432
998	16.0494
999	16.0494
1000	14.5062
1001	14.1975
1002	14.6605
1003	19.9074
1004	19.4444
1005	19.4444
1006	19.4444
1007	19.4444
1008	12.8086
1009	19.4444
1010	15.7407
1011	20.0617
1012	19.2901
1013	20.216
1014	19.7531
1015	20.216
1016	18.5185
1017	18.6728
1018	7.71605
1019	18.8272
1020	19.4444
1021	17.4383
1022	18.9815
1023	11.4198
1024	12.1914
1025	11.5741
1026	10.6481
1027	11.2654
1028	11.8827
1029	11.1111
1030	11.2654
1031	10.9568
1032	12.037
1033	12.8086
1034	12.963
1035	17.7469
1036	14.5062
1037	15.1235
1038	17.4383
1039	10.4938
1040	16.5123
1041	16.821
1042	14.6605
1043	14.0432
1044	15.7407
1045	16.6667
1046	16.0494
1047	16.821
1048	14.0432
1049	16.821
1050	16.821
1051	14.9691
1052	16.6667
1053	14.5062
1054	16.6667
1055	12.037
1056	14.8148
1057	15.7407
1058	14.3519
1059	16.0494
1060	13.5802
1061	14.8148
1062	13.5802
1063	14.0432
1064	14.1975
1065	13.5802
1066	14.0432
1067	13.8889
1068	13.5802
1069	13.2716
1070	13.5802
1071	14.0432
1072	13.7346
1073	13.7346
1074	14.5062
1075	14.5062
1076	14.5062
1077	13.7346
1078	14.6605
1079	13.7346
1080	15.4321
1081	13.4259
1082	14.5062
1083	16.9753
1084	14.6605
1085	16.9753
1086	16.6667
1087	16.5123
1088	17.5926
1089	14.1975
1090	14.8148
1091	16.9753
1092	15.8951
1093	14.0432
1094	14.5062
1095	16.5123
1096	11.4198
1097	15.1235
1098	16.0494
1099	13.8889
1100	13.8889
1101	14.6605
1102	11.7284
1103	13.1173
1104	12.037
1105	13.1173
1106	12.1914
1107	12.6543
1108	13.7346
1109	12.3457
1110	11.5741
1111	12.5
1112	13.2716
1113	12.963
1114	13.2716
1115	12.5
1116	13.4259
1117	12.8086
1118	13.8889
1119	13.1173
1120	14.0432
1121	13.4259
1122	13.8889
1123	13.2716
1124	13.2716
1125	14.8148
1126	14.5062
1127	13.7346
1128	13.4259
1129	13.2716
1130	14.3519
1131	13.2716
1132	13.7346
1133	14.0432
1134	14.3519
1135	14.5062
1136	13.5802
1137	13.4259
1138	12.963
1139	14.5062
1140	14.6605
1141	13.7346
1142	15.2778
1143	13.5802
1144	15.2778
1145	13.4259
1146	13.7346
1147	13.2716
1148	14.1975
1149	13.4259
1150	13.7346
1151	12.8086
1152	14.0432
1153	13.1173
1154	13.1173
1155	13.4259
1156	13.4259
1157	13.4259
1158	14.0432
1159	14.5062
1160	11.7284
1161	12.3457
1162	12.6543
1163	12.5
1164	12.8086
1165	8.33333
1166	12.1914
1167	11.1111
1168	16.821
1169	14.6605
1170	17.1296
1171	15.7407
1172	16.821
1173	15.5864
1174	17.1296
1175	16.358
1176	16.9753
1177	15.8951
1178	16.9753
1179	16.6667
1180	15.5864
1181	16.5123
1182	15.7407
1183	17.1296
1184	14.5062
1185	10.1852
1186	17.284
1187	16.821
1188	15.7407
1189	14.8148
1190	14.5062
1191	15.5864
1192	15.8951
1193	15.4321
1194	15.2778
1195	14.5062
1196	15.5864
1197	14.3519
1198	16.0494
1199	13.7346
1200	15.7407
1201	15.4321
1202	14.9691
1203	14.9691
1204	16.5123
1205	14.8148
1206	13.4259
1207	15.4321
1208	14.1975
1209	14.9691
1210	14.5062
1211	12.963
1212	12.6543
1213	12.963
1214	12.037
1215	12.963
1216	13.7346
1217	12.3457
1218	13.1173
1219	12.963
1220	12.6543
1221	13.2716
1222	13.1173
1223	13.2716
1224	12.963
1225	13.4259
1226	12.963
1227	13.5802
1228	13.2716
1229	12.5
1230	11.8827
1231	12.5
1232	12.037
1233	12.6543
1234	12.3457
1235	12.1914
1236	10.8025
1237	13.5802
1238	11.1111
1239	12.8086
1240	13.1173
1241	11.5741
1242	11.4198
1243	14.0432
1244	11.5741
1245	12.5
1246	11.4198
1247	11.2654
1248	12.5
1249	13.8889
1250	12.8086
1251	12.3457
1252	13.7346
1253	12.5
1254	11.4198
1255	12.5
1256	12.8086
1257	13.2716
1258	13.2716
1259	12.5
1260	12.6543
1261	11.5741
1262	12.6543
1263	13.7346
1264	13.5802
1265	13.1173
1266	13.4259
1267	13.5802
1268	13.2716
1269	14.8148
1270	13.7346
1271	14.3519
1272	13.4259
1273	13.8889
1274	16.0494
1275	16.2037
1276	13.2716
1277	14.8148
1278	14.5062
1279	14.9691
1280	13.1173
1281	15.5864
1282	15.5864
1283	14.9691
1284	14.9691
1285	14.9691
1286	15.1235
1287	13.2716
1288	13.5802
1289	12.963
1290	13.1173
1291	14.1975
1292	14.1975
1293	13.1173
1294	13.8889
1295	13.1173
1296	14.0432
1297	13.1173
1298	14.3519
1299	14.3519
1300	13.4259
1301	13.4259
1302	13.2716
1303	13.5802
1304	14.0432
1305	12.6543
1306	13.1173
1307	12.6543
1308	13.4259
1309	13.8889
1310	14.1975
1311	11.8827
1312	14.0432
1313	13.4259
1314	13.2716
1315	11.8827
1316	15.1235
1317	13.2716
1318	13.5802
1319	14.8148
1320	13.2716
1321	14.9691
1322	13.7346
1323	14.8148
1324	13.7346
1325	14.5062
1326	14.0432
1327	14.3519
1328	14.1975
1329	13.4259
1330	16.2037
1331	11.4198
1332	16.5123
1333	13.8889
1334	13.5802
1335	13.2716
1336	14.5062
1337	14.3519
1338	13.4259
1339	15.1235
1340	14.9691
1341	14.0432
1342	13.1173
1343	14.9691
1344	13.7346
1345	14.9691
1346	14.5062
1347	13.5802
1348	14.3519
1349	13.8889
1350	13.8889
1351	16.5123
1352	13.5802
1353	13.5802
1354	12.6543
1355	12.963
1356	12.8086
1357	13.1173
1358	12.6543
1359	13.7346
1360	12.6543
1361	12.8086
1362	13.7346
1363	13.1173
1364	13.2716
1365	13.2716
1366	12.6543
1367	13.1173
1368	13.8889
1369	15.1235
1370	13.2716
1371	14.0432
1372	13.4259
1373	12.6543
1374	12.963
1375	15.1235
1376	13.5802
1377	13.5802
1378	14.9691
1379	13.7346
1380	14.5062
1381	13.5802
1382	14.3519
1383	16.2037
1384	14.5062
1385	14.6605
1386	13.7346
1387	14.6605
1388	15.2778
1389	15.7407
1390	13.8889
1391	14.6605
1392	12.963
1393	14.3519
1394	14.3519
1395	13.7346
1396	16.2037
1397	12.6543
1398	13.4259
1399	13.1173
1400	13.5802
1401	16.821
1402	15.5864
1403	15.8951
1404	16.9753
1405	15.2778
1406	15.1235
1407	15.4321
1408	16.6667
1409	15.4321
1410	14.6605
1411	17.284
1412	16.821
1413	10.1852
1414	11.5741
1415	10.9568
1416	12.963
1417	10.6481
1418	11.8827
1419	10.6481
1420	11.7284
1421	8.02469
1422	10.9568
1423	8.7963
1424	9.25926
1425	14.6605
1426	12.963
1427	12.8086
1428	12.8086
1429	12.963
1430	13.2716
1431	13.2716
1432	12.963
1433	13.8889
1434	13.1173
1435	12.6543
1436	13.2716
1437	13.1173
1438	13.2716
1439	13.8889
1440	12.6543
1441	13.2716
1442	12.3457
1443	19.5988
1444	20.216
1445	17.7469
1446	19.1358
1447	19.1358
1448	16.358
1449	11.1111
1450	18.9815
1451	19.1358
1452	19.2901
1453	19.1358
1454	20.0617
1455	20.0617
1456	19.4444
1457	18.9815
1458	19.2901
1459	17.9012
1460	19.2901
1461	18.9815
1462	17.1296
1463	19.1358
1464	19.2901
1465	20.216
1466	10.9568
1467	15.1235
1468	14.5062
1469	11.2654
1470	10.8025
1471	13.5802
1472	12.5
1473	8.33333
1474	13.5802
1475	9.25926
1476	12.963
1477	14.9691
1478	13.8889
1479	14.6605
1480	14.9691
1481	13.2716
1482	13.1173
1483	14.5062
1484	10.8025
1485	14.9691
1486	14.0432
1487	14.5062
1488	14.3519
1489	13.7346
1490	18.3642
1491	13.8889
1492	13.2716
1493	13.8889
1494	12.963
1495	14.5062
1496	12.8086
1497	12.8086
1498	13.7346
1499	13.1173
1500	13.7346
1501	13.7346
1502	13.4259
1503	12.8086
1504	12.8086
1505	12.6543
1506	14.6605
1507	12.5
1508	13.1173
1509	13.1173
1510	13.4259
1511	12.963
1512	12.8086
1513	13.5802
1514	13.5802
1515	13.8889
1516	12.037
1517	12.963
1518	14.1975
1519	14.0432
1520	12.963
1521	12.1914
1522	13.2716
1523	13.2716
1524	14.9691
1525	13.5802
1526	14.8148
1527	13.5802
1528	14.5062
1529	14.3519
1530	14.0432
1531	13.5802
1532	14.3519
1533	13.8889
1534	14.8148
1535	13.2716
1536	13.5802
1537	14.6605
1538	12.963
1539	12.6543
1540	13.1173
1541	12.8086
1542	13.2716
1543	12.963
1544	13.2716
1545	12.6543
1546	13.1173
1547	13.2716
1548	12.963
1549	12.963
1550	13.2716
1551	14.9691
1552	13.7346
1553	14.6605
1554	13.2716
1555	14.0432
1556	14.5062
1557	13.8889
1558	14.3519
1559	14.3519
1560	13.8889
1561	14.8148
1562	13.2716
1563	14.1975
1564	14.3519
1565	13.7346
1566	14.3519
1567	14.0432
1568	13.5802
1569	12.963
1570	14.5062
1571	15.2778
1572	16.358
1573	13.5802
1574	14.5062
1575	15.1235
1576	15.4321
1577	14.6605
1578	15.4321
1579	14.8148
1580	14.9691
1581	13.4259
1582	15.5864
1583	14.8148
1584	15.4321
1585	13.8889
1586	14.1975
1587	13.7346
1588	14.1975
1589	12.963
1590	12.8086
1591	14.1975
1592	10.3395
1593	11.1111
1594	11.2654
1595	15.2778
1596	10.1852
1597	13.7346
1598	14.3519
1599	10.8025
1600	12.5
1601	8.33333
1602	11.8827
1603	8.33333
1604	9.41358
1605	11.4198
1606	11.1111
1607	10.3395
1608	10.9568
1609	14.8148
1610	11.5741
1611	10.6481
1612	14.3519
1613	10.8025
1614	8.33333
1615	9.25926
1616	8.02469
1617	9.41358
1618	12.963
1619	16.0494
1620	16.2037
1621	16.6667
1622	17.7469
1623	15.1235
1624	13.2716
1625	14.9691
1626	13.5802
1627	13.8889
1628	14.6605
1629	13.4259
1630	14.5062
1631	14.6605
1632	13.7346
1633	14.3519
1634	13.4259
1635	16.2037
1636	13.8889
1637	13.5802
1638	13.2716
1639	13.4259
1640	12.963
1641	13.7346
1642	15.2778
1643	13.7346
1644	15.2778
1645	15.1235
1646	14.6605
1647	15.4321
1648	14.8148
1649	13.4259
1650	13.7346
1651	15.4321
1652	13.7346
1653	15.5864
1654	19.9074
1655	19.2901
1656	18.9815
1657	16.9753
1658	19.5988
1659	20.3704
1660	20.216
1661	19.9074
1662	13.7346
1663	14.8148
1664	14.3519
1665	13.7346
1666	14.3519
1667	14.0432
1668	14.0432
1669	14.3519
1670	14.3519
1671	13.2716
1672	13.7346
1673	13.7346
1674	13.4259
1675	13.2716
1676	14.8148
1677	16.6667
1678	16.9753
1679	15.7407
1680	15.5864
1681	17.284
1682	17.1296
1683	16.9753
1684	17.284
1685	15.7407
1686	17.5926
1687	15.8951
1688	15.1235
1689	15.2778
1690	16.6667
1691	15.5864
1692	15.8951
1693	14.5062
1694	15.4321
1695	16.821
1696	17.284
1697	10.3395
1698	11.4198
1699	11.1111
1700	14.5062
1701	10.8025
1702	12.037
1703	10.8025
1704	15.1235
1705	11.2654
1706	8.33333
1707	9.41358
1708	12.6543
1709	13.5802
1710	16.358
1711	15.1235
1712	14.5062
1713	15.4321
1714	14.9691
1715	13.8889
1716	15.4321
1717	12.8086
1718	15.4321
1719	13.1173
1720	12.6543
1721	15.2778
1722	16.2037
1723	14.0432
1724	15.1235
1725	15.4321
1726	13.8889
1727	14.9691
1728	15.1235
1729	15.4321
1730	14.5062
1731	10.3395
1732	14.6605
1733	11.2654
1734	13.4259
1735	15.1235
1736	10.1852
1737	10.8025
1738	14.8148
1739	11.7284
1740	8.33333
1741	12.963
1742	9.41358
1743	20.216
1744	19.5988
1745	18.8272
1746	18.9815
1747	20.3704
1748	19.9074
1749	19.7531
1750	20.216
1751	18.8272
1752	19.2901
1753	18.8272
1754	17.284
1755	17.1296
1756	16.5123
1757	16.5123
1758	16.821
1759	16.5123
1760	17.9012
1761	16.821
1762	18.2099
1763	17.284
1764	18.2099
1765	16.6667
1766	16.9753
1767	18.2099
1768	11.8827
1769	10.4938
1770	10.3395
1771	12.963
1772	11.1111
1773	14.1975
1774	12.3457
1775	10.6481
1776	14.1975
1777	9.87654
1778	13.5802
1779	10.6481
1780	13.4259
1781	10.1852
1782	14.3519
1783	10.8025
1784	17.1296
1785	11.4198
1786	14.9691
1787	12.963
1788	14.5062
1789	15.5864
1790	15.7407
1791	14.8148
1792	14.9691
1793	15.5864
1794	14.3519
1795	14.9691
1796	0
1797	0
1798	0
1799	0
1800	0
1801	0
1802	10.1852
1803	10.1852
1804	11.5741
1805	10.4938
1806	10.8025
1807	11.1111
1808	10.4938
1809	12.963
1810	10.0309
1811	7.56173
1812	7.56173
1813	10.6481
1814	8.02469
1815	12.037
1816	14.6605
1817	16.9753
1818	15.5864
1819	14.9691
1820	14.0432
1821	14.9691
1822	15.4321
1823	15.5864
1824	14.0432
1825	15.2778
1826	14.8148
1827	13.2716
1828	15.2778
1829	14.1975
1830	15.1235
1831	13.7346
1832	13.7346
1833	16.5123
1834	15.4321
1835	14.8148
1836	16.0494
1837	13.4259
1838	13.8889
1839	15.5864
1840	14.5062
1841	14.8148
1842	13.1173
1843	15.5864
1844	15.4321
1845	13.4259
1846	12.963
1847	14.8148
1848	14.3519
1849	12.8086
1850	14.1975
1851	13.1173
1852	16.6667
1853	14.6605
1854	14.3519
1855	15.8951
1856	12.1914
1857	15.7407
1858	13.7346
1859	15.4321
1860	13.4259
1861	15.2778
1862	15.4321
1863	14.0432
1864	14.1975
1865	15.2778
1866	15.1235
1867	13.7346
1868	14.0432
1869	14.0432
1870	13.5802
1871	14.0432
1872	14.0432
1873	13.5802
1874	14.0432
1875	14.1975
1876	14.0432
1877	14.3519
1878	17.284
1879	18.9815
1880	19.7531
1881	20.0617
1882	14.6605
1883	16.821
1884	15.1235
1885	14.6605
1886	14.9691
1887	15.1235
1888	15.5864
1889	15.5864
1890	15.7407
1891	15.1235
1892	15.4321
1893	15.4321
1894	15.2778
1895	11.7284
1896	14.9691
1897	13.8889
1898	14.6605
1899	12.963
1900	13.1173
1901	12.6543
1902	13.7346
1903	14.5062
1904	14.3519
1905	13.4259
1906	13.8889
1907	13.2716
1908	11.2654
1909	10.4938
1910	12.3457
1911	11.2654
1912	10.8025
1913	11.5741
1914	14.5062
1915	10.8025
1916	8.17901
1917	10.0309
1918	8.7963
1919	9.72222
1920	9.41358
1921	11.4198
1922	9.41358
1923	14.9691
1924	14.0432
1925	14.0432
1926	14.6605
1927	12.5
1928	14.6605
1929	14.9691
1930	11.7284
1931	11.1111
1932	14.1975
1933	11.1111
1934	12.1914
1935	12.3457
1936	11.5741
1937	11.1111
1938	14.9691
1939	11.7284
1940	10.6481
1941	14.5062
1942	10.1852
1943	10.6481
1944	12.037
1945	14.8148
1946	10.8025
1947	11.2654
1948	8.48765
1949	9.25926
1950	12.3457
1951	16.358
1952	14.1975
1953	15.2778
1954	14.1975
1955	15.7407
1956	14.6605
1957	14.9691
1958	13.7346
1959	15.4321
1960	13.1173
1961	13.4259
1962	15.5864
1963	14.9691
1964	12.5
1965	14.3519
1966	12.5
1967	14.1975
1968	12.6543
1969	16.5123
1970	16.9753
1971	15.8951
1972	16.6667
1973	16.5123
1974	17.1296
1975	13.5802
1976	16.358
1977	16.821
1978	17.7469
1979	16.9753
1980	17.4383
1981	16.358
1982	18.5185
1983	18.0556
1984	18.0556
1985	11.4198
1986	12.1914
1987	13.2716
1988	11.2654
1989	14.5062
1990	10.8025
1991	8.7963
1992	9.10494
1993	12.6543
1994	9.25926
1995	11.5741
1996	10.3395
1997	15.4321
1998	11.2654
1999	13.8889
[truncated: 739 more rows]

## Sheet: Figure 7b
HRU	Frequency-moderate drought-whole period
1	4.32099
2	5.24691
3	6.17284
4	5.40123
5	4.01235
6	7.09877
7	5.24691
8	5.55556
9	5.8642
10	6.01852
11	6.94444
12	4.32099
13	5.70988
14	4.62963
15	6.17284
16	5.40123
17	6.6358
18	5.55556
19	5.70988
20	5.40123
21	6.94444
22	5.40123
23	5.8642
24	5.55556
25	5.55556
26	4.32099
27	4.01235
28	7.25309
29	5.55556
30	4.47531
31	6.32716
32	5.70988
33	7.09877
34	4.47531
35	5.40123
36	5.8642
37	6.48148
38	4.93827
39	5.55556
40	7.25309
41	4.78395
42	5.40123
43	5.40123
44	4.32099
45	6.01852
46	5.09259
47	6.17284
48	4.01235
49	5.40123
50	5.09259
51	6.01852
52	4.32099
53	5.70988
54	4.78395
55	6.17284
56	5.40123
57	7.71605
58	5.55556
59	5.40123
60	6.01852
61	7.25309
62	5.40123
63	5.09259
64	5.55556
65	5.40123
66	4.32099
67	3.85802
68	6.17284
69	5.8642
70	4.62963
71	4.01235
72	7.25309
73	6.32716
74	5.55556
75	7.25309
76	4.62963
77	5.8642
78	5.40123
79	6.32716
80	6.01852
81	5.24691
82	5.40123
83	5.40123
84	4.01235
85	6.79012
86	4.62963
87	4.16667
88	4.62963
89	5.09259
90	5.55556
91	5.70988
92	6.01852
93	6.48148
94	4.78395
95	4.47531
96	5.55556
97	5.70988
98	6.32716
99	5.8642
100	4.47531
101	5.8642
102	5.40123
103	5.40123
104	6.01852
105	5.40123
106	5.40123
107	5.09259
108	3.54938
109	4.78395
110	3.54938
111	2.9321
112	5.40123
113	3.7037
114	3.24074
115	5.09259
116	4.32099
117	8.33333
118	3.08642
119	7.71605
120	2.9321
121	5.8642
122	4.78395
123	5.55556
124	4.62963
125	4.62963
126	4.32099
127	4.47531
128	3.54938
129	3.24074
130	5.70988
131	4.62963
132	4.47531
133	6.01852
134	3.7037
135	4.93827
136	4.62963
137	7.40741
138	3.54938
139	4.78395
140	5.09259
141	3.54938
142	7.71605
143	4.62963
144	5.70988
145	8.48765
146	3.54938
147	5.55556
148	5.55556
149	4.62963
150	4.62963
151	7.25309
152	5.24691
153	5.70988
154	5.55556
155	8.17901
156	6.79012
157	6.79012
158	7.71605
159	6.48148
160	6.6358
161	6.17284
162	8.02469
163	6.6358
164	8.17901
165	8.17901
166	6.48148
167	6.79012
168	8.33333
169	7.87037
170	7.56173
171	8.48765
172	7.71605
173	6.79012
174	5.70988
175	8.33333
176	8.33333
177	8.02469
178	9.10494
179	5.09259
180	4.62963
181	5.55556
182	5.09259
183	5.55556
184	5.09259
185	5.09259
186	5.70988
187	5.24691
188	3.85802
189	5.8642
190	5.40123
191	4.78395
192	5.40123
193	5.24691
194	5.55556
195	6.79012
196	6.32716
197	5.09259
198	6.32716
199	6.17284
200	5.40123
201	6.01852
202	6.01852
203	3.24074
204	4.01235
205	5.55556
206	3.85802
207	4.16667
208	3.24074
209	4.62963
210	2.9321
211	3.24074
212	3.54938
213	5.8642
214	3.7037
215	4.32099
216	4.16667
217	4.78395
218	3.08642
219	4.47531
220	4.01235
221	4.78395
222	4.78395
223	3.08642
224	4.32099
225	4.93827
226	4.47531
227	4.93827
228	5.09259
229	6.48148
230	6.94444
231	8.02469
232	6.32716
233	8.48765
234	6.48148
235	6.79012
236	6.6358
237	6.6358
238	8.02469
239	8.64198
240	6.6358
241	6.48148
242	7.25309
243	7.71605
244	8.02469
245	7.40741
246	7.87037
247	8.02469
248	8.17901
249	6.32716
250	6.48148
251	8.48765
252	7.71605
253	8.17901
254	9.10494
255	7.25309
256	6.94444
257	7.56173
258	7.09877
259	6.94444
260	8.17901
261	8.7963
262	7.09877
263	7.56173
264	7.71605
265	7.87037
266	7.71605
267	8.02469
268	8.33333
269	5.09259
270	3.54938
271	3.24074
272	4.32099
273	2.9321
274	6.17284
275	2.9321
276	5.55556
277	4.32099
278	4.62963
279	3.08642
280	5.09259
281	3.7037
282	3.24074
283	4.32099
284	5.24691
285	3.08642
286	7.25309
287	4.62963
288	6.17284
289	3.85802
290	4.93827
291	6.01852
292	3.54938
293	2.9321
294	4.78395
295	2.9321
296	4.47531
297	4.16667
298	2.9321
299	4.78395
300	3.08642
301	2.9321
302	5.24691
303	6.48148
304	2.9321
305	4.78395
306	5.55556
307	6.48148
308	6.79012
309	6.94444
310	7.25309
311	7.09877
312	7.56173
313	6.32716
314	6.6358
315	8.17901
316	6.94444
317	8.64198
318	7.09877
319	7.25309
320	6.48148
321	7.56173
322	7.87037
323	7.09877
324	7.87037
325	7.87037
326	8.17901
327	8.33333
328	8.17901
329	8.48765
330	8.17901
331	6.6358
332	5.24691
333	4.78395
334	7.87037
335	5.24691
336	6.32716
337	6.01852
338	6.94444
339	5.40123
340	6.79012
341	7.09877
342	4.62963
343	6.17284
344	6.17284
345	6.48148
346	5.40123
347	6.48148
348	7.87037
349	6.48148
350	6.48148
351	6.17284
352	6.6358
353	6.6358
354	6.48148
355	6.94444
356	6.32716
357	6.32716
358	6.48148
359	6.94444
360	6.94444
361	6.79012
362	6.79012
363	5.40123
364	5.70988
365	6.01852
366	4.78395
367	5.24691
368	5.70988
369	5.24691
370	5.40123
371	4.78395
372	6.32716
373	5.8642
374	4.78395
375	4.93827
376	5.55556
377	7.87037
378	5.09259
379	6.01852
380	6.17284
381	5.40123
382	6.17284
383	4.78395
384	6.48148
385	5.8642
386	6.32716
387	6.32716
388	6.32716
389	7.09877
390	6.6358
391	7.09877
392	6.48148
393	6.94444
394	7.09877
395	6.79012
396	7.25309
397	7.25309
398	7.25309
399	7.40741
400	6.48148
401	6.94444
402	7.40741
403	7.09877
404	6.48148
405	7.40741
406	7.40741
407	7.40741
408	6.48148
409	6.01852
410	7.40741
411	7.56173
412	7.25309
413	5.24691
414	3.54938
415	2.9321
416	4.47531
417	7.71605
418	2.9321
419	4.78395
420	3.08642
421	6.6358
422	3.08642
423	4.78395
424	6.48148
425	3.24074
426	4.16667
427	4.93827
428	2.9321
429	3.24074
430	4.93827
431	4.01235
432	3.39506
433	3.54938
434	5.09259
435	4.47531
436	3.54938
437	4.32099
438	5.09259
439	4.16667
440	5.09259
441	5.24691
442	4.32099
443	3.08642
444	6.01852
445	5.55556
446	4.01235
447	4.62963
448	6.79012
449	4.78395
450	6.6358
451	6.32716
452	4.62963
453	7.40741
454	6.48148
455	6.48148
456	7.40741
457	6.48148
458	6.17284
459	6.17284
460	6.94444
461	6.94444
462	6.32716
463	7.09877
464	6.6358
465	6.48148
466	7.40741
467	7.40741
468	7.09877
469	7.09877
470	7.09877
471	6.79012
472	7.09877
473	6.94444
474	6.94444
475	7.09877
476	6.94444
477	6.48148
478	7.25309
479	6.79012
480	6.94444
481	7.87037
482	6.94444
483	6.79012
484	7.25309
485	7.40741
486	6.94444
487	7.09877
488	6.79012
489	5.24691
490	6.48148
491	5.70988
492	6.6358
493	5.09259
494	6.32716
495	6.94444
496	5.24691
497	5.55556
498	5.40123
499	5.09259
500	5.55556
501	5.24691
502	6.6358
503	6.32716
504	5.24691
505	5.09259
506	5.55556
507	5.40123
508	5.55556
509	6.32716
510	4.62963
511	6.01852
512	6.01852
513	7.09877
514	6.32716
515	7.09877
516	6.79012
517	6.79012
518	7.56173
519	6.6358
520	7.25309
521	7.25309
522	7.25309
523	6.94444
524	6.79012
525	7.09877
526	7.40741
527	6.32716
528	6.32716
529	7.40741
530	5.8642
531	7.25309
532	7.25309
533	7.25309
534	7.09877
535	4.93827
536	6.6358
537	7.40741
538	5.55556
539	7.09877
540	5.55556
541	5.55556
542	6.01852
543	6.17284
544	6.6358
545	7.40741
546	5.40123
547	6.48148
548	7.40741
549	6.17284
550	7.25309
551	6.6358
552	6.32716
553	8.33333
554	6.48148
555	5.24691
556	7.40741
557	7.25309
558	5.8642
559	5.8642
560	7.87037
561	6.48148
562	6.01852
563	6.94444
564	6.79012
565	6.79012
566	6.94444
567	7.40741
568	7.09877
569	7.09877
570	7.56173
571	3.24074
572	6.17284
573	5.24691
574	5.09259
575	6.48148
576	5.24691
577	5.40123
578	5.40123
579	6.32716
580	6.32716
581	5.24691
582	5.40123
583	5.55556
584	5.70988
585	7.87037
586	6.01852
587	5.40123
588	5.8642
589	4.78395
590	5.55556
591	5.8642
592	5.55556
593	5.09259
594	5.40123
595	5.24691
596	5.40123
597	4.93827
598	5.70988
599	6.17284
600	6.17284
601	6.48148
602	4.93827
603	6.17284
604	6.01852
605	5.70988
606	6.17284
607	5.40123
608	5.8642
609	5.8642
610	6.48148
611	6.17284
612	7.40741
613	5.8642
614	6.32716
615	6.6358
616	5.8642
617	5.40123
618	6.32716
619	6.48148
620	7.25309
621	6.01852
622	5.40123
623	6.17284
624	6.01852
625	5.09259
626	7.71605
627	5.55556
628	4.78395
629	4.78395
630	6.94444
631	5.55556
632	6.79012
633	5.24691
634	6.94444
635	6.01852
636	7.25309
637	5.40123
638	6.6358
639	6.79012
640	5.70988
641	6.17284
642	6.32716
643	5.24691
644	6.01852
645	6.79012
646	4.93827
647	6.32716
648	5.55556
649	6.01852
650	5.24691
651	6.01852
652	6.6358
653	6.01852
654	6.32716
655	7.56173
656	6.48148
657	6.17284
658	6.48148
659	6.94444
660	7.40741
661	6.48148
662	7.40741
663	6.94444
664	7.71605
665	7.09877
666	6.48148
667	6.32716
668	6.79012
669	6.17284
670	7.25309
671	6.32716
672	7.25309
673	6.32716
674	7.25309
675	6.6358
676	7.09877
677	7.56173
678	6.48148
679	7.25309
680	7.25309
681	7.56173
682	7.25309
683	6.79012
684	6.32716
685	6.48148
686	6.79012
687	7.09877
688	6.79012
689	7.25309
690	7.25309
691	7.25309
692	7.56173
693	8.48765
694	7.09877
695	6.48148
696	6.94444
697	6.17284
698	6.6358
699	8.02469
700	5.8642
701	6.01852
702	6.48148
703	6.79012
704	6.94444
705	7.40741
706	7.09877
707	2.46914
708	5.09259
709	6.6358
710	5.24691
711	4.78395
712	6.6358
713	5.8642
714	5.09259
715	6.94444
716	6.01852
717	6.6358
718	5.24691
719	5.24691
720	5.8642
721	7.25309
722	6.01852
723	5.40123
724	6.79012
725	6.48148
726	4.62963
727	6.17284
728	5.70988
729	5.40123
730	5.24691
731	6.17284
732	7.40741
733	7.09877
734	6.6358
735	6.48148
736	6.48148
737	6.48148
738	6.17284
739	7.09877
740	6.32716
741	6.79012
742	6.17284
743	6.79012
744	6.17284
745	6.32716
746	7.09877
747	6.79012
748	6.48148
749	6.32716
750	6.94444
751	6.17284
752	5.55556
753	6.01852
754	5.70988
755	6.01852
756	6.17284
757	5.55556
758	6.48148
759	5.55556
760	6.32716
761	6.32716
762	5.24691
763	6.01852
764	6.32716
765	4.93827
766	6.32716
767	7.71605
768	6.6358
769	7.09877
770	7.25309
771	6.6358
772	6.79012
773	7.25309
774	7.25309
775	7.56173
776	7.40741
777	7.09877
778	6.32716
779	7.87037
780	6.48148
781	6.17284
782	7.09877
783	7.71605
784	7.40741
785	6.94444
786	8.33333
787	7.09877
788	6.94444
789	7.56173
790	6.94444
791	5.40123
792	6.94444
793	5.55556
794	6.79012
795	6.01852
796	6.32716
797	6.17284
798	6.94444
799	6.94444
800	6.94444
801	6.79012
802	6.48148
803	7.09877
804	6.94444
805	6.48148
806	7.09877
807	7.09877
808	5.8642
809	6.79012
810	5.09259
811	5.70988
812	6.79012
813	6.01852
814	7.71605
815	6.01852
816	6.32716
817	6.17284
818	6.6358
819	7.56173
820	6.48148
821	6.6358
822	5.09259
823	8.33333
824	5.24691
825	7.56173
826	7.40741
827	5.70988
828	7.25309
829	5.70988
830	6.94444
831	7.25309
832	6.79012
833	6.48148
834	6.79012
835	6.94444
836	6.32716
837	7.09877
838	4.62963
839	4.78395
840	4.78395
841	4.47531
842	3.54938
843	5.24691
844	5.55556
845	5.40123
846	5.24691
847	6.6358
848	5.55556
849	5.55556
850	5.24691
851	5.8642
852	5.70988
853	4.16667
854	6.17284
855	4.62963
856	4.93827
857	6.01852
858	5.24691
859	6.01852
860	4.16667
861	5.55556
862	4.93827
863	6.01852
864	5.40123
865	5.24691
866	5.8642
867	3.85802
868	6.6358
869	7.40741
870	6.48148
871	7.25309
872	7.09877
873	6.32716
874	4.16667
875	5.70988
876	6.94444
877	4.16667
878	6.32716
879	4.78395
880	4.93827
881	6.17284
882	4.32099
883	6.48148
884	5.24691
885	6.01852
886	3.85802
887	6.17284
888	4.93827
889	4.32099
890	4.62963
891	6.32716
892	4.47531
893	6.32716
894	4.47531
895	6.17284
896	5.09259
897	4.16667
898	3.85802
899	5.40123
900	5.8642
901	5.55556
902	6.32716
903	7.40741
904	6.48148
905	6.79012
906	6.48148
907	6.48148
908	6.79012
909	6.17284
910	6.48148
911	6.17284
912	6.17284
913	6.94444
914	6.01852
915	7.71605
916	5.8642
917	6.17284
918	6.6358
919	6.01852
920	6.48148
921	6.79012
922	4.16667
923	5.55556
924	6.32716
925	4.62963
926	6.01852
927	4.78395
928	4.93827
929	5.24691
930	5.40123
931	5.8642
932	4.47531
933	3.85802
934	6.79012
935	5.24691
936	5.09259
937	5.40123
938	6.01852
939	7.09877
940	6.6358
941	5.40123
942	4.78395
943	5.8642
944	5.09259
945	4.47531
946	5.24691
947	6.01852
948	6.48148
949	5.24691
950	6.17284
951	5.55556
952	4.62963
953	6.48148
954	5.24691
955	7.09877
956	5.09259
957	4.93827
958	5.70988
959	5.24691
960	6.48148
961	6.01852
962	5.40123
963	5.40123
964	4.93827
965	6.48148
966	5.24691
967	5.55556
968	6.01852
969	5.09259
970	5.55556
971	4.47531
972	5.40123
973	5.40123
974	5.40123
975	5.8642
976	4.93827
977	6.79012
978	5.40123
979	5.40123
980	6.94444
981	6.6358
982	6.17284
983	6.94444
984	6.94444
985	6.79012
986	5.70988
987	6.79012
988	7.09877
989	6.6358
990	7.40741
991	6.94444
992	5.70988
993	7.09877
994	5.8642
995	7.09877
996	6.94444
997	7.09877
998	6.48148
999	6.48148
1000	7.09877
1001	6.79012
1002	7.09877
1003	6.79012
1004	6.79012
1005	6.17284
1006	7.25309
1007	7.40741
1008	4.78395
1009	7.40741
1010	9.5679
1011	6.6358
1012	7.25309
1013	6.94444
1014	6.94444
1015	7.09877
1016	8.17901
1017	8.33333
1018	6.01852
1019	7.25309
1020	6.94444
1021	8.33333
1022	7.40741
1023	6.17284
1024	4.16667
1025	5.09259
1026	6.6358
1027	6.01852
1028	5.09259
1029	4.62963
1030	6.32716
1031	5.09259
1032	5.8642
1033	6.17284
1034	3.7037
1035	5.40123
1036	6.79012
1037	6.48148
1038	5.40123
1039	9.5679
1040	5.55556
1041	5.70988
1042	6.6358
1043	6.94444
1044	7.09877
1045	8.7963
1046	6.48148
1047	5.70988
1048	6.94444
1049	5.8642
1050	5.8642
1051	7.09877
1052	6.79012
1053	6.94444
1054	7.09877
1055	6.94444
1056	7.25309
1057	6.6358
1058	6.79012
1059	6.6358
1060	7.09877
1061	7.09877
1062	8.17901
1063	6.94444
1064	6.6358
1065	8.17901
1066	6.48148
1067	6.6358
1068	6.94444
1069	8.17901
1070	7.09877
1071	8.7963
1072	7.71605
1073	7.56173
1074	7.09877
1075	6.79012
1076	7.40741
1077	7.87037
1078	8.17901
1079	7.25309
1080	8.64198
1081	8.33333
1082	7.09877
1083	5.8642
1084	6.79012
1085	5.8642
1086	6.48148
1087	6.32716
1088	5.40123
1089	6.94444
1090	6.6358
1091	6.01852
1092	6.94444
1093	6.79012
1094	6.94444
1095	7.09877
1096	8.17901
1097	7.25309
1098	6.32716
1099	7.09877
1100	6.94444
1101	7.09877
1102	3.7037
1103	4.93827
1104	6.79012
1105	4.78395
1106	5.24691
1107	6.48148
1108	5.40123
1109	7.09877
1110	5.09259
1111	6.01852
1112	6.17284
1113	6.79012
1114	6.01852
1115	7.40741
1116	6.17284
1117	7.09877
1118	6.6358
1119	5.40123
1120	6.48148
1121	5.70988
1122	4.62963
1123	6.6358
1124	6.01852
1125	6.01852
1126	5.55556
1127	5.24691
1128	5.8642
1129	6.32716
1130	6.48148
1131	6.79012
1132	8.02469
1133	6.94444
1134	6.79012
1135	7.09877
1136	7.09877
1137	8.17901
1138	7.71605
1139	6.79012
1140	8.17901
1141	7.71605
1142	8.17901
1143	7.25309
1144	7.87037
1145	8.33333
1146	6.79012
1147	6.32716
1148	6.48148
1149	6.48148
1150	6.17284
1151	6.48148
1152	7.09877
1153	6.6358
1154	6.6358
1155	6.17284
1156	7.40741
1157	6.32716
1158	6.94444
1159	6.17284
1160	6.48148
1161	3.7037
1162	4.47531
1163	3.39506
1164	4.47531
1165	4.78395
1166	5.24691
1167	5.70988
1168	6.6358
1169	8.17901
1170	6.01852
1171	7.40741
1172	6.32716
1173	7.40741
1174	8.02469
1175	6.48148
1176	6.01852
1177	7.56173
1178	6.6358
1179	8.17901
1180	7.56173
1181	6.32716
1182	6.94444
1183	5.8642
1184	7.25309
1185	6.32716
1186	6.32716
1187	6.17284
1188	4.78395
1189	6.48148
1190	6.94444
1191	6.01852
1192	7.09877
1193	6.32716
1194	5.55556
1195	5.40123
1196	7.09877
1197	6.79012
1198	6.01852
1199	7.25309
1200	7.09877
1201	6.17284
1202	6.01852
1203	5.8642
1204	5.24691
1205	6.32716
1206	6.6358
1207	6.17284
1208	6.01852
1209	6.32716
1210	5.8642
1211	6.01852
1212	6.17284
1213	6.79012
1214	5.40123
1215	5.70988
1216	6.32716
1217	6.6358
1218	5.8642
1219	5.70988
1220	6.79012
1221	6.6358
1222	6.6358
1223	5.8642
1224	6.01852
1225	5.40123
1226	5.55556
1227	5.70988
1228	6.01852
1229	6.01852
1230	6.32716
1231	3.39506
1232	3.85802
1233	4.62963
1234	5.09259
1235	4.78395
1236	5.55556
1237	5.8642
1238	5.24691
1239	6.48148
1240	6.6358
1241	5.24691
1242	5.40123
1243	5.70988
1244	5.24691
1245	6.94444
1246	4.93827
1247	5.55556
1248	6.94444
1249	5.55556
1250	6.48148
1251	5.24691
1252	5.40123
1253	7.09877
1254	5.09259
1255	5.8642
1256	7.09877
1257	6.17284
1258	6.01852
1259	7.40741
1260	5.8642
1261	5.24691
1262	6.94444
1263	6.01852
1264	6.48148
1265	5.40123
1266	5.70988
1267	6.6358
1268	6.01852
1269	6.01852
1270	5.24691
1271	6.17284
1272	5.8642
1273	5.8642
1274	6.01852
1275	5.55556
1276	8.17901
1277	7.09877
1278	7.25309
1279	6.79012
1280	7.87037
1281	6.01852
1282	7.25309
1283	6.6358
1284	6.6358
1285	7.09877
1286	6.6358
1287	8.17901
1288	6.79012
1289	6.6358
1290	6.48148
1291	6.79012
1292	6.79012
1293	6.32716
1294	6.17284
1295	6.6358
1296	7.09877
1297	6.6358
1298	6.94444
1299	6.94444
1300	6.17284
1301	6.32716
1302	6.48148
1303	6.17284
1304	6.94444
1305	6.17284
1306	6.6358
1307	6.94444
1308	6.48148
1309	5.55556
1310	5.24691
1311	6.01852
1312	5.55556
1313	6.17284
1314	6.01852
1315	6.48148
1316	6.6358
1317	6.48148
1318	6.32716
1319	6.79012
1320	6.48148
1321	6.6358
1322	6.48148
1323	6.79012
1324	6.32716
1325	6.79012
1326	6.32716
1327	6.6358
1328	7.09877
1329	6.48148
1330	6.48148
1331	6.48148
1332	6.01852
1333	6.79012
1334	6.94444
1335	7.40741
1336	5.40123
1337	6.32716
1338	6.32716
1339	6.6358
1340	6.6358
1341	6.17284
1342	6.6358
1343	6.6358
1344	6.48148
1345	6.6358
1346	6.79012
1347	6.48148
1348	6.6358
1349	6.32716
1350	6.79012
1351	6.01852
1352	6.94444
1353	6.94444
1354	6.17284
1355	6.79012
1356	6.32716
1357	6.6358
1358	6.6358
1359	6.48148
1360	6.6358
1361	6.01852
1362	6.6358
1363	6.6358
1364	6.01852
1365	6.6358
1366	6.01852
1367	5.70988
1368	5.55556
1369	4.78395
1370	6.17284
1371	5.55556
1372	5.70988
1373	6.01852
1374	6.01852
1375	6.6358
1376	6.48148
1377	6.32716
1378	6.6358
1379	6.32716
1380	6.79012
1381	6.48148
1382	6.6358
1383	6.48148
1384	7.25309
1385	6.79012
1386	6.79012
1387	6.6358
1388	5.70988
1389	5.55556
1390	6.48148
1391	6.6358
1392	6.6358
1393	6.79012
1394	6.94444
1395	6.32716
1396	6.48148
1397	5.40123
1398	6.6358
1399	6.6358
1400	6.79012
1401	6.17284
1402	7.40741
1403	7.56173
1404	6.01852
1405	6.48148
1406	6.32716
1407	7.71605
1408	6.32716
1409	7.40741
1410	7.09877
1411	6.32716
1412	6.17284
1413	3.24074
1414	3.7037
1415	3.85802
1416	4.93827
1417	4.01235
1418	3.7037
1419	3.7037
1420	4.16667
1421	5.09259
1422	6.48148
1423	4.47531
1424	5.09259
1425	5.8642
1426	6.17284
1427	6.94444
1428	6.32716
1429	6.79012
1430	6.32716
1431	6.6358
1432	5.8642
1433	5.70988
1434	6.6358
1435	6.17284
1436	5.55556
1437	6.48148
1438	6.48148
1439	5.55556
1440	5.70988
1441	5.70988
1442	5.8642
1443	6.94444
1444	6.79012
1445	7.40741
1446	7.56173
1447	7.71605
1448	11.4198
1449	6.79012
1450	6.79012
1451	6.94444
1452	6.94444
1453	6.94444
1454	6.94444
1455	7.09877
1456	6.94444
1457	8.02469
1458	7.56173
1459	8.33333
1460	7.40741
1461	7.09877
1462	9.72222
1463	7.71605
1464	7.09877
1465	7.09877
1466	3.85802
1467	6.48148
1468	5.8642
1469	4.32099
1470	4.16667
1471	6.6358
1472	5.09259
1473	4.47531
1474	6.01852
1475	5.70988
1476	6.48148
1477	6.6358
1478	6.48148
1479	6.6358
1480	6.6358
1481	6.48148
1482	6.48148
1483	6.79012
1484	6.6358
1485	6.32716
1486	6.32716
1487	6.79012
1488	7.09877
1489	6.32716
1490	4.16667
1491	6.79012
1492	6.79012
1493	6.79012
1494	6.17284
1495	6.01852
1496	6.48148
1497	6.94444
1498	6.32716
1499	6.32716
1500	6.32716
1501	6.48148
1502	5.8642
1503	6.01852
1504	6.17284
1505	6.17284
1506	7.09877
1507	6.79012
1508	6.6358
1509	6.01852
1510	5.40123
1511	5.70988
1512	6.01852
1513	6.01852
1514	5.8642
1515	5.55556
1516	6.17284
1517	6.48148
1518	5.40123
1519	5.55556
1520	6.01852
1521	5.8642
1522	5.70988
1523	6.48148
1524	6.6358
1525	6.32716
1526	6.79012
1527	6.32716
1528	6.79012
1529	6.6358
1530	6.32716
1531	6.6358
1532	7.09877
1533	6.79012
1534	6.48148
1535	7.40741
1536	6.94444
1537	5.8642
1538	6.17284
1539	6.17284
1540	6.6358
1541	6.32716
1542	6.79012
1543	5.70988
1544	5.8642
1545	6.17284
1546	6.6358
1547	6.6358
1548	6.01852
1549	6.01852
1550	5.55556
1551	6.6358
1552	6.32716
1553	6.6358
1554	6.48148
1555	6.48148
1556	6.79012
1557	6.48148
1558	6.94444
1559	6.94444
1560	6.79012
1561	6.48148
1562	6.6358
1563	7.56173
1564	6.79012
1565	6.48148
1566	6.94444
1567	6.32716
1568	7.09877
1569	6.6358
1570	4.93827
1571	4.01235
1572	2.9321
1573	7.56173
1574	6.48148
1575	4.01235
1576	3.7037
1577	5.24691
1578	3.54938
1579	5.8642
1580	3.85802
1581	7.40741
1582	3.7037
1583	5.8642
1584	4.01235
1585	7.25309
1586	4.01235
1587	5.24691
1588	3.54938
1589	5.70988
1590	5.40123
1591	3.85802
1592	3.24074
1593	6.01852
1594	3.7037
1595	6.6358
1596	3.85802
1597	6.01852
1598	6.17284
1599	4.16667
1600	6.01852
1601	4.47531
1602	6.17284
1603	5.40123
1604	5.40123
1605	6.48148
1606	3.54938
1607	3.24074
1608	3.85802
1609	6.17284
1610	4.16667
1611	3.7037
1612	5.8642
1613	4.16667
1614	5.09259
1615	6.32716
1616	5.09259
1617	5.40123
1618	6.17284
1619	7.09877
1620	7.25309
1621	6.6358
1622	6.01852
1623	6.6358
1624	6.48148
1625	6.6358
1626	6.32716
1627	6.48148
1628	6.6358
1629	6.32716
1630	6.79012
1631	6.6358
1632	6.48148
1633	6.94444
1634	6.32716
1635	6.48148
1636	6.79012
1637	6.94444
1638	7.25309
1639	6.6358
1640	6.6358
1641	6.79012
1642	3.85802
1643	7.40741
1644	3.85802
1645	5.09259
1646	5.8642
1647	3.7037
1648	3.85802
1649	7.40741
1650	4.32099
1651	3.7037
1652	6.32716
1653	4.01235
1654	6.79012
1655	7.40741
1656	7.71605
1657	8.95062
1658	7.09877
1659	6.48148
1660	7.09877
1661	6.6358
1662	6.48148
1663	6.79012
1664	6.79012
1665	6.48148
1666	6.6358
1667	6.48148
1668	6.32716
1669	6.94444
1670	7.09877
1671	7.40741
1672	6.94444
1673	6.94444
1674	6.6358
1675	6.6358
1676	8.17901
1677	6.79012
1678	5.8642
1679	7.40741
1680	7.40741
1681	6.01852
1682	8.02469
1683	6.32716
1684	6.01852
1685	7.56173
1686	5.70988
1687	7.56173
1688	6.6358
1689	6.17284
1690	6.32716
1691	7.56173
1692	6.94444
1693	7.25309
1694	6.6358
1695	6.17284
1696	6.32716
1697	3.08642
1698	3.7037
1699	3.7037
1700	5.55556
1701	3.54938
1702	3.85802
1703	4.16667
1704	6.01852
1705	6.6358
1706	4.93827
1707	5.40123
1708	6.01852
1709	7.25309
1710	2.9321
1711	4.01235
1712	6.32716
1713	3.7037
1714	5.09259
1715	5.8642
1716	3.85802
1717	7.87037
1718	3.7037
1719	6.6358
1720	6.01852
1721	6.01852
1722	5.55556
1723	7.40741
1724	6.79012
1725	6.01852
1726	7.40741
1727	6.48148
1728	6.17284
1729	6.17284
1730	6.48148
1731	3.24074
1732	6.94444
1733	3.7037
1734	5.55556
1735	6.48148
1736	3.85802
1737	4.16667
1738	5.8642
1739	5.70988
1740	5.40123
1741	6.32716
1742	5.55556
1743	6.79012
1744	6.94444
1745	7.71605
1746	6.79012
1747	6.48148
1748	6.94444
1749	6.48148
1750	7.09877
1751	8.02469
1752	7.25309
1753	7.71605
1754	4.93827
1755	5.8642
1756	6.01852
1757	6.94444
1758	6.48148
1759	6.94444
1760	6.17284
1761	7.09877
1762	5.55556
1763	6.6358
1764	5.40123
1765	5.24691
1766	6.94444
1767	6.17284
1768	3.7037
1769	3.08642
1770	3.24074
1771	6.17284
1772	3.7037
1773	5.55556
1774	4.62963
1775	4.01235
1776	4.93827
1777	4.78395
1778	5.55556
1779	3.7037
1780	5.8642
1781	3.85802
1782	5.40123
1783	4.16667
1784	6.79012
1785	6.17284
1786	6.94444
1787	8.33333
1788	6.48148
1789	6.32716
1790	7.09877
1791	6.48148
1792	6.6358
1793	6.17284
1794	7.56173
1795	6.32716
1796	0
1797	0
1798	0
1799	0
1800	0
1801	0
1802	5.09259
1803	4.93827
1804	5.70988
1805	4.93827
1806	4.93827
1807	4.93827
1808	4.47531
1809	6.6358
1810	4.32099
1811	3.54938
1812	4.47531
1813	5.09259
1814	3.7037
1815	6.17284
1816	6.48148
1817	4.62963
1818	7.40741
1819	6.79012
1820	6.79012
1821	6.32716
1822	6.17284
1823	7.40741
1824	7.09877
1825	6.01852
1826	6.79012
1827	8.17901
1828	6.32716
1829	7.56173
1830	3.7037
1831	5.70988
1832	6.6358
1833	2.9321
1834	4.01235
1835	6.17284
1836	3.54938
1837	5.24691
1838	5.8642
1839	3.39506
1840	5.55556
1841	3.85802
1842	6.6358
1843	3.7037
1844	4.01235
1845	7.25309
1846	6.48148
1847	3.54938
1848	3.54938
1849	4.93827
1850	3.7037
1851	6.17284
1852	3.54938
1853	4.93827
1854	5.40123
1855	3.54938
1856	6.01852
1857	3.7037
1858	6.01852
1859	4.01235
1860	7.87037
1861	3.85802
1862	3.7037
1863	5.8642
1864	6.32716
1865	3.7037
1866	7.25309
1867	5.55556
1868	5.55556
1869	8.02469
1870	7.40741
1871	4.93827
1872	5.40123
1873	6.01852
1874	5.55556
1875	7.87037
1876	4.93827
1877	7.71605
1878	7.87037
1879	7.71605
1880	6.6358
1881	7.09877
1882	6.17284
1883	4.47531
1884	6.48148
1885	6.94444
1886	6.79012
1887	7.25309
1888	7.09877
1889	7.40741
1890	6.94444
1891	6.32716
1892	7.40741
1893	6.17284
1894	6.32716
1895	6.01852
1896	6.48148
1897	6.32716
1898	5.8642
1899	6.17284
1900	6.6358
1901	6.32716
1902	6.48148
1903	6.79012
1904	7.09877
1905	6.6358
1906	6.79012
1907	6.79012
1908	3.54938
1909	3.08642
1910	5.24691
1911	3.7037
1912	3.54938
1913	4.16667
1914	5.09259
1915	4.16667
1916	5.09259
1917	6.01852
1918	4.47531
1919	6.17284
1920	5.09259
1921	7.25309
1922	5.40123
1923	7.40741
1924	5.40123
1925	5.40123
1926	7.40741
1927	4.78395
1928	4.62963
1929	4.01235
1930	5.09259
1931	5.24691
1932	4.01235
1933	5.24691
1934	5.24691
1935	4.47531
1936	6.94444
1937	3.85802
1938	6.17284
1939	4.01235
1940	4.01235
1941	6.01852
1942	4.47531
1943	3.7037
1944	3.85802
1945	5.8642
1946	4.16667
1947	6.17284
1948	5.40123
1949	5.70988
1950	6.32716
1951	2.9321
1952	5.8642
1953	3.85802
1954	6.6358
1955	3.7037
1956	5.24691
1957	3.85802
1958	6.94444
1959	3.7037
1960	7.40741
1961	7.25309
1962	4.01235
1963	3.54938
1964	6.17284
1965	3.54938
1966	6.48148
1967	3.54938
1968	5.40123
1969	6.17284
1970	4.78395
1971	5.40123
1972	4.93827
1973	6.79012
1974	5.70988
1975	7.09877
1976	5.8642
1977	5.55556
1978	5.8642
1979	7.09877
1980	6.79012
1981	5.70988
1982	6.48148
1983	6.32716
1984	6.17284
1985	3.08642
1986	5.09259
1987	6.17284
1988	3.7037
1989	5.8642
1990	4.16667
1991	4.47531
1992	6.48148
1993	5.70988
1994	5.70988
1995	3.54938
1996	3.24074
1997	6.6358
1998	3.7037
1999	5.70988
[truncated: 739 more rows]

## Sheet: Figure 7c
HRU	Frequency-severe drought-whole period
1	3.54938
2	4.93827
3	6.48148
4	3.7037
5	3.08642
6	11.7284
7	3.85802
8	4.93827
9	4.32099
10	7.09877
11	8.64198
12	3.7037
13	5.09259
14	4.01235
15	7.25309
16	4.47531
17	9.10494
18	4.47531
19	4.62963
20	3.85802
21	5.55556
22	4.62963
23	3.85802
24	3.54938
25	4.93827
26	3.54938
27	3.08642
28	10.0309
29	5.40123
30	4.01235
31	7.09877
32	4.32099
33	5.40123
34	3.7037
35	3.85802
36	4.32099
37	10.4938
38	2.9321
39	4.62963
40	4.78395
41	6.01852
42	3.54938
43	4.47531
44	3.54938
45	6.79012
46	3.85802
47	7.09877
48	3.24074
49	4.93827
50	3.85802
51	9.72222
52	3.7037
53	4.93827
54	4.01235
55	7.09877
56	4.47531
57	7.25309
58	4.47531
59	3.85802
60	4.62963
61	4.93827
62	4.62963
63	4.93827
64	3.54938
65	4.62963
66	3.7037
67	3.39506
68	7.25309
69	4.93827
70	4.01235
71	2.77778
72	8.64198
73	6.79012
74	4.32099
75	10.3395
76	3.54938
77	5.09259
78	4.78395
79	6.48148
80	5.24691
81	4.62963
82	5.55556
83	4.78395
84	3.39506
85	5.70988
86	3.7037
87	2.9321
88	4.47531
89	3.85802
90	5.09259
91	4.47531
92	6.94444
93	4.16667
94	3.7037
95	4.01235
96	5.40123
97	4.32099
98	7.09877
99	4.78395
100	3.7037
101	4.32099
102	3.85802
103	4.62963
104	5.55556
105	3.54938
106	4.16667
107	8.02469
108	3.08642
109	7.56173
110	5.55556
111	4.62963
112	7.71605
113	6.32716
114	6.32716
115	7.71605
116	5.8642
117	10.3395
118	5.40123
119	8.7963
120	4.93827
121	5.55556
122	6.32716
123	5.40123
124	5.24691
125	1.69753
126	4.01235
127	5.70988
128	3.24074
129	2.46914
130	6.01852
131	4.78395
132	4.78395
133	7.25309
134	2.00617
135	6.32716
136	4.01235
137	7.87037
138	2.9321
139	5.24691
140	4.78395
141	2.16049
142	10.4938
143	4.01235
144	6.32716
145	9.41358
146	3.24074
147	3.7037
148	4.93827
149	2.46914
150	10.4938
151	5.55556
152	4.78395
153	7.09877
154	3.08642
155	5.40123
156	5.55556
157	5.55556
158	5.40123
159	5.40123
160	4.47531
161	5.40123
162	5.40123
163	5.40123
164	5.24691
165	5.40123
166	5.55556
167	5.55556
168	5.24691
169	5.40123
170	5.55556
171	5.8642
172	5.55556
173	4.32099
174	8.64198
175	5.09259
176	5.55556
177	5.24691
178	5.24691
179	4.47531
180	3.08642
181	6.01852
182	1.69753
183	5.8642
184	4.62963
185	2.9321
186	5.70988
187	12.3457
188	2.46914
189	2.46914
190	5.8642
191	2.16049
192	6.17284
193	4.16667
194	9.87654
195	2.77778
196	2.31481
197	5.8642
198	2.46914
199	2.62346
200	6.94444
201	5.8642
202	5.8642
203	5.70988
204	3.39506
205	8.17901
206	2.9321
207	6.79012
208	5.40123
209	6.6358
210	4.32099
211	6.32716
212	5.8642
213	8.17901
214	4.01235
215	5.8642
216	7.09877
217	7.25309
218	5.40123
219	5.40123
220	6.6358
221	3.85802
222	10.0309
223	4.93827
224	7.09877
225	6.79012
226	6.48148
227	5.09259
228	6.94444
229	5.40123
230	4.16667
231	5.40123
232	5.55556
233	5.70988
234	5.40123
235	5.40123
236	4.78395
237	5.55556
238	5.40123
239	6.01852
240	5.55556
241	4.93827
242	5.24691
243	5.55556
244	5.40123
245	5.55556
246	6.32716
247	5.09259
248	4.93827
249	4.62963
250	8.17901
251	5.55556
252	5.40123
253	5.24691
254	5.40123
255	5.55556
256	5.70988
257	6.48148
258	5.70988
259	5.55556
260	5.40123
261	6.01852
262	5.55556
263	5.8642
264	5.70988
265	5.70988
266	7.09877
267	5.40123
268	5.40123
269	7.40741
270	2.9321
271	5.40123
272	6.94444
273	4.32099
274	8.48765
275	4.16667
276	7.71605
277	5.8642
278	7.40741
279	5.24691
280	7.87037
281	6.32716
282	6.32716
283	5.8642
284	7.56173
285	5.40123
286	11.4198
287	6.48148
288	5.8642
289	6.94444
290	4.93827
291	7.40741
292	2.9321
293	4.32099
294	7.09877
295	4.16667
296	7.40741
297	6.94444
298	4.01235
299	7.56173
300	5.40123
301	5.40123
302	7.87037
303	7.09877
304	4.93827
305	5.09259
306	5.8642
307	5.24691
308	4.78395
309	5.70988
310	5.55556
311	5.70988
312	6.48148
313	5.09259
314	5.40123
315	5.40123
316	5.55556
317	5.55556
318	5.55556
319	5.40123
320	5.24691
321	5.8642
322	5.70988
323	6.94444
324	5.70988
325	4.93827
326	4.93827
327	5.40123
328	5.40123
329	5.55556
330	5.40123
331	4.47531
332	2.9321
333	2.31481
334	5.55556
335	3.39506
336	4.32099
337	3.85802
338	5.24691
339	2.9321
340	5.40123
341	4.01235
342	3.54938
343	5.55556
344	3.85802
345	5.55556
346	3.08642
347	5.40123
348	4.62963
349	5.55556
350	4.93827
351	5.24691
352	5.70988
353	5.70988
354	5.24691
355	5.70988
356	5.24691
357	4.47531
358	4.16667
359	4.01235
360	4.93827
361	4.01235
362	4.93827
363	4.16667
364	5.8642
365	7.09877
366	2.9321
367	1.85185
368	6.32716
369	5.09259
370	6.6358
371	3.85802
372	7.71605
373	6.48148
374	2.16049
375	5.09259
376	6.79012
377	10.3395
378	4.01235
379	4.78395
380	5.40123
381	9.72222
382	2.46914
383	7.40741
384	5.70988
385	2.9321
386	3.85802
387	11.2654
388	1.85185
389	4.32099
390	3.85802
391	4.32099
392	2.77778
393	3.08642
394	3.7037
395	1.85185
396	10.1852
397	4.01235
398	4.32099
399	4.16667
400	3.7037
401	3.08642
402	3.7037
403	8.17901
404	2.31481
405	3.85802
406	4.16667
407	5.55556
408	3.7037
409	10.8025
410	2.00617
411	5.09259
412	4.16667
413	7.25309
414	2.9321
415	4.32099
416	7.25309
417	9.25926
418	4.01235
419	7.40741
420	5.40123
421	6.32716
422	4.93827
423	5.09259
424	5.8642
425	5.24691
426	6.94444
427	6.6358
428	4.32099
429	5.40123
430	7.25309
431	7.09877
432	5.55556
433	5.55556
434	7.71605
435	7.40741
436	3.54938
437	5.8642
438	7.71605
439	6.01852
440	7.71605
441	7.71605
442	5.8642
443	5.40123
444	8.33333
445	8.02469
446	6.17284
447	6.32716
448	5.70988
449	5.09259
450	5.8642
451	5.09259
452	6.6358
453	4.78395
454	5.55556
455	5.40123
456	4.62963
457	5.70988
458	5.24691
459	5.40123
460	5.55556
461	2.62346
462	4.16667
463	4.47531
464	2.9321
465	3.24074
466	4.47531
467	3.08642
468	4.16667
469	4.01235
470	4.47531
471	3.54938
472	4.47531
473	4.01235
474	4.62963
475	4.62963
476	4.47531
477	3.85802
478	4.32099
479	4.62963
480	4.47531
481	2.16049
482	10.0309
483	5.24691
484	4.32099
485	3.85802
486	4.93827
487	5.09259
488	4.62963
489	3.85802
490	4.47531
491	2.00617
492	4.47531
493	4.01235
494	5.24691
495	4.78395
496	4.62963
497	5.8642
498	4.62963
499	4.16667
500	4.62963
501	4.62963
502	4.62963
503	4.78395
504	4.01235
505	6.94444
506	4.62963
507	4.62963
508	5.70988
509	5.40123
510	4.32099
511	6.01852
512	4.62963
513	4.32099
514	2.31481
515	4.32099
516	2.77778
517	1.85185
518	9.87654
519	2.31481
520	4.32099
521	4.32099
522	4.01235
523	4.32099
524	2.46914
525	4.16667
526	3.85802
527	5.09259
528	4.01235
529	2.00617
530	10.6481
531	3.7037
532	2.9321
533	4.16667
534	4.78395
535	1.38889
536	5.24691
537	5.24691
538	2.9321
539	5.24691
540	2.9321
541	1.85185
542	5.09259
543	4.47531
544	5.40123
545	5.8642
546	2.31481
547	4.47531
548	5.40123
549	3.7037
550	6.79012
551	6.48148
552	4.62963
553	5.24691
554	2.46914
555	5.09259
556	5.70988
557	4.47531
558	4.32099
559	4.32099
560	4.01235
561	4.01235
562	4.62963
563	4.93827
564	4.16667
565	4.93827
566	4.01235
567	3.54938
568	5.24691
569	5.09259
570	10.1852
571	1.23457
572	4.47531
573	3.85802
574	4.01235
575	5.24691
576	6.17284
577	4.62963
578	4.47531
579	4.62963
580	5.70988
581	4.01235
582	6.32716
583	4.47531
584	2.46914
585	10.8025
586	4.93827
587	4.62963
588	4.62963
589	6.79012
590	2.62346
591	6.17284
592	4.16667
593	6.32716
594	4.16667
595	9.10494
596	1.85185
597	8.17901
598	4.47531
599	2.31481
600	4.01235
601	6.32716
602	1.38889
603	4.78395
604	3.54938
605	7.56173
606	3.39506
607	9.25926
608	1.08025
609	4.01235
610	5.09259
611	4.47531
612	5.70988
613	7.56173
614	4.47531
615	3.54938
616	4.78395
617	2.16049
618	9.5679
619	4.47531
620	5.55556
621	3.85802
622	4.93827
623	2.31481
624	8.7963
625	5.24691
626	5.40123
627	4.93827
628	6.6358
629	1.85185
630	4.93827
631	3.08642
632	4.62963
633	2.46914
634	4.78395
635	3.7037
636	4.78395
637	2.9321
638	5.55556
639	6.01852
640	4.16667
641	3.85802
642	5.09259
643	3.08642
644	5.55556
645	7.71605
646	1.38889
647	8.64198
648	2.9321
649	4.01235
650	8.95062
651	4.78395
652	3.7037
653	4.01235
654	3.7037
655	6.01852
656	4.47531
657	2.9321
658	4.16667
659	2.77778
660	8.64198
661	4.01235
662	4.16667
663	2.77778
664	5.40123
665	6.32716
666	4.01235
667	4.01235
668	8.17901
669	4.16667
670	5.40123
671	7.87037
672	3.85802
673	2.31481
674	4.16667
675	2.77778
676	4.32099
677	5.40123
678	4.01235
679	4.01235
680	4.47531
681	5.8642
682	3.85802
683	2.46914
684	4.62963
685	3.54938
686	5.40123
687	4.16667
688	8.17901
689	4.16667
690	2.9321
691	4.16667
692	4.93827
693	4.47531
694	3.85802
695	6.6358
696	4.47531
697	4.01235
698	3.85802
699	3.7037
700	4.32099
701	4.62963
702	4.01235
703	4.93827
704	4.01235
705	3.54938
706	5.24691
707	4.62963
708	3.7037
709	4.32099
710	2.9321
711	2.31481
712	4.78395
713	4.16667
714	3.39506
715	4.93827
716	3.7037
717	5.70988
718	2.9321
719	3.39506
720	4.16667
721	4.78395
722	3.85802
723	2.9321
724	5.40123
725	3.85802
726	3.54938
727	5.55556
728	3.85802
729	3.08642
730	6.94444
731	5.70988
732	4.78395
733	4.78395
734	5.24691
735	5.70988
736	5.09259
737	5.70988
738	5.24691
739	4.78395
740	5.40123
741	5.55556
742	5.24691
743	5.55556
744	5.40123
745	5.55556
746	4.62963
747	4.93827
748	5.55556
749	5.24691
750	5.55556
751	5.40123
752	1.38889
753	8.7963
754	6.48148
755	2.16049
756	3.39506
757	6.94444
758	2.62346
759	3.85802
760	3.39506
761	3.85802
762	7.71605
763	3.39506
764	4.47531
765	8.33333
766	1.85185
767	10.1852
768	2.77778
769	4.32099
770	4.32099
771	3.85802
772	3.08642
773	3.7037
774	3.85802
775	5.8642
776	3.7037
777	3.08642
778	2.31481
779	8.48765
780	3.54938
781	4.78395
782	4.16667
783	5.55556
784	2.00617
785	10.4938
786	4.32099
787	3.85802
788	4.47531
789	5.8642
790	4.78395
791	4.16667
792	4.93827
793	4.16667
794	4.78395
795	4.16667
796	4.16667
797	4.62963
798	4.01235
799	4.93827
800	4.01235
801	4.93827
802	4.93827
803	5.09259
804	5.24691
805	4.93827
806	5.09259
807	5.24691
808	4.01235
809	5.40123
810	10.1852
811	2.77778
812	7.56173
813	4.01235
814	5.40123
815	4.47531
816	4.47531
817	7.40741
818	4.47531
819	5.8642
820	4.47531
821	7.09877
822	5.24691
823	5.40123
824	5.09259
825	4.93827
826	8.48765
827	1.85185
828	6.6358
829	2.31481
830	2.77778
831	8.7963
832	8.64198
833	4.01235
834	2.77778
835	5.40123
836	7.87037
837	4.01235
838	5.24691
839	4.62963
840	6.32716
841	4.01235
842	3.24074
843	6.17284
844	3.7037
845	5.09259
846	4.78395
847	5.55556
848	3.08642
849	6.01852
850	4.78395
851	5.24691
852	4.16667
853	3.54938
854	4.47531
855	3.85802
856	4.01235
857	4.78395
858	4.32099
859	4.16667
860	3.54938
861	4.32099
862	4.01235
863	4.78395
864	4.32099
865	4.32099
866	4.16667
867	3.08642
868	2.77778
869	10.1852
870	3.7037
871	7.09877
872	4.01235
873	7.87037
874	3.54938
875	4.47531
876	12.1914
877	2.16049
878	4.47531
879	3.85802
880	4.01235
881	4.78395
882	2.31481
883	12.037
884	4.32099
885	4.32099
886	3.08642
887	4.78395
888	4.01235
889	2.31481
890	3.24074
891	12.8086
892	4.01235
893	5.8642
894	4.01235
895	4.16667
896	4.32099
897	3.08642
898	3.08642
899	4.16667
900	4.93827
901	4.01235
902	5.24691
903	4.62963
904	5.55556
905	4.47531
906	4.93827
907	5.55556
908	5.55556
909	5.24691
910	5.55556
911	5.40123
912	5.40123
913	5.55556
914	4.47531
915	5.55556
916	7.56173
917	4.47531
918	3.7037
919	4.78395
920	4.47531
921	7.09877
922	3.54938
923	4.16667
924	4.47531
925	3.85802
926	4.78395
927	4.01235
928	4.01235
929	4.32099
930	4.32099
931	4.32099
932	2.9321
933	3.08642
934	4.93827
935	2.46914
936	2.00617
937	8.7963
938	3.85802
939	4.93827
940	5.55556
941	2.9321
942	3.54938
943	4.01235
944	2.16049
945	8.48765
946	2.77778
947	3.85802
948	5.09259
949	3.08642
950	5.55556
951	4.32099
952	3.39506
953	4.78395
954	4.01235
955	5.24691
956	4.16667
957	4.16667
958	4.47531
959	4.47531
960	5.40123
961	5.8642
962	4.62963
963	4.78395
964	4.16667
965	5.24691
966	4.62963
967	3.7037
968	7.25309
969	6.32716
970	4.62963
971	4.47531
972	4.16667
973	6.01852
974	4.62963
975	4.62963
976	6.6358
977	4.78395
978	4.16667
979	4.32099
980	4.62963
981	3.85802
982	4.47531
983	4.01235
984	4.93827
985	4.78395
986	4.16667
987	4.93827
988	4.01235
989	4.47531
990	3.7037
991	4.78395
992	4.32099
993	4.78395
994	4.47531
995	4.01235
996	4.78395
997	5.09259
998	4.78395
999	4.93827
1000	5.09259
1001	5.24691
1002	5.24691
1003	3.24074
1004	3.08642
1005	4.47531
1006	4.47531
1007	3.85802
1008	6.94444
1009	4.32099
1010	7.71605
1011	3.85802
1012	3.54938
1013	4.01235
1014	4.62963
1015	3.85802
1016	3.7037
1017	2.77778
1018	8.48765
1019	4.16667
1020	4.16667
1021	3.7037
1022	3.7037
1023	4.47531
1024	3.54938
1025	3.85802
1026	4.62963
1027	5.24691
1028	4.01235
1029	2.31481
1030	9.87654
1031	4.32099
1032	4.01235
1033	8.7963
1034	3.08642
1035	4.01235
1036	4.78395
1037	4.78395
1038	4.32099
1039	12.037
1040	3.39506
1041	4.16667
1042	4.93827
1043	4.93827
1044	4.01235
1045	6.79012
1046	3.08642
1047	4.47531
1048	4.78395
1049	4.16667
1050	4.47531
1051	4.78395
1052	4.32099
1053	4.93827
1054	4.01235
1055	10.8025
1056	3.7037
1057	4.93827
1058	5.24691
1059	4.78395
1060	5.09259
1061	5.24691
1062	5.24691
1063	4.62963
1064	5.55556
1065	5.24691
1066	4.93827
1067	5.40123
1068	5.55556
1069	5.40123
1070	5.55556
1071	6.01852
1072	5.8642
1073	5.8642
1074	6.6358
1075	5.40123
1076	7.09877
1077	5.70988
1078	5.09259
1079	5.24691
1080	5.09259
1081	5.40123
1082	4.62963
1083	4.32099
1084	4.47531
1085	4.32099
1086	3.7037
1087	4.01235
1088	4.16667
1089	4.78395
1090	4.93827
1091	4.16667
1092	4.01235
1093	4.93827
1094	4.93827
1095	4.01235
1096	10.3395
1097	3.54938
1098	4.93827
1099	5.09259
1100	5.09259
1101	5.24691
1102	3.7037
1103	3.85802
1104	4.78395
1105	1.85185
1106	2.46914
1107	5.24691
1108	3.24074
1109	5.24691
1110	3.39506
1111	4.16667
1112	3.7037
1113	5.40123
1114	3.85802
1115	5.70988
1116	3.7037
1117	5.09259
1118	6.17284
1119	2.9321
1120	6.94444
1121	4.16667
1122	3.54938
1123	3.85802
1124	3.85802
1125	5.8642
1126	6.01852
1127	3.08642
1128	3.85802
1129	5.8642
1130	5.40123
1131	4.47531
1132	5.24691
1133	4.62963
1134	5.09259
1135	5.40123
1136	5.55556
1137	5.24691
1138	5.55556
1139	5.40123
1140	5.70988
1141	5.70988
1142	4.93827
1143	5.24691
1144	5.55556
1145	5.40123
1146	4.47531
1147	5.55556
1148	4.93827
1149	5.55556
1150	5.24691
1151	5.70988
1152	4.78395
1153	5.55556
1154	5.55556
1155	5.40123
1156	4.01235
1157	5.24691
1158	5.40123
1159	5.40123
1160	4.01235
1161	4.16667
1162	6.32716
1163	2.62346
1164	4.47531
1165	5.24691
1166	4.62963
1167	3.7037
1168	4.93827
1169	4.16667
1170	5.8642
1171	4.47531
1172	5.55556
1173	4.47531
1174	4.32099
1175	5.40123
1176	5.8642
1177	4.78395
1178	5.24691
1179	4.78395
1180	5.09259
1181	5.8642
1182	5.09259
1183	5.8642
1184	4.01235
1185	10.6481
1186	5.55556
1187	5.8642
1188	3.08642
1189	5.24691
1190	5.8642
1191	5.09259
1192	6.48148
1193	4.93827
1194	5.55556
1195	3.08642
1196	3.39506
1197	6.01852
1198	5.40123
1199	5.8642
1200	6.48148
1201	5.55556
1202	4.78395
1203	6.01852
1204	6.32716
1205	5.70988
1206	8.17901
1207	4.93827
1208	7.09877
1209	5.40123
1210	3.85802
1211	5.40123
1212	6.32716
1213	3.7037
1214	6.48148
1215	5.8642
1216	4.16667
1217	6.6358
1218	5.55556
1219	6.48148
1220	6.6358
1221	4.32099
1222	4.32099
1223	6.48148
1224	6.79012
1225	6.01852
1226	6.6358
1227	5.40123
1228	5.70988
1229	6.79012
1230	6.32716
1231	2.62346
1232	3.54938
1233	6.17284
1234	6.32716
1235	4.01235
1236	4.16667
1237	4.93827
1238	4.16667
1239	6.6358
1240	5.55556
1241	4.62963
1242	4.47531
1243	5.8642
1244	4.62963
1245	4.62963
1246	7.40741
1247	4.62963
1248	4.78395
1249	3.08642
1250	5.24691
1251	2.46914
1252	3.24074
1253	5.24691
1254	3.39506
1255	4.16667
1256	5.09259
1257	3.7037
1258	3.85802
1259	5.70988
1260	4.16667
1261	3.39506
1262	5.55556
1263	3.7037
1264	5.8642
1265	2.9321
1266	4.16667
1267	6.32716
1268	3.85802
1269	5.8642
1270	3.08642
1271	6.6358
1272	3.85802
1273	5.8642
1274	5.55556
1275	3.54938
1276	5.8642
1277	3.7037
1278	6.6358
1279	4.47531
1280	6.17284
1281	5.24691
1282	6.94444
1283	4.62963
1284	4.62963
1285	6.17284
1286	5.24691
1287	5.8642
1288	4.47531
1289	5.40123
1290	5.55556
1291	4.62963
1292	4.62963
1293	5.70988
1294	5.24691
1295	5.55556
1296	4.78395
1297	5.55556
1298	4.78395
1299	4.78395
1300	5.55556
1301	5.40123
1302	5.55556
1303	5.24691
1304	5.40123
1305	6.32716
1306	3.7037
1307	8.33333
1308	4.47531
1309	5.40123
1310	5.40123
1311	6.48148
1312	5.40123
1313	6.32716
1314	5.8642
1315	6.6358
1316	4.93827
1317	6.48148
1318	6.48148
1319	4.93827
1320	6.32716
1321	5.24691
1322	6.48148
1323	5.24691
1324	6.32716
1325	5.55556
1326	6.6358
1327	5.70988
1328	6.17284
1329	6.48148
1330	4.78395
1331	7.71605
1332	5.09259
1333	6.32716
1334	6.32716
1335	6.32716
1336	6.17284
1337	6.01852
1338	6.32716
1339	4.93827
1340	4.93827
1341	6.6358
1342	6.32716
1343	5.24691
1344	6.48148
1345	5.24691
1346	5.55556
1347	6.32716
1348	5.70988
1349	6.6358
1350	6.32716
1351	5.09259
1352	6.32716
1353	6.32716
1354	6.32716
1355	3.7037
1356	6.17284
1357	3.7037
1358	6.01852
1359	4.16667
1360	6.17284
1361	5.55556
1362	6.94444
1363	4.32099
1364	6.48148
1365	4.32099
1366	6.48148
1367	6.01852
1368	5.40123
1369	6.6358
1370	6.32716
1371	5.40123
1372	6.01852
1373	6.48148
1374	5.8642
1375	4.93827
1376	6.48148
1377	6.32716
1378	5.24691
1379	6.32716
1380	5.55556
1381	6.6358
1382	5.70988
1383	4.78395
1384	5.40123
1385	5.70988
1386	6.32716
1387	5.70988
1388	7.09877
1389	4.16667
1390	6.48148
1391	5.8642
1392	6.32716
1393	6.17284
1394	6.17284
1395	6.6358
1396	4.78395
1397	8.95062
1398	6.94444
1399	6.94444
1400	6.6358
1401	5.70988
1402	4.47531
1403	4.78395
1404	5.8642
1405	4.16667
1406	3.85802
1407	4.93827
1408	5.8642
1409	8.17901
1410	4.01235
1411	5.55556
1412	5.8642
1413	2.62346
1414	3.7037
1415	3.24074
1416	5.55556
1417	2.77778
1418	4.32099
1419	3.08642
1420	4.16667
1421	4.78395
1422	3.7037
1423	2.62346
1424	2.62346
1425	3.85802
1426	5.24691
1427	3.7037
1428	6.17284
1429	3.7037
1430	6.01852
1431	4.32099
1432	6.32716
1433	6.6358
1434	4.32099
1435	6.48148
1436	6.01852
1437	4.93827
1438	4.47531
1439	5.40123
1440	6.6358
1441	6.01852
1442	6.79012
1443	3.08642
1444	3.39506
1445	4.32099
1446	4.16667
1447	4.32099
1448	4.32099
1449	15.4321
1450	2.77778
1451	4.32099
1452	3.85802
1453	3.85802
1454	4.16667
1455	3.85802
1456	4.78395
1457	2.77778
1458	3.7037
1459	3.54938
1460	4.16667
1461	4.01235
1462	4.01235
1463	4.32099
1464	4.62963
1465	3.85802
1466	3.24074
1467	7.09877
1468	5.70988
1469	3.7037
1470	3.85802
1471	6.32716
1472	5.09259
1473	3.85802
1474	2.9321
1475	4.93827
1476	6.48148
1477	4.93827
1478	6.48148
1479	5.8642
1480	5.24691
1481	6.32716
1482	6.48148
1483	6.17284
1484	8.95062
1485	4.62963
1486	6.32716
1487	5.55556
1488	6.01852
1489	6.6358
1490	5.40123
1491	6.32716
1492	6.79012
1493	6.32716
1494	5.24691
1495	3.85802
1496	6.17284
1497	3.7037
1498	4.16667
1499	6.17284
1500	4.16667
1501	4.16667
1502	6.01852
1503	5.55556
1504	5.24691
1505	6.32716
1506	3.08642
1507	8.48765
1508	4.32099
1509	6.32716
1510	6.01852
1511	5.8642
1512	6.48148
1513	6.01852
1514	5.24691
1515	5.40123
1516	6.48148
1517	6.17284
1518	5.40123
1519	5.40123
1520	5.8642
1521	6.6358
1522	6.01852
1523	6.48148
1524	4.93827
1525	6.48148
1526	4.93827
1527	6.48148
1528	5.55556
1529	5.70988
1530	6.6358
1531	6.32716
1532	6.01852
1533	6.32716
1534	5.8642
1535	6.48148
1536	6.32716
1537	3.85802
1538	5.24691
1539	6.32716
1540	3.7037
1541	6.32716
1542	4.01235
1543	6.48148
1544	5.55556
1545	6.48148
1546	4.32099
1547	4.32099
1548	6.48148
1549	6.48148
1550	6.01852
1551	4.93827
1552	6.48148
1553	5.8642
1554	6.48148
1555	6.6358
1556	5.55556
1557	6.6358
1558	6.17284
1559	6.17284
1560	6.32716
1561	5.8642
1562	6.94444
1563	5.8642
1564	6.17284
1565	6.48148
1566	6.17284
1567	6.6358
1568	6.6358
1569	6.94444
1570	5.24691
1571	3.24074
1572	2.62346
1573	7.56173
1574	6.32716
1575	3.24074
1576	3.39506
1577	4.32099
1578	4.62963
1579	6.17284
1580	4.47531
1581	6.94444
1582	4.47531
1583	6.01852
1584	4.47531
1585	6.79012
1586	4.32099
1587	3.39506
1588	3.7037
1589	2.46914
1590	3.08642
1591	4.62963
1592	2.46914
1593	7.87037
1594	3.24074
1595	6.94444
1596	3.08642
1597	5.55556
1598	5.40123
1599	3.85802
1600	4.16667
1601	3.85802
1602	3.7037
1603	4.32099
1604	5.24691
1605	2.77778
1606	3.7037
1607	2.62346
1608	3.24074
1609	6.6358
1610	4.01235
1611	3.08642
1612	6.6358
1613	3.85802
1614	4.62963
1615	4.16667
1616	4.78395
1617	5.24691
1618	3.24074
1619	4.93827
1620	4.78395
1621	5.40123
1622	5.8642
1623	4.93827
1624	6.48148
1625	4.93827
1626	6.48148
1627	6.48148
1628	5.8642
1629	6.6358
1630	5.55556
1631	5.70988
1632	6.6358
1633	6.17284
1634	6.6358
1635	4.78395
1636	6.32716
1637	6.32716
1638	6.6358
1639	6.94444
1640	6.94444
1641	6.6358
1642	3.39506
1643	7.25309
1644	3.39506
1645	4.32099
1646	6.17284
1647	4.47531
1648	4.47531
1649	6.79012
1650	5.40123
1651	3.08642
1652	7.40741
1653	4.47531
1654	3.39506
1655	4.16667
1656	4.32099
1657	4.01235
1658	3.7037
1659	3.85802
1660	3.85802
1661	4.62963
1662	6.48148
1663	5.24691
1664	6.17284
1665	6.48148
1666	5.70988
1667	6.6358
1668	6.6358
1669	6.17284
1670	6.01852
1671	6.32716
1672	6.32716
1673	6.6358
1674	6.94444
1675	6.94444
1676	4.16667
1677	4.93827
1678	5.8642
1679	4.47531
1680	4.47531
1681	5.55556
1682	4.32099
1683	5.40123
1684	5.70988
1685	4.78395
1686	5.8642
1687	4.78395
1688	4.16667
1689	3.85802
1690	5.8642
1691	5.09259
1692	5.24691
1693	4.01235
1694	4.47531
1695	5.8642
1696	5.55556
1697	2.62346
1698	4.01235
1699	3.24074
1700	6.6358
1701	3.08642
1702	4.32099
1703	3.85802
1704	6.17284
1705	2.77778
1706	4.78395
1707	5.24691
1708	3.08642
1709	6.79012
1710	2.62346
1711	3.24074
1712	5.8642
1713	3.39506
1714	4.32099
1715	5.70988
1716	4.32099
1717	6.79012
1718	4.47531
1719	3.7037
1720	6.32716
1721	5.55556
1722	3.54938
1723	6.32716
1724	3.7037
1725	5.24691
1726	6.32716
1727	6.32716
1728	5.09259
1729	5.40123
1730	6.6358
1731	2.46914
1732	7.56173
1733	3.24074
1734	6.01852
1735	7.87037
1736	3.08642
1737	3.85802
1738	6.6358
1739	3.85802
1740	4.32099
1741	3.24074
1742	5.09259
1743	3.39506
1744	3.39506
1745	4.32099
1746	3.7037
1747	3.85802
1748	3.7037
1749	4.47531
1750	3.85802
1751	2.9321
1752	3.7037
1753	3.7037
1754	2.9321
1755	2.77778
1756	3.39506
1757	2.62346
1758	3.08642
1759	2.9321
1760	3.54938
1761	3.24074
1762	2.77778
1763	2.9321
1764	2.9321
1765	2.62346
1766	3.7037
1767	3.08642
1768	4.16667
1769	2.62346
1770	2.46914
1771	5.24691
1772	3.24074
1773	5.70988
1774	4.32099
1775	2.77778
1776	5.24691
1777	3.39506
1778	4.78395
1779	3.08642
1780	5.8642
1781	3.08642
1782	5.24691
1783	3.85802
1784	2.00617
1785	7.09877
1786	3.7037
1787	5.70988
1788	6.48148
1789	4.78395
1790	6.6358
1791	4.78395
1792	4.62963
1793	6.48148
1794	6.17284
1795	5.55556
1796	0
1797	0
1798	0
1799	0
1800	0
1801	0
1802	4.01235
1803	3.7037
1804	6.6358
1805	4.32099
1806	4.62963
1807	4.16667
1808	4.62963
1809	7.40741
1810	5.55556
1811	6.79012
1812	4.01235
1813	10.8025
1814	6.6358
1815	3.08642
1816	5.24691
1817	4.16667
1818	6.32716
1819	4.47531
1820	6.01852
1821	5.09259
1822	5.55556
1823	6.48148
1824	6.48148
1825	5.24691
1826	4.47531
1827	5.8642
1828	5.55556
1829	6.17284
1830	1.85185
1831	5.24691
1832	8.48765
1833	2.62346
1834	3.24074
1835	6.01852
1836	1.85185
1837	5.40123
1838	6.17284
1839	3.24074
1840	6.17284
1841	4.47531
1842	8.02469
1843	3.08642
1844	4.47531
1845	6.6358
1846	4.47531
1847	2.31481
1848	3.7037
1849	3.54938
1850	4.62963
1851	3.54938
1852	2.77778
1853	3.85802
1854	5.24691
1855	3.24074
1856	5.8642
1857	3.24074
1858	5.55556
1859	3.24074
1860	7.09877
1861	3.39506
1862	4.47531
1863	5.8642
1864	7.56173
1865	4.47531
1866	7.56173
1867	5.8642
1868	6.01852
1869	7.09877
1870	8.48765
1871	6.48148
1872	5.8642
1873	8.33333
1874	6.01852
1875	6.94444
1876	6.48148
1877	7.09877
1878	4.32099
1879	4.32099
1880	4.32099
1881	3.85802
1882	5.40123
1883	4.16667
1884	4.62963
1885	6.01852
1886	4.47531
1887	6.01852
1888	3.39506
1889	6.6358
1890	6.6358
1891	4.93827
1892	6.48148
1893	5.55556
1894	4.93827
1895	7.25309
1896	5.40123
1897	7.09877
1898	3.85802
1899	5.24691
1900	3.7037
1901	6.17284
1902	6.48148
1903	6.17284
1904	6.01852
1905	6.32716
1906	6.48148
1907	6.79012
1908	3.7037
1909	2.62346
1910	5.40123
1911	3.24074
1912	3.08642
1913	4.16667
1914	5.8642
1915	3.85802
1916	4.78395
1917	4.16667
1918	2.62346
1919	9.10494
1920	2.62346
1921	3.54938
1922	5.24691
1923	6.6358
1924	5.8642
1925	6.17284
1926	7.09877
1927	4.78395
1928	4.01235
1929	3.7037
1930	5.8642
1931	4.32099
1932	6.01852
1933	4.32099
1934	5.55556
1935	5.09259
1936	4.93827
1937	3.24074
1938	6.79012
1939	4.16667
1940	2.77778
1941	6.6358
1942	3.54938
1943	3.08642
1944	4.32099
1945	6.79012
1946	3.85802
1947	4.47531
1948	4.32099
1949	5.09259
1950	3.24074
1951	2.62346
1952	6.01852
1953	3.39506
1954	6.48148
1955	3.39506
1956	4.32099
1957	4.47531
1958	7.09877
1959	3.08642
1960	6.6358
1961	6.6358
1962	4.47531
1963	2.31481
1964	4.32099
1965	3.7037
1966	2.9321
1967	4.62963
1968	3.24074
1969	2.77778
1970	2.9321
1971	2.62346
1972	2.62346
1973	2.62346
1974	3.08642
1975	4.78395
1976	2.62346
1977	2.46914
1978	3.39506
1979	3.24074
1980	3.24074
1981	2.62346
1982	2.77778
1983	3.08642
1984	3.08642
1985	1.85185
1986	9.5679
1987	5.8642
1988	3.24074
1989	6.6358
1990	3.85802
1991	2.62346
1992	9.41358
1993	3.24074
1994	5.09259
1995	4.01235
1996	2.62346
1997	6.94444
1998	3.24074
1999	6.94444
[truncated: 739 more rows]

## Sheet: Figure 7d
HRU	Frequency-mild drought-first half
1	11.4198
2	10.4938
3	12.037
4	9.5679
5	11.1111
6	7.09877
7	9.87654
8	10.4938
9	8.33333
10	12.037
11	8.33333
12	10.4938
13	9.87654
14	10.8025
15	11.1111
16	9.87654
17	8.95062
18	9.5679
19	9.87654
20	8.95062
21	13.5802
22	9.5679
23	10.8025
24	9.25926
25	10.8025
26	11.4198
27	10.4938
28	7.09877
29	9.87654
30	11.1111
31	11.1111
32	9.25926
33	6.79012
34	11.7284
35	8.64198
36	11.7284
37	9.87654
38	10.8025
39	9.25926
40	13.2716
41	10.1852
42	9.25926
43	10.4938
44	11.4198
45	12.037
46	9.5679
47	9.87654
48	11.1111
49	10.1852
50	10.1852
51	7.40741
52	10.4938
53	9.87654
54	10.8025
55	12.037
56	9.87654
57	9.25926
58	9.5679
59	8.95062
60	9.5679
61	13.2716
62	9.5679
63	10.1852
64	9.25926
65	10.4938
66	11.4198
67	10.8025
68	11.1111
69	10.1852
70	10.4938
71	10.8025
72	8.95062
73	12.963
74	9.5679
75	7.71605
76	11.1111
77	11.4198
78	8.95062
79	9.5679
80	9.5679
81	8.33333
82	7.71605
83	10.1852
84	12.037
85	11.1111
86	11.1111
87	11.7284
88	10.8025
89	10.1852
90	10.1852
91	8.33333
92	11.7284
93	9.5679
94	10.1852
95	11.1111
96	9.87654
97	9.25926
98	11.1111
99	9.5679
100	11.7284
101	11.7284
102	8.95062
103	9.5679
104	15.4321
105	9.25926
106	9.87654
107	8.33333
108	8.33333
109	8.64198
110	6.79012
111	8.64198
112	8.64198
113	8.02469
114	8.02469
115	8.33333
116	7.40741
117	8.33333
118	7.40741
119	14.8148
120	8.64198
121	12.6543
122	7.71605
123	10.8025
124	7.09877
125	11.1111
126	12.037
127	10.8025
128	11.1111
129	11.1111
130	10.8025
131	11.7284
132	7.40741
133	10.4938
134	11.7284
135	9.87654
136	10.8025
137	8.02469
138	11.7284
139	7.40741
140	11.7284
141	12.037
142	8.02469
143	11.1111
144	10.4938
145	7.40741
146	11.1111
147	9.5679
148	8.95062
149	13.2716
150	11.1111
151	8.95062
152	8.95062
153	15.4321
154	11.4198
155	13.2716
156	17.284
157	16.9753
158	13.5802
159	17.284
160	15.1235
161	17.5926
162	13.5802
163	16.9753
164	13.5802
165	13.5802
166	17.284
167	17.284
168	13.5802
169	14.1975
170	16.0494
171	15.1235
172	16.358
173	16.9753
174	11.7284
175	13.8889
176	14.1975
177	14.1975
178	13.2716
179	10.1852
180	10.1852
181	9.25926
182	8.95062
183	9.5679
184	10.4938
185	9.87654
186	9.25926
187	1.54321
188	10.1852
189	10.4938
190	9.25926
191	9.87654
192	9.25926
193	10.8025
194	11.7284
195	9.5679
196	8.95062
197	9.87654
198	10.4938
199	10.4938
200	8.95062
201	8.64198
202	8.33333
203	6.79012
204	8.33333
205	9.5679
206	8.33333
207	7.40741
208	7.71605
209	8.33333
210	8.64198
211	7.71605
212	6.79012
213	8.33333
214	7.40741
215	7.40741
216	8.02469
217	7.40741
218	8.02469
219	6.79012
220	6.79012
221	8.33333
222	10.4938
223	8.64198
224	8.95062
225	9.5679
226	8.02469
227	7.40741
228	9.5679
229	17.284
230	15.1235
231	13.5802
232	16.6667
233	13.8889
234	16.9753
235	16.358
236	16.9753
237	16.9753
238	13.5802
239	14.1975
240	17.284
241	16.9753
242	16.6667
243	15.7407
244	14.5062
245	15.7407
246	14.1975
247	14.5062
248	16.358
249	17.284
250	12.3457
251	13.8889
252	14.1975
253	14.1975
254	14.1975
255	14.8148
256	18.5185
257	13.8889
258	18.8272
259	16.6667
260	13.2716
261	13.8889
262	16.9753
263	15.1235
264	16.6667
265	16.0494
266	11.4198
267	14.1975
268	13.5802
269	8.33333
270	8.33333
271	7.71605
272	7.40741
273	8.64198
274	8.95062
275	8.95062
276	8.33333
277	7.71605
278	8.02469
279	8.33333
280	8.33333
281	8.02469
282	7.71605
283	7.40741
284	8.64198
285	7.71605
286	8.95062
287	7.71605
288	10.4938
289	12.963
290	7.09877
291	6.17284
292	8.33333
293	8.64198
294	8.64198
295	8.95062
296	8.64198
297	8.02469
298	8.33333
299	7.71605
300	7.71605
301	7.40741
302	7.71605
303	12.963
304	8.64198
305	7.09877
306	13.2716
307	17.5926
308	16.0494
309	18.5185
310	14.5062
311	18.8272
312	14.8148
313	17.284
314	16.6667
315	13.2716
316	16.6667
317	14.1975
318	16.6667
319	16.358
320	17.284
321	14.5062
322	16.358
323	15.4321
324	16.0494
325	15.7407
326	14.8148
327	13.5802
328	14.1975
329	12.963
330	13.8889
331	10.1852
332	8.33333
333	7.71605
334	9.25926
335	6.79012
336	7.71605
337	9.5679
338	9.25926
339	8.33333
340	9.87654
341	8.64198
342	9.25926
343	9.87654
344	9.5679
345	10.1852
346	9.25926
347	12.037
348	16.9753
349	12.037
350	15.1235
351	13.5802
352	11.1111
353	11.4198
354	13.2716
355	11.4198
356	13.2716
357	18.2099
358	17.284
359	20.0617
360	16.0494
361	20.3704
362	16.0494
363	9.5679
364	8.95062
365	8.95062
366	9.87654
367	8.95062
368	9.25926
369	9.87654
370	9.87654
371	10.4938
372	7.09877
373	8.64198
374	8.95062
375	10.4938
376	9.25926
377	2.77778
378	10.4938
379	9.25926
380	8.02469
381	8.64198
382	9.25926
383	9.87654
384	8.64198
385	11.7284
386	11.7284
387	7.09877
388	14.1975
389	11.4198
390	11.7284
391	11.1111
392	12.963
393	11.4198
394	11.1111
395	13.5802
396	8.33333
397	12.037
398	11.1111
399	10.8025
400	12.6543
401	12.3457
402	11.7284
403	13.2716
404	13.5802
405	12.037
406	11.1111
407	11.4198
408	13.2716
409	10.8025
410	12.037
411	9.87654
412	11.4198
413	8.02469
414	8.33333
415	8.64198
416	8.95062
417	5.55556
418	8.33333
419	7.40741
420	7.40741
421	9.5679
422	8.64198
423	7.09877
424	11.4198
425	7.40741
426	7.71605
427	8.02469
428	8.64198
429	7.71605
430	8.95062
431	8.02469
432	7.09877
433	7.09877
434	8.02469
435	7.40741
436	8.02469
437	7.40741
438	8.95062
439	7.40741
440	8.95062
441	8.95062
442	7.40741
443	7.40741
444	4.62963
445	5.24691
446	7.40741
447	7.71605
448	11.1111
449	7.09877
450	16.6667
451	14.8148
452	7.71605
453	15.1235
454	12.3457
455	12.3457
456	15.1235
457	11.1111
458	13.5802
459	13.2716
460	13.5802
461	12.963
462	11.7284
463	11.7284
464	12.963
465	12.6543
466	11.7284
467	14.5062
468	10.4938
469	10.8025
470	11.7284
471	12.037
472	11.1111
473	10.8025
474	10.8025
475	12.037
476	11.7284
477	13.8889
478	11.4198
479	11.7284
480	11.7284
481	12.6543
482	11.7284
483	10.4938
484	12.3457
485	11.7284
486	9.87654
487	9.5679
488	12.3457
489	8.33333
490	8.64198
491	6.48148
492	7.71605
493	8.02469
494	11.4198
495	8.33333
496	8.95062
497	11.4198
498	8.95062
499	7.40741
500	8.64198
501	8.95062
502	8.64198
503	8.33333
504	8.02469
505	12.037
506	8.95062
507	8.95062
508	9.87654
509	8.95062
510	8.64198
511	9.25926
512	8.64198
513	11.1111
514	14.1975
515	11.4198
516	13.2716
517	13.5802
518	8.33333
519	13.5802
520	11.1111
521	11.1111
522	12.037
523	11.4198
524	13.2716
525	11.1111
526	12.037
527	12.963
528	12.963
529	12.037
530	10.8025
531	9.25926
532	11.1111
533	11.4198
534	9.87654
535	14.5062
536	12.963
537	12.6543
538	14.5062
539	13.8889
540	14.8148
541	13.5802
542	13.5802
543	13.8889
544	13.5802
545	12.3457
546	13.2716
547	14.1975
548	13.5802
549	14.8148
550	11.4198
551	11.1111
552	13.8889
553	10.8025
554	12.963
555	13.5802
556	11.7284
557	16.6667
558	19.4444
559	19.4444
560	15.1235
561	17.9012
562	18.5185
563	16.0494
564	19.7531
565	16.0494
566	19.4444
567	15.7407
568	17.5926
569	15.7407
570	13.5802
571	11.4198
572	8.95062
573	8.33333
574	8.02469
575	11.1111
576	13.8889
577	8.95062
578	8.95062
579	8.33333
580	8.95062
581	8.02469
582	13.2716
583	8.95062
584	9.25926
585	14.8148
586	8.95062
587	9.25926
588	8.95062
589	12.3457
590	6.79012
591	10.1852
592	8.64198
593	12.037
594	8.33333
595	7.40741
596	7.40741
597	12.037
598	8.95062
599	14.1975
600	12.963
601	10.1852
602	14.1975
603	13.8889
604	13.8889
605	8.64198
606	14.5062
607	10.8025
608	13.5802
609	14.1975
610	13.8889
611	13.8889
612	13.2716
613	11.7284
614	13.5802
615	14.8148
616	13.2716
617	12.963
618	10.4938
619	14.1975
620	12.6543
621	14.8148
622	14.8148
623	12.3457
624	10.8025
625	13.5802
626	10.8025
627	14.1975
628	11.4198
629	8.64198
630	9.25926
631	9.5679
632	9.87654
633	7.09877
634	9.25926
635	9.87654
636	9.5679
637	8.33333
638	9.87654
639	9.5679
640	9.25926
641	9.5679
642	8.95062
643	9.5679
644	10.4938
645	13.8889
646	14.5062
647	9.87654
648	14.5062
649	13.8889
650	9.87654
651	13.2716
652	14.5062
653	11.4198
654	14.5062
655	11.4198
656	13.8889
657	11.4198
658	11.7284
659	12.963
660	8.64198
661	11.7284
662	11.7284
663	12.963
664	11.4198
665	12.037
666	11.4198
667	12.6543
668	9.25926
669	12.963
670	11.7284
671	9.5679
672	11.1111
673	14.1975
674	11.1111
675	12.963
676	11.1111
677	10.8025
678	11.7284
679	12.037
680	11.4198
681	12.3457
682	11.4198
683	13.2716
684	11.7284
685	13.8889
686	11.1111
687	12.6543
688	12.3457
689	9.5679
690	10.8025
691	11.4198
692	10.1852
693	9.87654
694	11.7284
695	10.1852
696	11.4198
697	19.1358
698	19.4444
699	16.358
700	19.4444
701	18.5185
702	17.5926
703	16.0494
704	19.4444
705	16.358
706	17.5926
707	8.33333
708	7.71605
709	9.5679
710	8.33333
711	7.71605
712	9.5679
713	8.33333
714	7.09877
715	9.5679
716	8.95062
717	10.1852
718	8.64198
719	7.09877
720	8.33333
721	9.5679
722	9.87654
723	8.33333
724	10.1852
725	9.5679
726	9.25926
727	10.1852
728	9.5679
729	9.25926
730	15.4321
731	12.963
732	14.1975
733	14.8148
734	12.6543
735	11.1111
736	13.2716
737	11.1111
738	13.5802
739	14.8148
740	13.2716
741	11.4198
742	13.5802
743	11.4198
744	13.2716
745	12.6543
746	15.1235
747	14.1975
748	12.3457
749	13.2716
750	11.4198
751	13.2716
752	11.7284
753	9.5679
754	11.7284
755	14.5062
756	14.5062
757	11.4198
758	13.8889
759	11.4198
760	11.1111
761	14.1975
762	6.79012
763	13.8889
764	13.5802
765	5.8642
766	14.1975
767	8.33333
768	12.963
769	11.1111
770	11.4198
771	11.7284
772	11.7284
773	11.4198
774	11.1111
775	12.3457
776	11.7284
777	12.3457
778	13.8889
779	11.7284
780	13.8889
781	12.037
782	12.6543
783	11.4198
784	12.037
785	11.1111
786	9.87654
787	11.7284
788	11.4198
789	8.64198
790	16.358
791	20.3704
792	16.0494
793	20.0617
794	16.9753
795	20.3704
796	17.9012
797	18.2099
798	20.0617
799	16.0494
800	19.4444
801	16.0494
802	18.5185
803	16.6667
804	16.9753
805	19.1358
806	15.7407
807	17.5926
808	14.1975
809	13.5802
810	5.24691
811	14.5062
812	10.8025
813	14.1975
814	13.2716
815	13.8889
816	13.5802
817	11.4198
818	13.8889
819	12.3457
820	13.8889
821	10.4938
822	14.8148
823	10.1852
824	14.8148
825	11.1111
826	15.1235
827	14.5062
828	14.1975
829	14.5062
830	12.963
831	8.64198
832	10.4938
833	12.037
834	12.963
835	11.4198
836	9.5679
837	11.4198
838	7.40741
839	11.7284
840	10.4938
841	10.8025
842	11.1111
843	10.4938
844	9.5679
845	8.64198
846	8.95062
847	8.64198
848	11.4198
849	9.5679
850	8.33333
851	10.4938
852	10.4938
853	11.1111
854	11.1111
855	11.7284
856	11.1111
857	11.7284
858	8.33333
859	10.4938
860	11.1111
861	10.4938
862	10.8025
863	11.7284
864	7.40741
865	8.33333
866	10.4938
867	10.8025
868	12.963
869	4.62963
870	12.6543
871	7.09877
872	11.4198
873	9.5679
874	11.1111
875	10.8025
876	8.95062
877	8.33333
878	11.1111
879	11.4198
880	11.4198
881	11.4198
882	9.25926
883	7.71605
884	8.02469
885	9.87654
886	10.8025
887	11.4198
888	11.4198
889	9.25926
890	9.25926
891	7.71605
892	11.1111
893	9.87654
894	11.1111
895	10.1852
896	8.64198
897	11.1111
898	10.8025
899	7.09877
900	9.5679
901	7.40741
902	12.3457
903	17.5926
904	11.7284
905	13.5802
906	14.1975
907	12.037
908	11.4198
909	13.5802
910	12.037
911	13.2716
912	12.963
913	11.4198
914	13.8889
915	13.2716
916	12.037
917	13.8889
918	14.5062
919	13.5802
920	13.8889
921	10.1852
922	11.1111
923	10.8025
924	11.1111
925	11.7284
926	11.7284
927	11.1111
928	11.4198
929	8.02469
930	7.40741
931	10.4938
932	10.8025
933	10.8025
934	9.87654
935	7.09877
936	8.64198
937	13.5802
938	9.25926
939	9.5679
940	10.4938
941	8.33333
942	9.5679
943	8.95062
944	8.02469
945	12.6543
946	9.5679
947	9.5679
948	8.64198
949	9.5679
950	10.4938
951	8.02469
952	8.33333
953	8.33333
954	8.95062
955	9.5679
956	8.95062
957	7.71605
958	9.25926
959	9.25926
960	8.64198
961	11.4198
962	8.95062
963	8.64198
964	7.40741
965	8.95062
966	8.95062
967	8.33333
968	9.87654
969	12.963
970	8.95062
971	8.95062
972	8.33333
973	13.2716
974	9.25926
975	8.95062
976	12.3457
977	16.6667
978	20.3704
979	20.0617
980	17.284
981	17.5926
982	18.5185
983	20.0617
984	16.0494
985	17.284
986	19.4444
987	16.0494
988	19.1358
989	19.4444
990	16.6667
991	17.284
992	20.0617
993	17.5926
994	19.7531
995	20.679
996	16.358
997	16.9753
998	18.8272
999	19.1358
1000	17.5926
1001	17.284
1002	17.5926
1003	26.2346
1004	23.4568
1005	23.7654
1006	25.3086
1007	26.2346
1008	12.963
1009	24.6914
1010	17.5926
1011	25.3086
1012	24.0741
1013	24.3827
1014	24.0741
1015	24.3827
1016	22.2222
1017	22.5309
1018	9.5679
1019	19.7531
1020	23.1481
1021	19.4444
1022	22.2222
1023	11.1111
1024	11.4198
1025	11.4198
1026	10.1852
1027	10.4938
1028	11.1111
1029	8.95062
1030	8.64198
1031	9.25926
1032	10.1852
1033	9.87654
1034	11.4198
1035	20.3704
1036	17.284
1037	17.5926
1038	20.0617
1039	2.77778
1040	18.8272
1041	19.4444
1042	17.284
1043	16.0494
1044	19.1358
1045	15.7407
1046	18.2099
1047	20.0617
1048	16.0494
1049	20.3704
1050	19.7531
1051	17.284
1052	20.3704
1053	16.9753
1054	20.9877
1055	13.2716
1056	16.0494
1057	18.5185
1058	17.5926
1059	19.1358
1060	15.7407
1061	17.5926
1062	13.8889
1063	17.284
1064	17.5926
1065	13.8889
1066	17.284
1067	16.6667
1068	16.6667
1069	13.2716
1070	16.6667
1071	14.1975
1072	14.5062
1073	16.6667
1074	14.1975
1075	18.2099
1076	13.5802
1077	16.9753
1078	14.5062
1079	16.6667
1080	15.1235
1081	13.8889
1082	16.6667
1083	19.1358
1084	17.5926
1085	19.4444
1086	20.3704
1087	19.4444
1088	20.3704
1089	16.358
1090	17.5926
1091	20.0617
1092	19.4444
1093	16.0494
1094	16.9753
1095	20.679
1096	12.3457
1097	16.358
1098	18.8272
1099	16.6667
1100	16.6667
1101	17.5926
1102	6.79012
1103	8.33333
1104	9.25926
1105	8.64198
1106	6.79012
1107	9.87654
1108	9.5679
1109	9.5679
1110	6.79012
1111	8.02469
1112	8.95062
1113	9.5679
1114	8.95062
1115	9.25926
1116	9.25926
1117	9.25926
1118	9.87654
1119	8.33333
1120	9.5679
1121	9.25926
1122	9.5679
1123	9.5679
1124	9.5679
1125	11.1111
1126	11.1111
1127	9.5679
1128	9.5679
1129	15.1235
1130	17.284
1131	15.4321
1132	14.1975
1133	17.284
1134	18.2099
1135	15.7407
1136	16.6667
1137	13.5802
1138	13.5802
1139	18.2099
1140	16.358
1141	17.284
1142	15.1235
1143	16.358
1144	15.4321
1145	13.8889
1146	13.5802
1147	11.7284
1148	14.1975
1149	12.037
1150	13.5802
1151	11.1111
1152	15.4321
1153	11.7284
1154	12.037
1155	12.963
1156	13.5802
1157	12.6543
1158	11.4198
1159	12.963
1160	11.7284
1161	10.8025
1162	10.1852
1163	12.037
1164	11.7284
1165	7.09877
1166	10.1852
1167	9.5679
1168	22.8395
1169	19.7531
1170	22.8395
1171	20.679
1172	22.5309
1173	20.679
1174	23.4568
1175	22.5309
1176	22.2222
1177	21.6049
1178	23.1481
1179	22.5309
1180	21.2963
1181	21.9136
1182	20.9877
1183	22.8395
1184	18.5185
1185	9.25926
1186	23.1481
1187	21.2963
1188	15.4321
1189	14.5062
1190	14.5062
1191	15.7407
1192	15.1235
1193	15.7407
1194	14.8148
1195	14.1975
1196	16.6667
1197	14.8148
1198	16.358
1199	13.5802
1200	15.4321
1201	15.7407
1202	15.7407
1203	15.7407
1204	15.4321
1205	16.0494
1206	13.2716
1207	16.6667
1208	15.4321
1209	15.7407
1210	13.8889
1211	12.037
1212	12.963
1213	12.037
1214	8.95062
1215	12.3457
1216	12.963
1217	12.6543
1218	12.3457
1219	14.1975
1220	13.2716
1221	12.037
1222	11.7284
1223	13.8889
1224	13.5802
1225	13.2716
1226	14.1975
1227	13.2716
1228	12.3457
1229	13.2716
1230	10.1852
1231	11.7284
1232	10.8025
1233	9.87654
1234	9.87654
1235	10.4938
1236	8.02469
1237	9.87654
1238	8.33333
1239	14.8148
1240	8.64198
1241	8.95062
1242	9.25926
1243	12.037
1244	8.95062
1245	8.02469
1246	13.2716
1247	8.95062
1248	9.25926
1249	9.5679
1250	9.87654
1251	7.09877
1252	9.5679
1253	9.5679
1254	6.48148
1255	8.02469
1256	9.25926
1257	8.95062
1258	8.95062
1259	9.25926
1260	8.33333
1261	6.79012
1262	9.5679
1263	9.87654
1264	9.87654
1265	8.33333
1266	9.25926
1267	9.87654
1268	9.5679
1269	10.8025
1270	9.5679
1271	17.5926
1272	9.5679
1273	12.963
1274	16.0494
1275	16.9753
1276	13.5802
1277	15.7407
1278	14.1975
1279	15.7407
1280	13.2716
1281	15.1235
1282	13.8889
1283	15.4321
1284	15.4321
1285	15.7407
1286	15.1235
1287	13.2716
1288	13.2716
1289	11.7284
1290	11.4198
1291	15.1235
1292	15.1235
1293	12.037
1294	13.8889
1295	11.7284
1296	15.4321
1297	11.7284
1298	15.7407
1299	16.0494
1300	12.037
1301	13.2716
1302	12.037
1303	12.963
1304	11.4198
1305	12.963
1306	12.3457
1307	14.8148
1308	12.3457
1309	13.8889
1310	13.8889
1311	12.963
1312	13.5802
1313	14.8148
1314	12.3457
1315	12.037
1316	17.9012
1317	14.8148
1318	15.7407
1319	17.5926
1320	14.5062
1321	16.9753
1322	15.7407
1323	16.9753
1324	15.4321
1325	16.9753
1326	16.0494
1327	16.9753
1328	16.6667
1329	15.1235
1330	20.0617
1331	11.7284
1332	19.1358
1333	16.9753
1334	16.358
1335	15.4321
1336	15.7407
1337	16.6667
1338	14.5062
1339	17.9012
1340	17.5926
1341	16.358
1342	14.1975
1343	16.9753
1344	15.7407
1345	16.9753
1346	16.9753
1347	15.1235
1348	16.9753
1349	15.7407
1350	16.9753
1351	19.1358
1352	16.0494
1353	16.358
1354	12.963
1355	12.037
1356	13.2716
1357	12.3457
1358	13.2716
1359	12.6543
1360	12.963
1361	12.037
1362	13.5802
1363	12.037
1364	13.8889
1365	12.037
1366	12.963
1367	12.963
1368	13.8889
1369	14.1975
1370	14.8148
1371	13.5802
1372	12.6543
1373	13.8889
1374	12.3457
1375	17.9012
1376	15.4321
1377	14.8148
1378	16.9753
1379	15.4321
1380	16.9753
1381	15.7407
1382	16.9753
1383	20.0617
1384	17.284
1385	17.284
1386	16.6667
1387	17.284
1388	16.358
1389	18.5185
1390	15.7407
1391	16.358
1392	14.1975
1393	16.6667
1394	16.9753
1395	15.4321
1396	20.0617
1397	14.8148
1398	14.8148
1399	14.8148
1400	16.0494
1401	22.5309
1402	20.679
1403	21.6049
1404	22.2222
1405	20.3704
1406	19.7531
1407	20.9877
1408	22.2222
1409	8.64198
1410	18.8272
1411	23.1481
1412	21.2963
1413	8.33333
1414	8.64198
1415	8.64198
1416	8.64198
1417	9.25926
1418	8.64198
1419	8.95062
1420	9.25926
1421	5.55556
1422	7.71605
1423	5.8642
1424	5.8642
1425	14.1975
1426	12.037
1427	12.037
1428	12.963
1429	12.3457
1430	13.5802
1431	12.3457
1432	13.2716
1433	14.5062
1434	12.037
1435	12.6543
1436	12.963
1437	12.963
1438	12.3457
1439	13.8889
1440	13.5802
1441	12.3457
1442	13.2716
1443	24.3827
1444	26.5432
1445	21.9136
1446	25
1447	24.6914
1448	16.358
1449	10.1852
1450	24.3827
1451	24.3827
1452	23.4568
1453	23.1481
1454	24.6914
1455	24.0741
1456	24.6914
1457	22.5309
1458	22.8395
1459	20.679
1460	25
1461	22.8395
1462	18.8272
1463	24.6914
1464	24.6914
1465	24.3827
1466	8.64198
1467	9.25926
1468	9.87654
1469	8.95062
1470	8.33333
1471	11.4198
1472	8.95062
1473	5.24691
1474	7.71605
1475	7.09877
1476	14.1975
1477	17.5926
1478	15.7407
1479	16.358
1480	16.9753
1481	14.5062
1482	14.5062
1483	16.9753
1484	8.33333
1485	17.5926
1486	16.0494
1487	16.9753
1488	16.9753
1489	15.4321
1490	21.6049
1491	16.9753
1492	14.8148
1493	16.6667
1494	12.037
1495	13.8889
1496	13.2716
1497	12.037
1498	12.963
1499	13.5802
1500	12.963
1501	12.6543
1502	13.5802
1503	12.037
1504	12.037
1505	12.963
1506	14.8148
1507	10.1852
1508	12.037
1509	13.2716
1510	13.2716
1511	12.963
1512	12.963
1513	12.6543
1514	12.963
1515	13.5802
1516	12.963
1517	13.5802
1518	13.8889
1519	13.5802
1520	12.3457
1521	13.5802
1522	12.3457
1523	14.8148
1524	17.5926
1525	15.7407
1526	17.5926
1527	15.1235
1528	16.9753
1529	16.9753
1530	16.0494
1531	15.4321
1532	16.9753
1533	16.9753
1534	17.5926
1535	15.4321
1536	16.358
1537	14.1975
1538	12.037
1539	12.963
1540	12.3457
1541	12.963
1542	12.037
1543	14.1975
1544	12.6543
1545	13.5802
1546	12.037
1547	12.037
1548	13.5802
1549	13.5802
1550	12.963
1551	17.5926
1552	15.7407
1553	16.358
1554	14.8148
1555	16.0494
1556	16.9753
1557	15.7407
1558	16.9753
1559	16.9753
1560	16.6667
1561	17.5926
1562	15.1235
1563	16.358
1564	16.6667
1565	15.7407
1566	16.9753
1567	16.0494
1568	16.0494
1569	14.5062
1570	11.4198
1571	14.1975
1572	15.4321
1573	8.95062
1574	10.4938
1575	13.8889
1576	14.5062
1577	12.6543
1578	13.8889
1579	10.8025
1580	13.2716
1581	8.02469
1582	13.8889
1583	10.4938
1584	13.5802
1585	8.02469
1586	11.7284
1587	12.3457
1588	11.7284
1589	10.8025
1590	11.4198
1591	11.4198
1592	7.71605
1593	8.95062
1594	8.64198
1595	9.25926
1596	8.33333
1597	8.95062
1598	10.8025
1599	8.33333
1600	7.71605
1601	5.24691
1602	8.02469
1603	6.48148
1604	7.09877
1605	6.48148
1606	8.64198
1607	8.33333
1608	8.64198
1609	8.33333
1610	8.95062
1611	8.95062
1612	12.963
1613	8.33333
1614	6.48148
1615	7.09877
1616	5.55556
1617	7.09877
1618	8.02469
1619	20.3704
1620	21.9136
1621	23.1481
1622	23.1481
1623	17.9012
1624	14.8148
1625	17.5926
1626	15.7407
1627	15.7407
1628	16.358
1629	15.1235
1630	16.9753
1631	16.9753
1632	16.0494
1633	16.9753
1634	15.1235
1635	20.0617
1636	16.9753
1637	16.358
1638	15.4321
1639	14.8148
1640	14.5062
1641	16.358
1642	14.1975
1643	8.64198
1644	14.1975
1645	12.963
1646	10.4938
1647	13.8889
1648	12.963
1649	8.02469
1650	9.87654
1651	14.5062
1652	8.02469
1653	13.5802
1654	24.3827
1655	25.3086
1656	24.6914
1657	18.8272
1658	24.0741
1659	25.6173
1660	24.3827
1661	25
1662	15.7407
1663	16.9753
1664	16.6667
1665	15.7407
1666	16.9753
1667	16.0494
1668	16.0494
1669	16.9753
1670	16.9753
1671	15.4321
1672	16.358
1673	16.0494
1674	14.8148
1675	15.1235
1676	20.0617
1677	22.5309
1678	22.8395
1679	20.679
1680	20.679
1681	23.4568
1682	23.4568
1683	23.1481
1684	22.5309
1685	21.2963
1686	22.8395
1687	21.6049
1688	20.0617
1689	19.7531
1690	22.2222
1691	21.2963
1692	22.2222
1693	18.5185
1694	19.4444
1695	21.2963
1696	23.1481
1697	8.33333
1698	8.95062
1699	8.64198
1700	8.33333
1701	9.25926
1702	9.5679
1703	8.33333
1704	8.64198
1705	8.02469
1706	5.8642
1707	7.09877
1708	7.09877
1709	8.64198
1710	15.4321
1711	13.8889
1712	10.8025
1713	14.5062
1714	12.6543
1715	9.25926
1716	13.8889
1717	7.71605
1718	13.8889
1719	12.3457
1720	13.2716
1721	15.1235
1722	16.9753
1723	14.5062
1724	16.0494
1725	15.1235
1726	14.1975
1727	13.5802
1728	15.4321
1729	16.358
1730	12.6543
1731	7.71605
1732	8.95062
1733	8.64198
1734	8.95062
1735	10.1852
1736	8.33333
1737	8.33333
1738	8.33333
1739	7.09877
1740	6.48148
1741	8.33333
1742	7.09877
1743	26.5432
1744	24.0741
1745	24.3827
1746	22.5309
1747	25.3086
1748	24.6914
1749	24.3827
1750	24.3827
1751	22.5309
1752	22.2222
1753	21.9136
1754	22.8395
1755	21.9136
1756	20.679
1757	20.9877
1758	21.6049
1759	22.2222
1760	21.9136
1761	21.6049
1762	23.4568
1763	20.679
1764	23.4568
1765	23.4568
1766	20.3704
1767	21.6049
1768	9.25926
1769	8.33333
1770	7.71605
1771	8.33333
1772	8.95062
1773	11.4198
1774	9.25926
1775	8.95062
1776	9.25926
1777	8.02469
1778	9.5679
1779	8.95062
1780	8.64198
1781	8.33333
1782	9.5679
1783	8.33333
1784	19.1358
1785	11.7284
1786	16.0494
1787	12.963
1788	15.4321
1789	16.358
1790	13.8889
1791	15.1235
1792	15.4321
1793	16.358
1794	14.5062
1795	15.1235
1796	0
1797	0
1798	0
1799	0
1800	0
1801	0
1802	10.1852
1803	10.1852
1804	4.62963
1805	10.8025
1806	10.4938
1807	11.1111
1808	10.8025
1809	5.55556
1810	9.87654
1811	6.17284
1812	6.48148
1813	10.1852
1814	7.71605
1815	8.33333
1816	13.8889
1817	18.8272
1818	15.1235
1819	14.8148
1820	14.1975
1821	15.4321
1822	15.7407
1823	15.7407
1824	14.5062
1825	14.8148
1826	15.1235
1827	13.5802
1828	15.4321
1829	14.5062
1830	15.4321
1831	8.95062
1832	7.71605
1833	15.7407
1834	14.5062
1835	11.1111
1836	16.358
1837	9.87654
1838	9.5679
1839	14.5062
1840	10.8025
1841	13.2716
1842	7.71605
1843	14.5062
1844	13.2716
1845	8.33333
1846	13.2716
1847	13.8889
1848	11.7284
1849	12.6543
1850	11.4198
1851	12.037
1852	16.6667
1853	12.037
1854	10.1852
1855	14.1975
1856	9.5679
1857	14.5062
1858	9.87654
1859	14.1975
1860	8.33333
1861	13.8889
1862	13.8889
1863	9.87654
1864	8.64198
1865	13.5802
1866	12.6543
1867	12.6543
1868	13.5802
1869	12.3457
1870	10.8025
1871	13.2716
1872	13.2716
1873	12.037
1874	13.2716
1875	12.3457
1876	13.2716
1877	12.037
1878	18.8272
1879	24.6914
1880	24.3827
1881	24.0741
1882	13.8889
1883	18.8272
1884	14.8148
1885	15.1235
1886	14.8148
1887	15.7407
1888	16.9753
1889	13.8889
1890	15.7407
1891	15.7407
1892	15.4321
1893	15.7407
1894	15.4321
1895	9.5679
1896	16.0494
1897	15.4321
1898	14.1975
1899	12.037
1900	12.3457
1901	12.963
1902	15.4321
1903	16.9753
1904	17.284
1905	15.1235
1906	16.6667
1907	14.8148
1908	8.95062
1909	8.33333
1910	8.02469
1911	8.64198
1912	9.25926
1913	8.95062
1914	9.5679
1915	8.33333
1916	5.55556
1917	8.02469
1918	5.8642
1919	9.25926
1920	5.8642
1921	8.64198
1922	7.09877
1923	13.2716
1924	13.2716
1925	13.5802
1926	13.5802
1927	14.1975
1928	15.7407
1929	16.0494
1930	14.5062
1931	12.6543
1932	12.963
1933	12.6543
1934	13.5802
1935	14.5062
1936	10.8025
1937	8.64198
1938	8.95062
1939	8.64198
1940	8.95062
1941	8.95062
1942	8.02469
1943	8.95062
1944	9.5679
1945	8.33333
1946	8.33333
1947	7.71605
1948	6.79012
1949	6.79012
1950	8.02469
1951	15.4321
1952	9.87654
1953	14.1975
1954	10.1852
1955	15.1235
1956	12.6543
1957	13.2716
1958	8.02469
1959	14.5062
1960	8.02469
1961	8.33333
1962	13.5802
1963	13.8889
1964	9.87654
1965	11.7284
1966	12.037
1967	11.4198
1968	11.4198
1969	20.9877
1970	22.8395
1971	21.6049
1972	22.5309
1973	20.9877
1974	21.2963
1975	11.7284
1976	22.8395
1977	24.3827
1978	21.2963
1979	21.9136
1980	22.2222
1981	22.8395
1982	22.5309
1983	21.6049
1984	21.2963
1985	6.48148
1986	10.4938
1987	8.02469
1988	8.64198
1989	8.33333
1990	8.33333
1991	5.8642
1992	9.25926
1993	7.40741
1994	6.79012
1995	9.25926
1996	8.33333
1997	9.5679
1998	8.64198
1999	11.1111
[truncated: 739 more rows]

## Sheet: Figure 7e
HRU	Frequency-moderate drought-first half
1	3.39506
2	4.93827
3	4.93827
4	4.93827
5	3.08642
6	3.39506
7	4.93827
8	5.24691
9	5.8642
10	5.55556
11	5.55556
12	3.7037
13	5.24691
14	4.32099
15	5.8642
16	5.24691
17	4.93827
18	5.55556
19	4.32099
20	4.32099
21	9.25926
22	4.01235
23	4.93827
24	4.32099
25	4.93827
26	3.39506
27	3.08642
28	4.01235
29	5.55556
30	4.01235
31	5.8642
32	5.55556
33	6.48148
34	3.39506
35	4.32099
36	5.8642
37	7.09877
38	4.32099
39	4.32099
40	8.02469
41	4.62963
42	4.32099
43	4.93827
44	3.39506
45	5.24691
46	4.62963
47	6.17284
48	3.39506
49	4.93827
50	4.62963
51	4.32099
52	3.7037
53	5.55556
54	4.32099
55	5.8642
56	5.24691
57	5.8642
58	5.55556
59	4.32099
60	4.62963
61	8.33333
62	4.01235
63	5.55556
64	4.32099
65	5.24691
66	3.39506
67	3.08642
68	5.8642
69	5.55556
70	4.32099
71	2.77778
72	5.55556
73	5.24691
74	5.24691
75	3.7037
76	4.01235
77	4.62963
78	4.62963
79	7.71605
80	4.62963
81	4.93827
82	3.08642
83	5.24691
84	2.77778
85	5.8642
86	3.7037
87	3.08642
88	4.01235
89	4.62963
90	5.24691
91	5.8642
92	5.55556
93	4.93827
94	4.01235
95	4.01235
96	5.55556
97	5.55556
98	5.8642
99	3.7037
100	3.39506
101	5.8642
102	4.32099
103	4.01235
104	7.40741
105	4.32099
106	4.32099
107	2.77778
108	4.01235
109	3.08642
110	4.01235
111	3.08642
112	2.77778
113	2.77778
114	3.08642
115	3.08642
116	3.7037
117	2.16049
118	3.39506
119	10.1852
120	2.46914
121	4.93827
122	3.08642
123	5.55556
124	4.01235
125	1.85185
126	3.08642
127	3.08642
128	2.46914
129	1.54321
130	3.39506
131	3.7037
132	4.32099
133	3.7037
134	1.54321
135	3.08642
136	4.01235
137	4.93827
138	2.46914
139	4.62963
140	4.01235
141	1.54321
142	4.32099
143	3.7037
144	3.39506
145	5.55556
146	2.46914
147	4.01235
148	3.7037
149	2.16049
150	4.32099
151	4.93827
152	3.08642
153	6.48148
154	3.39506
155	9.5679
156	6.48148
157	6.48148
158	8.95062
159	6.48148
160	6.17284
161	5.55556
162	9.25926
163	5.8642
164	9.5679
165	9.25926
166	6.17284
167	6.17284
168	9.5679
169	8.64198
170	7.71605
171	8.64198
172	7.71605
173	5.8642
174	7.40741
175	9.25926
176	8.95062
177	8.64198
178	8.02469
179	4.93827
180	4.32099
181	5.55556
182	4.93827
183	5.55556
184	4.62963
185	4.62963
186	5.8642
187	0.925926
188	3.7037
189	5.55556
190	4.93827
191	4.32099
192	5.55556
193	4.93827
194	4.32099
195	6.79012
196	7.40741
197	4.93827
198	5.55556
199	5.55556
200	5.24691
201	5.55556
202	5.55556
203	3.39506
204	3.08642
205	6.17284
206	4.32099
207	2.77778
208	3.39506
209	2.77778
210	2.77778
211	3.08642
212	3.7037
213	5.55556
214	3.08642
215	3.7037
216	2.77778
217	3.39506
218	3.39506
219	4.01235
220	3.08642
221	4.01235
222	4.32099
223	2.46914
224	2.77778
225	3.39506
226	2.77778
227	4.32099
228	2.77778
229	6.48148
230	6.79012
231	9.25926
232	6.17284
233	9.25926
234	5.55556
235	6.79012
236	6.17284
237	6.17284
238	9.25926
239	8.64198
240	6.17284
241	5.8642
242	7.09877
243	7.71605
244	8.33333
245	7.71605
246	7.71605
247	9.25926
248	7.40741
249	4.93827
250	8.02469
251	9.25926
252	8.64198
253	8.64198
254	7.71605
255	7.71605
256	6.17284
257	7.40741
258	6.48148
259	6.79012
260	9.5679
261	9.25926
262	6.79012
263	8.33333
264	7.71605
265	8.02469
266	6.79012
267	8.95062
268	8.95062
269	3.39506
270	4.01235
271	3.39506
272	2.46914
273	2.77778
274	3.39506
275	3.08642
276	3.08642
277	3.7037
278	3.08642
279	3.08642
280	2.77778
281	2.77778
282	3.08642
283	3.7037
284	3.08642
285	3.39506
286	2.46914
287	3.08642
288	4.62963
289	6.48148
290	4.32099
291	3.08642
292	4.01235
293	2.77778
294	2.77778
295	3.08642
296	2.77778
297	2.46914
298	2.77778
299	3.08642
300	3.39506
301	3.39506
302	3.08642
303	7.71605
304	2.46914
305	4.32099
306	5.24691
307	6.17284
308	6.48148
309	6.17284
310	8.02469
311	6.48148
312	7.40741
313	5.8642
314	6.79012
315	9.5679
316	6.79012
317	9.5679
318	6.79012
319	7.40741
320	5.55556
321	8.33333
322	7.71605
323	6.79012
324	8.02469
325	7.40741
326	9.25926
327	8.95062
328	8.95062
329	7.09877
330	9.25926
331	4.32099
332	4.01235
333	4.01235
334	5.55556
335	3.7037
336	4.62963
337	3.7037
338	4.62963
339	4.32099
340	4.32099
341	5.24691
342	3.08642
343	4.01235
344	4.62963
345	6.17284
346	4.01235
347	6.79012
348	7.71605
349	6.79012
350	6.79012
351	6.79012
352	6.79012
353	6.79012
354	6.79012
355	7.71605
356	7.09877
357	6.17284
358	5.24691
359	6.48148
360	6.48148
361	6.48148
362	6.17284
363	5.24691
364	5.55556
365	6.17284
366	4.01235
367	4.62963
368	5.8642
369	4.93827
370	5.55556
371	4.32099
372	4.01235
373	6.48148
374	4.32099
375	4.62963
376	5.8642
377	1.54321
378	4.93827
379	5.8642
380	6.17284
381	6.48148
382	7.09877
383	4.62963
384	6.17284
385	6.17284
386	4.62963
387	2.46914
388	3.39506
389	4.62963
390	4.32099
391	4.62963
392	4.93827
393	5.8642
394	5.24691
395	4.01235
396	6.17284
397	4.93827
398	4.62963
399	4.93827
400	4.32099
401	5.55556
402	5.55556
403	8.64198
404	4.62963
405	5.24691
406	4.93827
407	3.08642
408	4.62963
409	6.17284
410	6.17284
411	4.32099
412	5.24691
413	3.39506
414	4.01235
415	2.77778
416	2.46914
417	2.77778
418	2.77778
419	3.08642
420	3.39506
421	4.93827
422	2.46914
423	4.32099
424	4.62963
425	3.39506
426	2.46914
427	3.39506
428	2.77778
429	3.39506
430	2.77778
431	2.46914
432	3.7037
433	3.7037
434	2.77778
435	3.7037
436	4.01235
437	3.7037
438	3.08642
439	3.39506
440	2.77778
441	3.08642
442	3.7037
443	3.39506
444	3.39506
445	2.77778
446	3.39506
447	3.08642
448	5.24691
449	4.32099
450	10.4938
451	9.25926
452	3.08642
453	7.71605
454	6.79012
455	6.79012
456	7.40741
457	6.79012
458	6.79012
459	6.79012
460	6.17284
461	5.24691
462	4.32099
463	4.32099
464	4.62963
465	4.32099
466	4.32099
467	4.32099
468	5.24691
469	4.62963
470	4.32099
471	4.93827
472	4.32099
473	4.62963
474	4.32099
475	4.32099
476	4.62963
477	4.93827
478	4.93827
479	4.62963
480	4.32099
481	6.48148
482	6.79012
483	4.32099
484	4.32099
485	5.24691
486	4.93827
487	4.93827
488	4.01235
489	3.39506
490	5.24691
491	4.32099
492	6.48148
493	3.39506
494	5.55556
495	6.48148
496	3.39506
497	5.24691
498	3.39506
499	3.7037
500	3.7037
501	3.39506
502	5.8642
503	5.55556
504	3.7037
505	5.24691
506	3.39506
507	5.24691
508	4.62963
509	5.55556
510	3.39506
511	6.17284
512	5.24691
513	4.62963
514	3.39506
515	4.62963
516	4.93827
517	4.01235
518	5.55556
519	4.01235
520	4.62963
521	4.62963
522	4.93827
523	4.93827
524	4.32099
525	4.93827
526	5.24691
527	4.01235
528	4.62963
529	6.17284
530	6.17284
531	5.24691
532	5.55556
533	5.24691
534	4.32099
535	5.55556
536	6.48148
537	7.09877
538	5.8642
539	6.48148
540	5.8642
541	6.17284
542	6.48148
543	6.48148
544	6.79012
545	5.8642
546	5.8642
547	6.48148
548	7.09877
549	6.48148
550	4.62963
551	3.7037
552	6.48148
553	6.79012
554	7.40741
555	6.17284
556	6.79012
557	7.40741
558	6.48148
559	6.48148
560	8.33333
561	5.24691
562	5.8642
563	6.48148
564	6.17284
565	6.17284
566	6.48148
567	10.1852
568	6.79012
569	6.79012
570	9.5679
571	2.46914
572	4.62963
573	3.39506
574	3.39506
575	5.55556
576	4.93827
577	3.39506
578	3.39506
579	5.55556
580	5.24691
581	3.7037
582	4.62963
583	3.39506
584	4.62963
585	10.8025
586	5.8642
587	5.24691
588	5.55556
589	4.62963
590	4.01235
591	4.93827
592	4.01235
593	4.32099
594	3.7037
595	5.24691
596	4.01235
597	4.93827
598	3.39506
599	8.02469
600	6.48148
601	4.93827
602	5.8642
603	5.8642
604	6.79012
605	0.925926
606	6.48148
607	6.17284
608	6.48148
609	6.17284
610	6.79012
611	6.48148
612	7.40741
613	4.01235
614	6.79012
615	7.09877
616	5.55556
617	6.17284
618	7.09877
619	6.48148
620	7.09877
621	5.8642
622	5.55556
623	7.09877
624	6.17284
625	6.17284
626	7.71605
627	6.17284
628	2.46914
629	3.39506
630	4.32099
631	3.7037
632	4.62963
633	4.93827
634	4.93827
635	3.7037
636	5.24691
637	4.32099
638	4.01235
639	4.93827
640	3.7037
641	4.62963
642	4.62963
643	3.7037
644	5.55556
645	4.32099
646	5.55556
647	3.7037
648	5.8642
649	6.17284
650	1.23457
651	5.55556
652	7.40741
653	4.62963
654	6.48148
655	7.09877
656	6.79012
657	6.79012
658	4.62963
659	5.24691
660	3.39506
661	4.32099
662	4.93827
663	5.24691
664	4.93827
665	3.7037
666	4.32099
667	4.01235
668	3.08642
669	4.01235
670	4.62963
671	2.46914
672	5.24691
673	3.39506
674	4.93827
675	4.93827
676	4.62963
677	5.24691
678	4.32099
679	4.93827
680	4.32099
681	3.7037
682	5.24691
683	4.32099
684	3.39506
685	4.62963
686	3.39506
687	5.24691
688	3.08642
689	5.24691
690	5.55556
691	5.24691
692	4.32099
693	5.24691
694	4.93827
695	3.08642
696	4.62963
697	6.17284
698	6.48148
699	8.64198
700	6.48148
701	5.8642
702	5.24691
703	6.17284
704	6.48148
705	10.1852
706	6.79012
707	3.08642
708	3.7037
709	4.32099
710	4.01235
711	4.01235
712	4.32099
713	4.32099
714	3.7037
715	4.62963
716	4.01235
717	4.32099
718	4.01235
719	3.7037
720	4.32099
721	5.24691
722	3.7037
723	4.32099
724	4.32099
725	4.32099
726	3.08642
727	4.01235
728	4.62963
729	4.01235
730	4.32099
731	6.17284
732	7.71605
733	7.40741
734	7.09877
735	6.79012
736	7.40741
737	6.79012
738	6.79012
739	7.40741
740	6.79012
741	7.09877
742	6.79012
743	7.71605
744	6.79012
745	6.79012
746	7.40741
747	7.40741
748	6.79012
749	7.09877
750	8.02469
751	6.79012
752	7.09877
753	7.09877
754	4.01235
755	6.79012
756	6.48148
757	4.32099
758	7.40741
759	3.39506
760	3.39506
761	6.48148
762	1.85185
763	6.48148
764	6.79012
765	1.85185
766	3.39506
767	5.55556
768	4.93827
769	4.62963
770	4.62963
771	4.32099
772	5.55556
773	5.24691
774	5.24691
775	3.7037
776	5.55556
777	5.55556
778	4.32099
779	7.09877
780	4.62963
781	3.7037
782	5.24691
783	3.7037
784	6.17284
785	7.40741
786	5.24691
787	4.93827
788	4.62963
789	5.55556
790	6.48148
791	5.24691
792	6.48148
793	5.8642
794	6.17284
795	5.8642
796	4.93827
797	6.17284
798	6.48148
799	6.48148
800	6.48148
801	6.17284
802	6.79012
803	6.79012
804	7.09877
805	6.48148
806	6.79012
807	6.79012
808	6.17284
809	7.09877
810	2.16049
811	5.8642
812	4.32099
813	6.17284
814	7.40741
815	6.48148
816	6.79012
817	4.32099
818	6.48148
819	6.48148
820	6.79012
821	2.46914
822	6.17284
823	7.40741
824	5.55556
825	6.17284
826	10.1852
827	3.39506
828	8.33333
829	2.77778
830	5.24691
831	3.08642
832	2.77778
833	4.32099
834	4.93827
835	3.39506
836	2.46914
837	4.93827
838	4.32099
839	3.7037
840	3.08642
841	3.7037
842	2.46914
843	3.08642
844	4.01235
845	4.01235
846	3.08642
847	4.62963
848	3.39506
849	5.24691
850	3.08642
851	5.24691
852	2.16049
853	0.925926
854	2.46914
855	1.23457
856	1.23457
857	2.16049
858	3.08642
859	3.39506
860	0.925926
861	2.16049
862	1.54321
863	2.16049
864	3.08642
865	3.08642
866	3.08642
867	1.54321
868	4.93827
869	2.16049
870	4.32099
871	2.16049
872	4.93827
873	2.46914
874	0.925926
875	2.16049
876	4.32099
877	0.925926
878	2.46914
879	1.54321
880	1.23457
881	2.46914
882	0.925926
883	5.24691
884	3.08642
885	3.7037
886	1.54321
887	2.46914
888	1.23457
889	0.925926
890	1.85185
891	4.32099
892	0.925926
893	3.39506
894	0.925926
895	3.7037
896	2.77778
897	2.16049
898	1.54321
899	2.77778
900	6.17284
901	2.77778
902	6.79012
903	7.09877
904	6.79012
905	7.71605
906	7.40741
907	6.79012
908	7.09877
909	6.79012
910	6.79012
911	6.48148
912	6.79012
913	8.02469
914	6.48148
915	7.40741
916	3.7037
917	6.48148
918	7.40741
919	5.55556
920	6.79012
921	2.77778
922	0.925926
923	1.85185
924	2.46914
925	1.23457
926	2.16049
927	1.23457
928	1.23457
929	3.08642
930	3.08642
931	3.39506
932	2.46914
933	1.54321
934	4.62963
935	4.93827
936	3.08642
937	8.33333
938	3.7037
939	4.62963
940	4.32099
941	4.32099
942	3.39506
943	4.01235
944	3.7037
945	5.55556
946	3.08642
947	4.62963
948	4.62963
949	3.7037
950	5.8642
951	4.01235
952	4.01235
953	5.8642
954	3.08642
955	6.48148
956	3.08642
957	3.7037
958	4.01235
959	3.08642
960	5.8642
961	5.24691
962	3.39506
963	4.01235
964	3.7037
965	5.8642
966	3.39506
967	3.7037
968	7.09877
969	4.01235
970	3.39506
971	3.39506
972	5.8642
973	3.39506
974	5.24691
975	5.55556
976	4.32099
977	6.17284
978	5.24691
979	5.55556
980	6.48148
981	5.24691
982	5.8642
983	6.48148
984	6.48148
985	6.48148
986	5.8642
987	6.17284
988	6.48148
989	6.48148
990	7.09877
991	6.17284
992	5.24691
993	7.09877
994	5.8642
995	6.79012
996	6.48148
997	6.79012
998	6.48148
999	6.48148
1000	6.79012
1001	6.48148
1002	6.79012
1003	7.40741
1004	9.5679
1005	7.71605
1006	8.64198
1007	7.71605
1008	5.55556
1009	8.95062
1010	10.4938
1011	8.64198
1012	9.87654
1013	9.5679
1014	9.25926
1015	9.87654
1016	10.4938
1017	10.4938
1018	6.79012
1019	6.17284
1020	9.87654
1021	9.25926
1022	9.87654
1023	2.16049
1024	0.925926
1025	1.54321
1026	3.08642
1027	3.08642
1028	1.54321
1029	1.23457
1030	4.93827
1031	2.77778
1032	4.93827
1033	5.8642
1034	1.23457
1035	5.55556
1036	6.17284
1037	5.8642
1038	5.55556
1039	0.925926
1040	6.79012
1041	5.8642
1042	6.17284
1043	6.48148
1044	6.48148
1045	8.02469
1046	8.33333
1047	5.55556
1048	6.48148
1049	5.55556
1050	5.8642
1051	7.09877
1052	5.8642
1053	6.17284
1054	6.79012
1055	7.71605
1056	9.87654
1057	6.79012
1058	6.48148
1059	6.48148
1060	6.79012
1061	6.79012
1062	9.5679
1063	6.17284
1064	6.17284
1065	9.5679
1066	5.8642
1067	6.79012
1068	6.79012
1069	9.5679
1070	6.79012
1071	9.25926
1072	8.33333
1073	7.71605
1074	6.48148
1075	6.48148
1076	6.79012
1077	8.02469
1078	8.64198
1079	7.40741
1080	8.64198
1081	9.25926
1082	7.40741
1083	6.48148
1084	6.48148
1085	6.48148
1086	5.24691
1087	6.48148
1088	5.24691
1089	6.48148
1090	6.17284
1091	5.8642
1092	6.48148
1093	6.17284
1094	6.17284
1095	6.79012
1096	8.02469
1097	10.1852
1098	6.48148
1099	6.79012
1100	6.48148
1101	6.79012
1102	4.01235
1103	3.39506
1104	4.32099
1105	3.39506
1106	4.93827
1107	4.01235
1108	3.7037
1109	4.32099
1110	3.7037
1111	4.62963
1112	4.01235
1113	4.62963
1114	4.01235
1115	5.55556
1116	4.01235
1117	4.93827
1118	4.93827
1119	4.32099
1120	4.32099
1121	3.7037
1122	3.08642
1123	4.32099
1124	4.62963
1125	5.55556
1126	5.24691
1127	3.7037
1128	4.62963
1129	6.17284
1130	6.48148
1131	6.17284
1132	9.25926
1133	6.17284
1134	5.8642
1135	7.40741
1136	6.79012
1137	9.5679
1138	8.02469
1139	6.48148
1140	8.33333
1141	7.71605
1142	8.02469
1143	7.40741
1144	7.71605
1145	9.25926
1146	7.71605
1147	6.79012
1148	7.40741
1149	6.79012
1150	6.79012
1151	6.79012
1152	7.09877
1153	6.79012
1154	6.79012
1155	6.48148
1156	8.33333
1157	7.09877
1158	8.02469
1159	6.79012
1160	4.93827
1161	2.77778
1162	2.77778
1163	1.85185
1164	3.7037
1165	4.62963
1166	3.39506
1167	4.01235
1168	8.64198
1169	9.87654
1170	8.64198
1171	9.5679
1172	8.95062
1173	9.5679
1174	10.1852
1175	8.33333
1176	8.64198
1177	10.1852
1178	8.64198
1179	10.1852
1180	10.1852
1181	8.64198
1182	8.33333
1183	8.02469
1184	9.25926
1185	2.46914
1186	8.64198
1187	8.95062
1188	4.32099
1189	7.09877
1190	7.09877
1191	6.17284
1192	7.09877
1193	6.48148
1194	6.17284
1195	4.93827
1196	8.33333
1197	6.79012
1198	6.48148
1199	7.71605
1200	7.09877
1201	6.79012
1202	5.55556
1203	5.8642
1204	7.40741
1205	5.8642
1206	7.09877
1207	5.8642
1208	8.02469
1209	6.17284
1210	5.24691
1211	5.55556
1212	4.62963
1213	7.40741
1214	4.32099
1215	5.55556
1216	6.17284
1217	5.55556
1218	5.24691
1219	4.01235
1220	5.55556
1221	6.79012
1222	6.79012
1223	4.32099
1224	4.62963
1225	4.93827
1226	4.62963
1227	4.93827
1228	4.62963
1229	4.62963
1230	4.32099
1231	1.85185
1232	3.08642
1233	2.77778
1234	3.08642
1235	4.01235
1236	4.01235
1237	6.17284
1238	3.7037
1239	8.33333
1240	5.8642
1241	3.39506
1242	3.08642
1243	5.24691
1244	3.39506
1245	6.48148
1246	5.24691
1247	3.39506
1248	4.93827
1249	3.7037
1250	4.01235
1251	4.93827
1252	3.7037
1253	4.32099
1254	3.7037
1255	4.32099
1256	4.93827
1257	4.01235
1258	4.01235
1259	5.55556
1260	4.32099
1261	3.7037
1262	4.62963
1263	3.7037
1264	4.32099
1265	4.32099
1266	3.7037
1267	4.62963
1268	4.62963
1269	5.8642
1270	3.7037
1271	6.17284
1272	4.62963
1273	6.48148
1274	6.48148
1275	5.55556
1276	8.64198
1277	8.02469
1278	7.40741
1279	6.79012
1280	8.33333
1281	6.17284
1282	7.09877
1283	6.79012
1284	6.79012
1285	6.79012
1286	6.79012
1287	8.64198
1288	7.71605
1289	7.09877
1290	6.79012
1291	7.09877
1292	7.09877
1293	6.48148
1294	6.79012
1295	6.79012
1296	7.09877
1297	6.79012
1298	6.79012
1299	6.79012
1300	6.48148
1301	6.48148
1302	6.79012
1303	6.79012
1304	8.02469
1305	4.62963
1306	7.09877
1307	8.02469
1308	6.48148
1309	4.62963
1310	4.32099
1311	4.32099
1312	4.62963
1313	4.32099
1314	4.93827
1315	5.55556
1316	7.09877
1317	7.40741
1318	7.40741
1319	7.09877
1320	7.71605
1321	7.40741
1322	7.40741
1323	7.40741
1324	7.40741
1325	7.71605
1326	7.09877
1327	7.40741
1328	8.33333
1329	7.40741
1330	6.79012
1331	4.32099
1332	7.40741
1333	7.40741
1334	7.71605
1335	8.95062
1336	6.17284
1337	7.71605
1338	7.40741
1339	7.09877
1340	7.09877
1341	7.09877
1342	7.71605
1343	7.40741
1344	7.40741
1345	7.40741
1346	7.71605
1347	7.71605
1348	7.40741
1349	7.09877
1350	7.40741
1351	7.40741
1352	8.33333
1353	7.71605
1354	4.62963
1355	7.40741
1356	4.62963
1357	7.09877
1358	4.62963
1359	6.48148
1360	4.93827
1361	5.24691
1362	5.24691
1363	6.79012
1364	4.62963
1365	6.79012
1366	4.62963
1367	5.24691
1368	4.62963
1369	4.62963
1370	4.32099
1371	4.62963
1372	4.62963
1373	4.32099
1374	4.62963
1375	7.09877
1376	7.40741
1377	7.40741
1378	7.40741
1379	7.40741
1380	7.71605
1381	7.71605
1382	7.40741
1383	6.79012
1384	7.71605
1385	7.40741
1386	7.40741
1387	8.02469
1388	7.71605
1389	6.17284
1390	7.40741
1391	8.02469
1392	7.71605
1393	8.02469
1394	8.02469
1395	7.09877
1396	6.79012
1397	4.93827
1398	7.40741
1399	7.40741
1400	8.33333
1401	8.64198
1402	9.5679
1403	10.1852
1404	8.64198
1405	8.33333
1406	8.02469
1407	10.4938
1408	8.64198
1409	1.85185
1410	8.95062
1411	8.33333
1412	8.95062
1413	1.54321
1414	2.46914
1415	2.16049
1416	4.62963
1417	2.46914
1418	2.77778
1419	1.85185
1420	2.77778
1421	3.08642
1422	4.62963
1423	2.46914
1424	2.77778
1425	5.24691
1426	5.55556
1427	7.40741
1428	4.62963
1429	7.09877
1430	4.62963
1431	6.79012
1432	4.32099
1433	4.62963
1434	6.79012
1435	4.93827
1436	5.24691
1437	6.79012
1438	6.48148
1439	4.62963
1440	4.32099
1441	4.62963
1442	4.32099
1443	9.25926
1444	7.40741
1445	8.33333
1446	8.64198
1447	8.95062
1448	14.8148
1449	6.17284
1450	8.33333
1451	8.02469
1452	9.5679
1453	9.5679
1454	9.25926
1455	9.87654
1456	8.64198
1457	10.1852
1458	10.1852
1459	9.25926
1460	8.64198
1461	9.87654
1462	11.7284
1463	8.95062
1464	8.95062
1465	9.87654
1466	2.16049
1467	2.77778
1468	5.8642
1469	2.77778
1470	2.77778
1471	4.93827
1472	3.7037
1473	3.08642
1474	4.01235
1475	3.7037
1476	7.40741
1477	7.09877
1478	7.40741
1479	8.02469
1480	7.40741
1481	7.71605
1482	7.40741
1483	8.02469
1484	6.17284
1485	7.09877
1486	7.40741
1487	7.71605
1488	8.02469
1489	7.09877
1490	4.01235
1491	7.40741
1492	7.71605
1493	7.71605
1494	5.55556
1495	5.55556
1496	4.62963
1497	7.40741
1498	6.17284
1499	4.62963
1500	6.17284
1501	6.48148
1502	4.93827
1503	5.24691
1504	5.55556
1505	4.62963
1506	7.09877
1507	5.24691
1508	6.79012
1509	4.62963
1510	4.93827
1511	4.93827
1512	4.62963
1513	5.55556
1514	5.24691
1515	4.62963
1516	4.93827
1517	5.24691
1518	4.32099
1519	4.62963
1520	4.62963
1521	4.32099
1522	4.62963
1523	7.40741
1524	7.09877
1525	7.40741
1526	7.09877
1527	7.40741
1528	7.71605
1529	7.40741
1530	7.09877
1531	7.71605
1532	8.02469
1533	7.40741
1534	7.71605
1535	8.95062
1536	7.71605
1537	5.24691
1538	5.55556
1539	4.62963
1540	7.09877
1541	4.93827
1542	6.79012
1543	4.01235
1544	5.24691
1545	4.93827
1546	6.79012
1547	6.79012
1548	4.62963
1549	4.62963
1550	5.24691
1551	7.09877
1552	7.40741
1553	8.02469
1554	7.40741
1555	7.40741
1556	7.71605
1557	7.40741
1558	8.02469
1559	8.02469
1560	7.40741
1561	7.71605
1562	7.40741
1563	9.5679
1564	8.02469
1565	7.40741
1566	8.02469
1567	7.09877
1568	8.64198
1569	7.40741
1570	4.32099
1571	3.08642
1572	2.16049
1573	5.8642
1574	5.24691
1575	3.08642
1576	3.08642
1577	4.93827
1578	2.77778
1579	4.32099
1580	3.08642
1581	6.48148
1582	3.08642
1583	4.32099
1584	3.7037
1585	6.79012
1586	2.77778
1587	6.17284
1588	3.39506
1589	7.40741
1590	6.79012
1591	2.77778
1592	1.54321
1593	6.17284
1594	2.16049
1595	3.08642
1596	1.85185
1597	3.39506
1598	5.55556
1599	2.77778
1600	4.93827
1601	3.08642
1602	4.32099
1603	3.08642
1604	3.7037
1605	5.24691
1606	2.16049
1607	1.54321
1608	2.16049
1609	4.93827
1610	3.08642
1611	1.85185
1612	4.01235
1613	2.77778
1614	2.77778
1615	4.32099
1616	3.08642
1617	3.7037
1618	5.24691
1619	9.5679
1620	8.95062
1621	8.64198
1622	8.33333
1623	7.09877
1624	7.40741
1625	7.09877
1626	7.40741
1627	7.40741
1628	8.02469
1629	7.09877
1630	7.71605
1631	7.40741
1632	7.40741
1633	8.02469
1634	7.09877
1635	6.79012
1636	7.40741
1637	7.71605
1638	8.95062
1639	7.40741
1640	7.40741
1641	8.33333
1642	3.08642
1643	5.55556
1644	3.39506
1645	4.62963
1646	4.32099
1647	3.08642
1648	3.08642
1649	7.09877
1650	3.39506
1651	3.08642
1652	6.17284
1653	3.7037
1654	9.25926
1655	8.33333
1656	8.95062
1657	10.8025
1658	9.5679
1659	8.33333
1660	9.87654
1661	8.64198
1662	7.40741
1663	7.40741
1664	8.02469
1665	7.40741
1666	7.40741
1667	7.40741
1668	7.09877
1669	8.02469
1670	8.02469
1671	8.95062
1672	7.71605
1673	8.64198
1674	7.40741
1675	7.40741
1676	9.87654
1677	8.95062
1678	8.33333
1679	9.5679
1680	9.5679
1681	8.33333
1682	10.1852
1683	8.33333
1684	8.95062
1685	10.1852
1686	8.64198
1687	10.1852
1688	8.64198
1689	8.02469
1690	8.64198
1691	10.1852
1692	9.25926
1693	9.25926
1694	9.25926
1695	8.95062
1696	8.64198
1697	1.54321
1698	2.16049
1699	2.16049
1700	4.93827
1701	1.54321
1702	2.46914
1703	2.77778
1704	5.24691
1705	7.09877
1706	2.77778
1707	3.7037
1708	5.24691
1709	7.09877
1710	2.16049
1711	3.08642
1712	4.62963
1713	3.08642
1714	4.93827
1715	4.93827
1716	3.39506
1717	7.09877
1718	3.08642
1719	7.09877
1720	4.32099
1721	6.48148
1722	5.55556
1723	7.40741
1724	7.71605
1725	6.17284
1726	7.40741
1727	7.40741
1728	6.17284
1729	5.8642
1730	8.02469
1731	1.54321
1732	3.39506
1733	2.16049
1734	4.93827
1735	3.7037
1736	1.85185
1737	2.77778
1738	4.93827
1739	4.01235
1740	3.08642
1741	5.24691
1742	3.7037
1743	7.40741
1744	8.95062
1745	8.95062
1746	8.95062
1747	8.64198
1748	9.25926
1749	8.95062
1750	9.87654
1751	10.1852
1752	9.87654
1753	10.4938
1754	4.93827
1755	6.48148
1756	6.17284
1757	7.40741
1758	7.40741
1759	7.40741
1760	6.79012
1761	8.02469
1762	5.8642
1763	7.71605
1764	5.8642
1765	4.01235
1766	8.95062
1767	7.40741
1768	2.16049
1769	1.54321
1770	1.54321
1771	3.08642
1772	2.16049
1773	4.62963
1774	3.7037
1775	2.46914
1776	4.32099
1777	3.08642
1778	5.24691
1779	1.85185
1780	2.77778
1781	1.85185
1782	4.62963
1783	2.77778
1784	7.09877
1785	5.8642
1786	7.71605
1787	8.95062
1788	6.17284
1789	6.17284
1790	7.09877
1791	6.48148
1792	6.79012
1793	5.55556
1794	7.71605
1795	6.48148
1796	0
1797	0
1798	0
1799	0
1800	0
1801	0
1802	4.32099
1803	3.7037
1804	1.85185
1805	4.32099
1806	4.62963
1807	4.32099
1808	4.01235
1809	1.54321
1810	3.7037
1811	2.46914
1812	2.46914
1813	4.62963
1814	2.77778
1815	3.39506
1816	7.09877
1817	3.7037
1818	7.71605
1819	7.09877
1820	7.09877
1821	6.48148
1822	6.79012
1823	6.79012
1824	7.09877
1825	6.17284
1826	7.09877
1827	8.33333
1828	6.48148
1829	7.71605
1830	2.77778
1831	5.55556
1832	4.93827
1833	2.16049
1834	3.08642
1835	4.62963
1836	2.77778
1837	4.93827
1838	4.93827
1839	2.77778
1840	4.32099
1841	3.08642
1842	5.24691
1843	3.08642
1844	3.7037
1845	7.09877
1846	7.09877
1847	3.08642
1848	3.39506
1849	5.8642
1850	2.46914
1851	6.48148
1852	2.46914
1853	4.32099
1854	4.62963
1855	2.77778
1856	5.55556
1857	2.77778
1858	4.93827
1859	3.08642
1860	6.79012
1861	3.08642
1862	3.08642
1863	4.32099
1864	5.24691
1865	3.08642
1866	4.01235
1867	4.93827
1868	4.62963
1869	4.32099
1870	3.7037
1871	4.01235
1872	4.62963
1873	2.77778
1874	4.93827
1875	4.62963
1876	4.01235
1877	4.01235
1878	10.1852
1879	8.95062
1880	9.25926
1881	9.87654
1882	6.48148
1883	3.39506
1884	6.79012
1885	7.09877
1886	7.09877
1887	7.09877
1888	8.02469
1889	7.71605
1890	6.48148
1891	6.48148
1892	6.79012
1893	6.79012
1894	6.48148
1895	2.77778
1896	6.17284
1897	8.64198
1898	5.24691
1899	5.55556
1900	7.09877
1901	4.62963
1902	7.40741
1903	8.02469
1904	8.02469
1905	7.71605
1906	8.02469
1907	7.71605
1908	2.16049
1909	1.54321
1910	4.93827
1911	2.16049
1912	1.54321
1913	2.77778
1914	5.24691
1915	2.77778
1916	3.08642
1917	4.32099
1918	2.46914
1919	5.8642
1920	2.77778
1921	6.48148
1922	3.7037
1923	4.93827
1924	4.62963
1925	4.62963
1926	4.32099
1927	5.55556
1928	4.93827
1929	4.32099
1930	4.93827
1931	6.17284
1932	4.32099
1933	6.17284
1934	5.8642
1935	4.32099
1936	9.5679
1937	2.16049
1938	4.01235
1939	2.77778
1940	2.46914
1941	4.93827
1942	3.08642
1943	1.85185
1944	2.46914
1945	4.93827
1946	2.77778
1947	4.62963
1948	3.08642
1949	4.01235
1950	5.24691
1951	2.16049
1952	4.93827
1953	3.08642
1954	5.55556
1955	3.08642
1956	4.93827
1957	3.08642
1958	6.17284
1959	3.08642
1960	7.40741
1961	7.09877
1962	3.7037
1963	3.08642
1964	6.17284
1965	3.39506
1966	6.79012
1967	2.46914
1968	6.79012
1969	6.79012
1970	4.62963
1971	4.93827
1972	4.62963
1973	7.40741
1974	6.17284
1975	3.7037
1976	5.55556
1977	4.62963
1978	6.17284
1979	8.02469
1980	7.40741
1981	4.93827
1982	7.09877
1983	7.40741
1984	7.40741
1985	2.16049
1986	5.24691
1987	5.55556
1988	2.16049
1989	4.93827
1990	2.77778
1991	2.46914
1992	5.8642
1993	5.24691
1994	4.01235
1995	2.16049
1996	1.54321
1997	3.08642
1998	2.16049
1999	4.93827
[truncated: 739 more rows]

## Sheet: Figure 7f
HRU	Frequency-severe drought-first half
1	4.01235
2	4.32099
3	5.8642
4	3.7037
5	3.08642
6	3.7037
7	4.01235
8	4.32099
9	4.01235
10	5.8642
11	6.17284
12	3.7037
13	4.62963
14	4.01235
15	5.8642
16	4.01235
17	5.24691
18	4.01235
19	4.32099
20	4.32099
21	6.79012
22	4.32099
23	4.01235
24	3.7037
25	4.32099
26	4.01235
27	3.08642
28	4.32099
29	4.62963
30	4.01235
31	5.8642
32	4.01235
33	2.46914
34	3.7037
35	4.32099
36	4.01235
37	8.95062
38	3.08642
39	4.32099
40	5.55556
41	6.79012
42	3.7037
43	4.01235
44	4.01235
45	5.8642
46	3.7037
47	5.55556
48	3.08642
49	4.32099
50	4.01235
51	6.48148
52	3.7037
53	4.32099
54	4.01235
55	5.8642
56	4.01235
57	4.93827
58	4.01235
59	4.32099
60	4.32099
61	5.8642
62	4.32099
63	4.93827
64	3.7037
65	4.01235
66	4.01235
67	3.39506
68	5.8642
69	4.32099
70	4.01235
71	3.08642
72	5.8642
73	5.8642
74	4.01235
75	4.62963
76	3.39506
77	4.62963
78	5.24691
79	6.79012
80	4.93827
81	4.62963
82	2.46914
83	4.01235
84	3.7037
85	4.93827
86	3.7037
87	3.08642
88	3.39506
89	4.01235
90	4.32099
91	4.01235
92	5.8642
93	3.7037
94	3.7037
95	4.01235
96	4.62963
97	4.01235
98	5.8642
99	4.32099
100	3.7037
101	4.01235
102	4.32099
103	4.32099
104	7.40741
105	3.7037
106	4.62963
107	7.40741
108	2.16049
109	7.09877
110	4.93827
111	4.01235
112	7.40741
113	6.17284
114	5.8642
115	7.09877
116	5.55556
117	6.79012
118	4.62963
119	13.2716
120	4.62963
121	7.40741
122	6.17284
123	8.64198
124	4.93827
125	0
126	1.54321
127	3.7037
128	0.925926
129	0.308642
130	3.7037
131	2.46914
132	2.16049
133	4.62963
134	0.308642
135	4.01235
136	1.54321
137	3.39506
138	0.617284
139	2.46914
140	2.46914
141	0.308642
142	3.7037
143	1.54321
144	4.01235
145	4.01235
146	0.925926
147	1.85185
148	2.46914
149	0.308642
150	8.02469
151	3.08642
152	2.46914
153	9.5679
154	0.925926
155	4.93827
156	4.93827
157	4.93827
158	4.93827
159	4.62963
160	4.93827
161	4.93827
162	4.93827
163	4.93827
164	4.62963
165	4.93827
166	4.93827
167	4.93827
168	4.62963
169	4.93827
170	4.93827
171	5.24691
172	4.93827
173	3.39506
174	12.037
175	4.62963
176	5.24691
177	4.93827
178	4.32099
179	5.55556
180	4.32099
181	6.79012
182	2.46914
183	6.79012
184	5.8642
185	4.32099
186	6.79012
187	0.308642
188	2.46914
189	2.46914
190	6.79012
191	3.08642
192	6.79012
193	5.24691
194	7.09877
195	2.77778
196	2.16049
197	6.48148
198	4.01235
199	4.01235
200	7.09877
201	7.09877
202	7.09877
203	5.24691
204	2.77778
205	10.1852
206	2.16049
207	6.48148
208	4.93827
209	6.48148
210	4.01235
211	5.8642
212	5.55556
213	7.09877
214	3.39506
215	5.55556
216	6.48148
217	6.79012
218	4.62963
219	4.93827
220	6.17284
221	3.39506
222	12.3457
223	4.62963
224	6.48148
225	6.17284
226	6.17284
227	4.62963
228	7.09877
229	4.62963
230	4.32099
231	4.93827
232	4.93827
233	5.24691
234	4.93827
235	4.62963
236	4.32099
237	4.93827
238	4.93827
239	5.55556
240	4.93827
241	4.62963
242	4.62963
243	4.93827
244	4.93827
245	4.93827
246	5.8642
247	4.32099
248	4.93827
249	4.01235
250	11.1111
251	5.24691
252	4.93827
253	4.93827
254	4.62963
255	4.93827
256	4.93827
257	5.8642
258	4.93827
259	4.93827
260	4.93827
261	5.55556
262	4.93827
263	5.24691
264	5.24691
265	4.93827
266	6.17284
267	4.93827
268	4.93827
269	6.79012
270	2.16049
271	4.93827
272	6.79012
273	4.01235
274	6.48148
275	3.7037
276	7.09877
277	5.55556
278	7.09877
279	4.62963
280	7.40741
281	6.17284
282	5.8642
283	5.55556
284	7.09877
285	4.62963
286	6.79012
287	6.17284
288	6.79012
289	12.037
290	4.62963
291	6.79012
292	2.16049
293	4.01235
294	7.09877
295	3.7037
296	7.09877
297	6.79012
298	3.7037
299	7.09877
300	4.62963
301	4.62963
302	7.09877
303	7.40741
304	4.62963
305	4.62963
306	7.71605
307	4.62963
308	4.32099
309	4.93827
310	4.93827
311	4.93827
312	5.8642
313	4.62963
314	4.62963
315	4.93827
316	4.93827
317	4.93827
318	4.93827
319	4.62963
320	4.93827
321	5.24691
322	5.24691
323	6.48148
324	4.93827
325	4.93827
326	4.01235
327	4.93827
328	4.93827
329	4.93827
330	4.93827
331	4.93827
332	3.08642
333	2.16049
334	5.24691
335	3.7037
336	4.62963
337	4.62963
338	5.55556
339	3.08642
340	5.24691
341	4.01235
342	4.01235
343	5.8642
344	4.32099
345	5.24691
346	3.39506
347	8.02469
348	7.09877
349	8.33333
350	7.40741
351	7.71605
352	8.64198
353	8.64198
354	7.71605
355	8.02469
356	7.40741
357	5.24691
358	4.62963
359	4.62963
360	6.17284
361	4.62963
362	6.17284
363	5.24691
364	6.79012
365	5.8642
366	4.32099
367	2.77778
368	6.48148
369	6.17284
370	7.40741
371	5.24691
372	4.93827
373	5.8642
374	3.08642
375	6.17284
376	7.09877
377	1.23457
378	5.24691
379	5.55556
380	6.48148
381	8.64198
382	2.16049
383	6.79012
384	6.79012
385	3.39506
386	4.62963
387	1.85185
388	2.46914
389	6.17284
390	4.93827
391	6.17284
392	3.08642
393	3.7037
394	4.93827
395	2.46914
396	4.32099
397	5.24691
398	6.17284
399	5.8642
400	4.62963
401	3.7037
402	4.62963
403	8.02469
404	2.46914
405	4.93827
406	5.8642
407	6.48148
408	4.32099
409	11.4198
410	2.46914
411	6.79012
412	5.55556
413	6.79012
414	2.16049
415	4.01235
416	7.09877
417	5.8642
418	3.7037
419	7.09877
420	4.62963
421	6.48148
422	4.62963
423	4.62963
424	7.09877
425	4.62963
426	6.79012
427	6.48148
428	4.01235
429	4.93827
430	7.09877
431	6.79012
432	4.93827
433	4.93827
434	7.40741
435	6.48148
436	2.77778
437	5.55556
438	7.09877
439	5.8642
440	7.40741
441	7.09877
442	5.55556
443	4.62963
444	6.48148
445	6.48148
446	5.8642
447	6.17284
448	6.79012
449	4.62963
450	8.64198
451	7.71605
452	6.17284
453	7.09877
454	8.33333
455	8.02469
456	7.09877
457	8.64198
458	7.71605
459	7.71605
460	8.02469
461	3.7037
462	4.93827
463	6.17284
464	3.08642
465	3.7037
466	6.17284
467	3.7037
468	4.93827
469	4.93827
470	6.17284
471	4.01235
472	6.48148
473	4.93827
474	6.48148
475	6.17284
476	4.93827
477	3.7037
478	5.8642
479	4.93827
480	6.17284
481	2.46914
482	10.1852
483	7.09877
484	6.17284
485	5.24691
486	6.79012
487	6.79012
488	6.48148
489	2.46914
490	3.08642
491	0.925926
492	3.08642
493	2.46914
494	4.93827
495	3.39506
496	3.08642
497	5.24691
498	3.08642
499	2.46914
500	3.08642
501	3.08642
502	3.08642
503	3.39506
504	2.46914
505	8.64198
506	3.08642
507	3.08642
508	6.17284
509	5.8642
510	2.46914
511	8.64198
512	3.08642
513	6.17284
514	3.08642
515	6.17284
516	3.08642
517	2.46914
518	3.39506
519	3.08642
520	6.17284
521	6.17284
522	5.24691
523	5.8642
524	3.08642
525	5.8642
526	4.93827
527	5.8642
528	4.62963
529	2.46914
530	11.4198
531	5.24691
532	3.7037
533	5.55556
534	6.48148
535	2.46914
536	7.09877
537	6.79012
538	4.62963
539	7.09877
540	4.62963
541	3.08642
542	7.09877
543	6.48148
544	7.40741
545	4.32099
546	3.7037
547	6.48148
548	7.09877
549	5.55556
550	3.39506
551	3.08642
552	6.79012
553	4.32099
554	3.7037
555	7.09877
556	7.71605
557	5.24691
558	4.62963
559	4.62963
560	4.32099
561	4.32099
562	5.24691
563	6.17284
564	4.93827
565	6.17284
566	4.62963
567	4.32099
568	5.8642
569	5.8642
570	15.7407
571	0.308642
572	3.08642
573	2.46914
574	2.46914
575	5.24691
576	6.48148
577	3.08642
578	3.08642
579	3.08642
580	4.93827
581	2.46914
582	6.79012
583	3.08642
584	0.925926
585	14.8148
586	4.62963
587	3.08642
588	3.08642
589	9.25926
590	1.23457
591	9.25926
592	2.46914
593	10.1852
594	2.46914
595	12.3457
596	0.617284
597	11.7284
598	3.08642
599	4.32099
600	6.17284
601	4.32099
602	2.46914
603	6.79012
604	5.24691
605	2.77778
606	5.24691
607	8.95062
608	2.16049
609	6.17284
610	7.09877
611	6.48148
612	7.40741
613	4.32099
614	6.48148
615	5.55556
616	6.48148
617	3.08642
618	10.1852
619	6.48148
620	7.09877
621	6.48148
622	7.09877
623	3.39506
624	7.40741
625	7.09877
626	5.8642
627	7.09877
628	2.46914
629	1.85185
630	5.24691
631	3.39506
632	4.93827
633	2.16049
634	4.93827
635	4.32099
636	4.93827
637	3.08642
638	5.55556
639	5.8642
640	4.62963
641	4.32099
642	5.24691
643	3.39506
644	5.55556
645	7.40741
646	2.46914
647	4.32099
648	4.62963
649	6.17284
650	3.08642
651	6.48148
652	5.55556
653	1.54321
654	5.55556
655	4.01235
656	6.48148
657	3.08642
658	5.24691
659	3.08642
660	5.24691
661	4.93827
662	5.8642
663	3.08642
664	6.17284
665	6.17284
666	4.93827
667	4.93827
668	6.17284
669	4.93827
670	6.17284
671	6.17284
672	4.93827
673	3.08642
674	5.8642
675	3.08642
676	6.17284
677	6.17284
678	4.93827
679	5.24691
680	6.48148
681	6.48148
682	4.93827
683	3.08642
684	6.17284
685	4.01235
686	6.48148
687	4.93827
688	6.48148
689	4.93827
690	3.7037
691	5.55556
692	6.17284
693	4.62963
694	5.24691
695	2.77778
696	6.17284
697	4.62963
698	4.01235
699	3.7037
700	4.62963
701	5.24691
702	4.32099
703	6.17284
704	4.62963
705	4.01235
706	5.8642
707	4.01235
708	4.01235
709	4.93827
710	3.08642
711	2.16049
712	5.24691
713	4.32099
714	3.7037
715	5.24691
716	4.32099
717	5.55556
718	3.08642
719	3.7037
720	4.32099
721	4.93827
722	4.62963
723	3.08642
724	5.24691
725	4.32099
726	4.01235
727	5.8642
728	4.32099
729	3.39506
730	6.17284
731	8.64198
732	7.09877
733	7.09877
734	7.71605
735	8.64198
736	7.40741
737	8.64198
738	7.71605
739	7.09877
740	8.02469
741	8.33333
742	7.71605
743	8.02469
744	7.71605
745	8.33333
746	7.09877
747	7.40741
748	8.33333
749	7.71605
750	8.02469
751	7.71605
752	2.16049
753	8.95062
754	6.48148
755	3.39506
756	5.24691
757	5.8642
758	4.01235
759	1.23457
760	1.23457
761	5.8642
762	2.16049
763	5.24691
764	6.48148
765	2.16049
766	2.46914
767	2.77778
768	3.08642
769	6.17284
770	6.17284
771	4.93827
772	3.7037
773	4.93827
774	4.93827
775	6.48148
776	4.62963
777	3.7037
778	2.46914
779	5.55556
780	4.01235
781	5.8642
782	4.93827
783	6.48148
784	2.46914
785	10.8025
786	4.93827
787	5.24691
788	6.17284
789	3.08642
790	5.8642
791	4.93827
792	6.17284
793	4.62963
794	5.8642
795	4.62963
796	4.62963
797	5.24691
798	4.62963
799	6.17284
800	4.62963
801	6.17284
802	5.24691
803	5.8642
804	5.8642
805	5.24691
806	5.8642
807	5.8642
808	6.17284
809	7.40741
810	2.46914
811	4.62963
812	4.93827
813	6.17284
814	7.40741
815	6.48148
816	6.48148
817	4.62963
818	6.48148
819	6.79012
820	6.48148
821	2.46914
822	7.09877
823	5.24691
824	7.40741
825	1.54321
826	8.95062
827	2.46914
828	6.48148
829	3.08642
830	3.08642
831	5.55556
832	6.17284
833	4.93827
834	3.08642
835	5.8642
836	6.17284
837	5.24691
838	2.46914
839	2.16049
840	4.01235
841	1.54321
842	0.925926
843	3.7037
844	1.85185
845	2.46914
846	2.46914
847	3.39506
848	0.925926
849	4.32099
850	2.46914
851	3.08642
852	1.23457
853	0.617284
854	1.23457
855	0.925926
856	0.925926
857	1.23457
858	0.617284
859	0.925926
860	0.617284
861	1.23457
862	0.925926
863	1.23457
864	0.617284
865	0.617284
866	0.925926
867	0.308642
868	3.08642
869	1.54321
870	4.62963
871	1.54321
872	5.24691
873	6.17284
874	0.617284
875	1.23457
876	8.64198
877	0
878	1.23457
879	0.925926
880	0.925926
881	1.23457
882	0
883	10.1852
884	0.617284
885	0.925926
886	0.308642
887	1.23457
888	0.925926
889	0
890	0.308642
891	8.95062
892	0.925926
893	1.54321
894	0.925926
895	0.925926
896	0.617284
897	0.308642
898	0.308642
899	0.617284
900	1.85185
901	0.617284
902	7.71605
903	7.09877
904	8.33333
905	6.48148
906	7.09877
907	8.33333
908	8.33333
909	7.71605
910	8.33333
911	8.02469
912	7.71605
913	8.02469
914	6.48148
915	6.79012
916	4.32099
917	6.48148
918	5.55556
919	6.48148
920	6.48148
921	2.46914
922	0.617284
923	1.23457
924	1.23457
925	0.925926
926	1.23457
927	0.925926
928	0.925926
929	0.617284
930	0.617284
931	0.925926
932	0.308642
933	0.308642
934	4.93827
935	2.16049
936	1.85185
937	11.4198
938	4.62963
939	5.24691
940	5.24691
941	3.08642
942	4.01235
943	4.32099
944	1.85185
945	11.1111
946	2.77778
947	4.32099
948	5.24691
949	3.39506
950	5.24691
951	2.77778
952	1.23457
953	3.08642
954	2.46914
955	3.39506
956	2.46914
957	2.46914
958	3.08642
959	3.08642
960	4.01235
961	5.24691
962	3.08642
963	3.08642
964	2.46914
965	4.01235
966	3.08642
967	2.46914
968	9.25926
969	6.79012
970	3.08642
971	2.46914
972	2.46914
973	8.64198
974	3.08642
975	3.08642
976	9.87654
977	5.8642
978	4.93827
979	4.93827
980	5.55556
981	4.32099
982	5.24691
983	4.62963
984	6.17284
985	5.55556
986	4.62963
987	6.17284
988	4.62963
989	5.24691
990	3.39506
991	5.8642
992	4.93827
993	5.55556
994	4.93827
995	4.62963
996	5.8642
997	5.8642
998	5.24691
999	5.24691
1000	5.8642
1001	5.8642
1002	5.8642
1003	4.32099
1004	3.7037
1005	4.62963
1006	5.24691
1007	4.93827
1008	10.4938
1009	5.55556
1010	7.09877
1011	4.62963
1012	4.32099
1013	4.93827
1014	5.55556
1015	4.62963
1016	4.01235
1017	3.08642
1018	11.1111
1019	1.54321
1020	4.93827
1021	1.85185
1022	4.62963
1023	1.23457
1024	0.617284
1025	0.925926
1026	1.23457
1027	1.23457
1028	0.925926
1029	0
1030	7.09877
1031	0.617284
1032	1.23457
1033	5.55556
1034	0.308642
1035	4.62963
1036	5.8642
1037	5.55556
1038	4.93827
1039	0.617284
1040	3.7037
1041	4.62963
1042	5.8642
1043	6.17284
1044	4.62963
1045	6.48148
1046	3.08642
1047	4.93827
1048	5.8642
1049	4.62963
1050	4.93827
1051	5.55556
1052	5.24691
1053	6.17284
1054	4.62963
1055	10.8025
1056	4.32099
1057	5.24691
1058	5.8642
1059	5.24691
1060	5.8642
1061	5.8642
1062	4.62963
1063	4.01235
1064	4.93827
1065	4.62963
1066	4.62963
1067	4.62963
1068	4.93827
1069	4.93827
1070	4.93827
1071	5.55556
1072	5.24691
1073	5.24691
1074	6.17284
1075	4.62963
1076	6.48148
1077	4.93827
1078	4.32099
1079	4.62963
1080	4.32099
1081	4.93827
1082	5.24691
1083	4.62963
1084	5.24691
1085	4.62963
1086	4.32099
1087	4.62963
1088	4.93827
1089	5.8642
1090	5.8642
1091	4.62963
1092	4.62963
1093	6.17284
1094	6.17284
1095	4.62963
1096	9.25926
1097	4.01235
1098	5.24691
1099	5.8642
1100	5.8642
1101	5.8642
1102	3.08642
1103	4.01235
1104	4.93827
1105	1.85185
1106	2.16049
1107	5.55556
1108	3.39506
1109	5.55556
1110	3.7037
1111	4.32099
1112	4.32099
1113	5.55556
1114	4.32099
1115	5.55556
1116	4.32099
1117	5.24691
1118	5.24691
1119	3.08642
1120	5.55556
1121	4.62963
1122	4.01235
1123	4.32099
1124	4.32099
1125	5.55556
1126	5.8642
1127	3.39506
1128	4.32099
1129	4.62963
1130	4.62963
1131	4.93827
1132	4.62963
1133	4.01235
1134	4.62963
1135	4.93827
1136	4.93827
1137	4.62963
1138	4.93827
1139	4.62963
1140	4.93827
1141	4.93827
1142	4.01235
1143	4.62963
1144	5.24691
1145	4.93827
1146	6.48148
1147	8.33333
1148	7.09877
1149	8.33333
1150	7.71605
1151	8.64198
1152	7.40741
1153	8.33333
1154	8.33333
1155	8.02469
1156	5.55556
1157	7.40741
1158	7.71605
1159	7.71605
1160	4.01235
1161	1.85185
1162	4.32099
1163	0.617284
1164	1.85185
1165	2.46914
1166	2.46914
1167	1.85185
1168	8.95062
1169	8.02469
1170	9.87654
1171	8.64198
1172	9.5679
1173	8.64198
1174	8.02469
1175	9.5679
1176	9.87654
1177	8.95062
1178	9.25926
1179	8.64198
1180	9.25926
1181	9.87654
1182	9.25926
1183	9.87654
1184	7.40741
1185	3.39506
1186	9.5679
1187	9.87654
1188	2.16049
1189	4.62963
1190	5.24691
1191	4.32099
1192	5.8642
1193	4.01235
1194	4.93827
1195	2.16049
1196	1.54321
1197	5.24691
1198	4.62963
1199	5.24691
1200	5.55556
1201	4.62963
1202	4.32099
1203	5.55556
1204	5.55556
1205	5.24691
1206	6.17284
1207	4.01235
1208	4.62963
1209	5.24691
1210	1.54321
1211	4.62963
1212	5.24691
1213	1.85185
1214	3.7037
1215	4.62963
1216	2.46914
1217	5.55556
1218	4.62963
1219	5.24691
1220	5.55556
1221	2.77778
1222	2.77778
1223	5.24691
1224	5.8642
1225	4.62963
1226	5.55556
1227	4.32099
1228	4.93827
1229	5.55556
1230	3.7037
1231	0.617284
1232	1.23457
1233	4.32099
1234	4.01235
1235	1.54321
1236	2.46914
1237	3.7037
1238	2.46914
1239	8.95062
1240	4.32099
1241	3.08642
1242	3.08642
1243	5.24691
1244	3.08642
1245	3.08642
1246	10.1852
1247	3.08642
1248	4.93827
1249	3.39506
1250	5.55556
1251	2.16049
1252	3.39506
1253	5.55556
1254	3.7037
1255	4.32099
1256	5.24691
1257	4.32099
1258	4.32099
1259	5.55556
1260	4.32099
1261	3.7037
1262	5.55556
1263	4.32099
1264	5.55556
1265	3.08642
1266	4.62963
1267	5.8642
1268	4.32099
1269	5.55556
1270	3.39506
1271	4.62963
1272	4.32099
1273	4.93827
1274	4.93827
1275	2.16049
1276	5.24691
1277	2.16049
1278	5.8642
1279	3.39506
1280	5.55556
1281	4.62963
1282	6.17284
1283	3.7037
1284	3.7037
1285	5.55556
1286	4.62963
1287	5.24691
1288	6.48148
1289	8.02469
1290	8.33333
1291	7.09877
1292	7.09877
1293	8.64198
1294	7.71605
1295	8.33333
1296	7.40741
1297	8.33333
1298	7.40741
1299	7.40741
1300	8.33333
1301	8.02469
1302	8.33333
1303	7.40741
1304	7.71605
1305	5.24691
1306	1.85185
1307	8.64198
1308	3.08642
1309	4.32099
1310	4.32099
1311	5.24691
1312	4.32099
1313	5.24691
1314	4.93827
1315	5.24691
1316	6.79012
1317	8.02469
1318	8.02469
1319	6.79012
1320	7.71605
1321	7.09877
1322	8.02469
1323	7.09877
1324	7.71605
1325	7.09877
1326	8.33333
1327	7.40741
1328	7.71605
1329	8.02469
1330	5.24691
1331	5.24691
1332	4.93827
1333	8.33333
1334	8.33333
1335	7.71605
1336	8.64198
1337	7.71605
1338	7.71605
1339	6.79012
1340	6.79012
1341	8.33333
1342	7.71605
1343	7.09877
1344	8.02469
1345	7.09877
1346	7.09877
1347	7.71605
1348	7.40741
1349	8.33333
1350	8.33333
1351	4.93827
1352	7.71605
1353	8.33333
1354	5.24691
1355	1.85185
1356	5.24691
1357	1.85185
1358	5.24691
1359	2.46914
1360	5.24691
1361	4.62963
1362	5.55556
1363	2.77778
1364	5.24691
1365	2.77778
1366	5.24691
1367	4.62963
1368	4.32099
1369	5.8642
1370	5.24691
1371	4.32099
1372	4.93827
1373	5.24691
1374	4.93827
1375	6.79012
1376	8.02469
1377	7.71605
1378	7.09877
1379	7.71605
1380	7.09877
1381	8.33333
1382	7.40741
1383	5.24691
1384	7.09877
1385	7.40741
1386	8.33333
1387	6.48148
1388	8.33333
1389	5.55556
1390	8.02469
1391	7.71605
1392	7.71605
1393	7.71605
1394	7.71605
1395	8.33333
1396	5.24691
1397	9.5679
1398	8.95062
1399	8.95062
1400	8.02469
1401	9.87654
1402	8.64198
1403	8.95062
1404	9.87654
1405	7.71605
1406	7.40741
1407	8.95062
1408	9.87654
1409	0.617284
1410	7.40741
1411	9.87654
1412	9.87654
1413	0.925926
1414	1.23457
1415	1.23457
1416	2.77778
1417	1.23457
1418	1.54321
1419	1.23457
1420	1.54321
1421	3.08642
1422	2.46914
1423	1.54321
1424	1.54321
1425	1.54321
1426	4.62963
1427	1.85185
1428	5.24691
1429	1.85185
1430	5.24691
1431	2.77778
1432	5.24691
1433	5.24691
1434	2.77778
1435	5.24691
1436	4.62963
1437	3.39506
1438	3.08642
1439	4.32099
1440	5.24691
1441	4.93827
1442	5.55556
1443	3.7037
1444	4.32099
1445	4.32099
1446	5.24691
1447	5.55556
1448	3.08642
1449	3.39506
1450	3.39506
1451	5.55556
1452	4.93827
1453	4.93827
1454	4.93827
1455	4.62963
1456	6.17284
1457	3.39506
1458	4.62963
1459	1.85185
1460	5.24691
1461	4.01235
1462	3.39506
1463	5.55556
1464	5.8642
1465	4.62963
1466	1.23457
1467	3.7037
1468	2.77778
1469	1.23457
1470	1.23457
1471	6.79012
1472	4.32099
1473	2.46914
1474	1.54321
1475	3.08642
1476	8.02469
1477	6.79012
1478	8.02469
1479	7.71605
1480	7.09877
1481	7.71605
1482	8.02469
1483	7.71605
1484	8.64198
1485	5.8642
1486	7.71605
1487	7.09877
1488	7.71605
1489	8.33333
1490	4.93827
1491	8.33333
1492	8.64198
1493	8.02469
1494	4.62963
1495	1.54321
1496	5.24691
1497	1.85185
1498	2.46914
1499	5.24691
1500	2.46914
1501	2.46914
1502	4.93827
1503	4.62963
1504	4.32099
1505	5.24691
1506	1.54321
1507	4.93827
1508	2.77778
1509	5.24691
1510	4.62963
1511	4.62963
1512	5.24691
1513	4.93827
1514	4.32099
1515	4.32099
1516	4.93827
1517	4.93827
1518	4.32099
1519	4.32099
1520	4.93827
1521	5.24691
1522	4.93827
1523	8.02469
1524	6.79012
1525	8.02469
1526	6.79012
1527	8.02469
1528	7.09877
1529	7.40741
1530	8.33333
1531	7.71605
1532	7.71605
1533	8.33333
1534	6.79012
1535	8.02469
1536	8.33333
1537	1.54321
1538	4.62963
1539	5.24691
1540	1.85185
1541	5.24691
1542	2.46914
1543	5.24691
1544	4.62963
1545	5.24691
1546	2.77778
1547	2.77778
1548	5.24691
1549	5.24691
1550	4.62963
1551	6.79012
1552	8.02469
1553	7.71605
1554	8.02469
1555	8.33333
1556	7.09877
1557	8.33333
1558	7.71605
1559	7.71605
1560	8.33333
1561	6.79012
1562	8.95062
1563	6.79012
1564	7.71605
1565	8.02469
1566	7.71605
1567	8.33333
1568	8.02469
1569	8.95062
1570	5.55556
1571	3.08642
1572	2.16049
1573	6.79012
1574	6.48148
1575	3.08642
1576	3.39506
1577	4.01235
1578	4.62963
1579	6.48148
1580	4.62963
1581	5.8642
1582	4.32099
1583	6.48148
1584	4.32099
1585	5.8642
1586	4.93827
1587	5.24691
1588	4.01235
1589	2.46914
1590	4.93827
1591	4.93827
1592	0.925926
1593	7.09877
1594	1.23457
1595	3.7037
1596	1.23457
1597	1.85185
1598	4.01235
1599	1.23457
1600	4.62963
1601	2.46914
1602	3.39506
1603	2.77778
1604	3.08642
1605	2.16049
1606	1.23457
1607	0.925926
1608	1.23457
1609	3.08642
1610	1.23457
1611	1.23457
1612	6.48148
1613	1.23457
1614	3.08642
1615	2.16049
1616	3.08642
1617	3.08642
1618	3.39506
1619	7.40741
1620	8.95062
1621	9.5679
1622	9.5679
1623	6.79012
1624	8.02469
1625	6.79012
1626	8.02469
1627	8.02469
1628	7.71605
1629	8.33333
1630	7.09877
1631	7.40741
1632	8.33333
1633	7.71605
1634	8.33333
1635	5.24691
1636	8.33333
1637	8.33333
1638	8.02469
1639	8.95062
1640	8.95062
1641	8.02469
1642	3.08642
1643	5.55556
1644	3.39506
1645	4.01235
1646	6.48148
1647	4.32099
1648	4.62963
1649	5.55556
1650	1.54321
1651	2.77778
1652	6.17284
1653	4.32099
1654	4.32099
1655	5.24691
1656	5.55556
1657	3.7037
1658	4.62963
1659	4.62963
1660	4.62963
1661	5.8642
1662	8.02469
1663	7.09877
1664	7.71605
1665	8.02469
1666	7.40741
1667	8.33333
1668	8.33333
1669	7.71605
1670	7.71605
1671	7.71605
1672	8.33333
1673	8.02469
1674	8.95062
1675	8.95062
1676	8.02469
1677	8.95062
1678	9.87654
1679	8.64198
1680	8.64198
1681	9.5679
1682	8.02469
1683	9.5679
1684	9.5679
1685	8.95062
1686	9.87654
1687	8.95062
1688	7.71605
1689	7.40741
1690	9.87654
1691	9.25926
1692	9.25926
1693	7.40741
1694	7.40741
1695	9.87654
1696	9.5679
1697	0.925926
1698	1.23457
1699	1.23457
1700	3.08642
1701	1.23457
1702	1.54321
1703	1.23457
1704	3.39506
1705	2.46914
1706	3.08642
1707	3.08642
1708	3.08642
1709	5.55556
1710	2.16049
1711	3.08642
1712	6.17284
1713	3.39506
1714	4.01235
1715	5.8642
1716	4.01235
1717	5.55556
1718	4.32099
1719	1.85185
1720	5.24691
1721	4.93827
1722	2.16049
1723	5.8642
1724	2.16049
1725	4.62963
1726	5.8642
1727	5.8642
1728	4.32099
1729	4.93827
1730	6.17284
1731	0.925926
1732	3.7037
1733	1.23457
1734	2.77778
1735	5.24691
1736	1.23457
1737	1.23457
1738	4.01235
1739	4.01235
1740	2.77778
1741	3.39506
1742	3.08642
1743	4.32099
1744	4.62963
1745	5.55556
1746	4.01235
1747	4.62963
1748	4.62963
1749	5.55556
1750	4.62963
1751	3.39506
1752	4.62963
1753	4.62963
1754	1.23457
1755	1.23457
1756	1.54321
1757	1.23457
1758	1.23457
1759	1.23457
1760	1.54321
1761	1.54321
1762	1.23457
1763	1.23457
1764	1.23457
1765	1.54321
1766	2.46914
1767	1.23457
1768	1.54321
1769	0.925926
1770	0.925926
1771	1.85185
1772	1.23457
1773	4.62963
1774	1.54321
1775	1.23457
1776	3.08642
1777	1.23457
1778	1.85185
1779	1.23457
1780	2.46914
1781	1.23457
1782	2.77778
1783	1.23457
1784	0.308642
1785	4.32099
1786	2.16049
1787	4.93827
1788	5.8642
1789	4.01235
1790	5.8642
1791	4.01235
1792	3.7037
1793	5.8642
1794	5.55556
1795	4.93827
1796	0
1797	0
1798	0
1799	0
1800	0
1801	0
1802	0.617284
1803	1.54321
1804	0.308642
1805	0.925926
1806	0.925926
1807	1.23457
1808	0.925926
1809	0.308642
1810	2.16049
1811	2.46914
1812	1.23457
1813	8.33333
1814	2.46914
1815	1.23457
1816	4.62963
1817	3.7037
1818	5.55556
1819	3.39506
1820	5.24691
1821	4.32099
1822	4.62963
1823	5.8642
1824	5.8642
1825	4.62963
1826	3.39506
1827	5.24691
1828	4.93827
1829	5.55556
1830	0.925926
1831	4.93827
1832	6.48148
1833	2.16049
1834	3.08642
1835	6.17284
1836	0.925926
1837	5.24691
1838	6.17284
1839	3.08642
1840	6.48148
1841	4.62963
1842	6.79012
1843	2.77778
1844	4.32099
1845	6.17284
1846	5.55556
1847	2.16049
1848	4.01235
1849	4.93827
1850	4.93827
1851	5.8642
1852	2.77778
1853	3.39506
1854	5.55556
1855	3.08642
1856	5.24691
1857	3.08642
1858	5.55556
1859	3.08642
1860	5.55556
1861	3.08642
1862	4.32099
1863	6.17284
1864	6.79012
1865	4.32099
1866	5.24691
1867	6.48148
1868	6.48148
1869	4.32099
1870	4.01235
1871	7.09877
1872	6.79012
1873	4.32099
1874	6.48148
1875	4.93827
1876	7.09877
1877	4.32099
1878	3.7037
1879	5.55556
1880	5.24691
1881	4.62963
1882	4.93827
1883	3.7037
1884	3.7037
1885	5.24691
1886	3.39506
1887	5.24691
1888	1.54321
1889	5.55556
1890	5.8642
1891	4.01235
1892	5.8642
1893	4.62963
1894	4.01235
1895	1.85185
1896	5.24691
1897	4.62963
1898	1.54321
1899	4.62963
1900	1.85185
1901	5.24691
1902	8.02469
1903	7.71605
1904	7.71605
1905	7.71605
1906	8.02469
1907	8.64198
1908	1.23457
1909	0.925926
1910	2.77778
1911	1.23457
1912	1.23457
1913	1.54321
1914	2.77778
1915	1.23457
1916	3.08642
1917	2.16049
1918	1.54321
1919	8.33333
1920	1.54321
1921	3.39506
1922	3.08642
1923	5.55556
1924	6.79012
1925	6.48148
1926	5.8642
1927	6.79012
1928	4.93827
1929	5.55556
1930	8.02469
1931	5.8642
1932	7.71605
1933	5.8642
1934	7.09877
1935	7.40741
1936	5.55556
1937	1.23457
1938	3.08642
1939	1.54321
1940	1.23457
1941	4.32099
1942	1.23457
1943	1.23457
1944	1.54321
1945	4.01235
1946	1.23457
1947	5.55556
1948	2.77778
1949	3.08642
1950	3.39506
1951	2.16049
1952	5.8642
1953	3.08642
1954	6.48148
1955	3.39506
1956	4.01235
1957	4.62963
1958	6.17284
1959	2.77778
1960	5.8642
1961	6.17284
1962	4.32099
1963	2.16049
1964	4.93827
1965	4.01235
1966	5.24691
1967	4.93827
1968	5.24691
1969	1.23457
1970	1.23457
1971	2.16049
1972	2.16049
1973	1.23457
1974	1.23457
1975	0.617284
1976	1.54321
1977	1.54321
1978	1.54321
1979	1.54321
1980	1.54321
1981	1.54321
1982	1.54321
1983	1.23457
1984	1.23457
1985	0.308642
1986	10.4938
1987	2.46914
1988	1.23457
1989	4.01235
1990	1.23457
1991	1.54321
1992	8.33333
1993	3.08642
1994	3.08642
1995	1.23457
1996	0.925926
1997	3.7037
1998	1.23457
1999	5.8642
[truncated: 739 more rows]

## Sheet: Figure 7g
HRU	Frequency-mild drought-second half
1	10.1852
2	12.3457
3	12.963
4	11.1111
5	10.4938
6	18.8272
7	10.4938
8	11.7284
9	12.6543
10	13.2716
11	16.0494
12	10.8025
13	12.037
14	10.4938
15	14.5062
16	12.3457
17	17.5926
18	12.6543
19	10.8025
20	12.3457
21	11.1111
22	9.87654
23	14.8148
24	11.4198
25	11.7284
26	10.1852
27	10.8025
28	19.4444
29	13.2716
30	10.1852
31	14.5062
32	12.6543
33	16.6667
34	11.1111
35	12.3457
36	12.963
37	14.5062
38	11.7284
39	10.1852
40	12.3457
41	12.037
42	11.7284
43	11.1111
44	10.1852
45	12.963
46	11.4198
47	14.1975
48	10.4938
49	11.4198
50	10.1852
51	18.5185
52	10.8025
53	12.037
54	10.1852
55	14.1975
56	12.6543
57	14.8148
58	12.6543
59	12.3457
60	10.4938
61	12.963
62	9.87654
63	16.0494
64	11.4198
65	12.037
66	9.87654
67	10.8025
68	14.1975
69	12.037
70	10.4938
71	9.87654
72	15.4321
73	12.6543
74	12.6543
75	18.5185
76	10.4938
77	11.4198
78	11.4198
79	15.4321
80	10.8025
81	12.3457
82	15.7407
83	12.963
84	10.1852
85	12.6543
86	11.1111
87	10.8025
88	17.5926
89	10.1852
90	12.963
91	12.3457
92	13.2716
93	18.2099
94	10.1852
95	10.1852
96	13.2716
97	12.3457
98	14.5062
99	17.284
100	11.1111
101	12.963
102	12.3457
103	10.1852
104	11.1111
105	11.7284
106	14.8148
107	18.5185
108	19.1358
109	19.4444
110	21.6049
111	20.3704
112	18.8272
113	20.9877
114	18.5185
115	20.0617
116	20.9877
117	20.9877
118	21.6049
119	10.1852
120	20.679
121	13.2716
122	19.1358
123	14.8148
124	19.1358
125	16.0494
126	12.963
127	15.4321
128	13.5802
129	12.963
130	13.8889
131	13.8889
132	9.5679
133	12.963
134	12.963
135	13.5802
136	13.8889
137	15.4321
138	13.2716
139	9.5679
140	13.8889
141	13.5802
142	17.9012
143	13.5802
144	14.5062
145	20.9877
146	13.5802
147	12.963
148	13.2716
149	12.963
150	11.7284
151	13.2716
152	13.8889
153	9.87654
154	13.2716
155	12.6543
156	10.8025
157	10.8025
158	13.8889
159	11.7284
160	10.8025
161	11.4198
162	12.963
163	11.1111
164	13.5802
165	12.963
166	11.1111
167	10.4938
168	13.2716
169	13.2716
170	11.1111
171	13.5802
172	10.8025
173	11.1111
174	12.6543
175	12.6543
176	15.4321
177	12.3457
178	14.5062
179	12.037
180	12.037
181	11.1111
182	12.3457
183	11.1111
184	11.4198
185	12.037
186	10.8025
187	12.3457
188	13.5802
189	13.5802
190	10.4938
191	12.6543
192	11.7284
193	12.037
194	12.3457
195	7.40741
196	8.95062
197	10.4938
198	12.3457
199	12.6543
200	12.037
201	10.4938
202	10.4938
203	21.6049
204	18.2099
205	12.037
206	17.5926
207	19.1358
208	21.6049
209	19.1358
210	20.3704
211	18.2099
212	21.6049
213	8.64198
214	16.358
215	20.679
216	19.1358
217	19.7531
218	21.9136
219	19.1358
220	19.4444
221	19.4444
222	10.8025
223	20.3704
224	20.679
225	19.4444
226	19.1358
227	18.8272
228	17.9012
229	11.7284
230	11.1111
231	12.963
232	11.4198
233	12.6543
234	11.1111
235	11.1111
236	11.1111
237	10.8025
238	13.2716
239	13.8889
240	10.8025
241	11.4198
242	11.4198
243	10.8025
244	12.963
245	11.4198
246	14.8148
247	13.2716
248	9.5679
249	11.1111
250	12.3457
251	15.4321
252	12.963
253	12.3457
254	14.1975
255	11.7284
256	9.87654
257	13.8889
258	9.87654
259	10.4938
260	13.2716
261	13.8889
262	10.4938
263	13.5802
264	10.8025
265	10.1852
266	15.1235
267	13.2716
268	15.4321
269	19.1358
270	19.4444
271	21.6049
272	18.8272
273	20.3704
274	20.3704
275	20.9877
276	19.7531
277	20.3704
278	19.1358
279	21.6049
280	20.0617
281	20.9877
282	18.5185
283	21.2963
284	19.4444
285	21.6049
286	21.6049
287	19.4444
288	16.358
289	12.963
290	19.4444
291	19.4444
292	19.4444
293	20.3704
294	19.4444
295	20.9877
296	19.1358
297	19.7531
298	19.4444
299	19.4444
300	21.9136
301	22.5309
302	19.7531
303	13.5802
304	20.679
305	19.4444
306	14.1975
307	11.7284
308	10.8025
309	9.87654
310	12.037
311	9.87654
312	13.5802
313	10.8025
314	11.1111
315	13.2716
316	10.4938
317	12.963
318	10.4938
319	11.1111
320	10.8025
321	13.2716
322	10.1852
323	14.5062
324	10.1852
325	10.1852
326	13.2716
327	15.4321
328	12.963
329	14.5062
330	13.2716
331	15.7407
332	17.9012
333	17.9012
334	16.6667
335	16.358
336	16.358
337	17.5926
338	16.358
339	17.9012
340	16.0494
341	16.6667
342	18.2099
343	18.2099
344	16.358
345	17.284
346	17.9012
347	13.5802
348	13.2716
349	14.5062
350	13.8889
351	13.5802
352	14.8148
353	14.1975
354	13.5802
355	16.6667
356	16.0494
357	12.963
358	14.1975
359	12.6543
360	12.037
361	12.3457
362	12.037
363	11.7284
364	10.8025
365	15.7407
366	11.1111
367	11.7284
368	11.7284
369	10.8025
370	11.4198
371	12.037
372	19.4444
373	12.3457
374	12.3457
375	11.4198
376	11.7284
377	20.9877
378	11.7284
379	11.4198
380	10.4938
381	6.17284
382	8.33333
383	12.3457
384	10.1852
385	14.8148
386	15.1235
387	18.5185
388	13.8889
389	16.6667
390	14.5062
391	16.358
392	14.1975
393	15.4321
394	15.1235
395	14.1975
396	14.8148
397	15.1235
398	16.9753
399	16.9753
400	14.1975
401	14.5062
402	14.8148
403	15.1235
404	14.5062
405	14.5062
406	16.6667
407	15.7407
408	13.5802
409	11.1111
410	14.8148
411	16.9753
412	17.5926
413	17.9012
414	19.4444
415	20.3704
416	19.4444
417	20.9877
418	19.4444
419	19.4444
420	21.6049
421	15.7407
422	20.3704
423	19.4444
424	12.6543
425	21.6049
426	18.8272
427	19.4444
428	20.3704
429	22.2222
430	18.2099
431	18.8272
432	21.6049
433	20.9877
434	20.679
435	19.1358
436	19.1358
437	20.679
438	19.4444
439	20.679
440	19.7531
441	19.7531
442	21.2963
443	21.9136
444	21.6049
445	21.2963
446	20.9877
447	19.4444
448	14.8148
449	19.4444
450	14.8148
451	12.963
452	18.5185
453	12.6543
454	13.8889
455	13.5802
456	13.5802
457	14.8148
458	13.8889
459	16.358
460	16.0494
461	15.4321
462	14.1975
463	16.6667
464	13.5802
465	14.1975
466	15.1235
467	14.1975
468	14.5062
469	13.8889
470	16.6667
471	13.2716
472	16.9753
473	14.1975
474	16.9753
475	15.7407
476	12.6543
477	13.2716
478	16.6667
479	12.963
480	16.6667
481	15.1235
482	8.02469
483	16.6667
484	16.358
485	16.0494
486	17.5926
487	16.9753
488	16.6667
489	13.8889
490	14.8148
491	15.7407
492	15.7407
493	13.8889
494	14.5062
495	17.9012
496	14.1975
497	16.358
498	13.5802
499	13.5802
500	12.963
501	14.1975
502	16.0494
503	16.358
504	14.1975
505	11.7284
506	13.5802
507	16.9753
508	14.5062
509	14.1975
510	15.4321
511	15.4321
512	16.0494
513	16.358
514	13.2716
515	16.358
516	13.8889
517	14.1975
518	15.4321
519	12.963
520	16.0494
521	16.358
522	15.1235
523	16.9753
524	12.963
525	16.9753
526	14.5062
527	16.6667
528	14.1975
529	14.8148
530	11.7284
531	18.5185
532	14.8148
533	17.5926
534	17.5926
535	15.7407
536	14.1975
537	14.8148
538	14.8148
539	13.8889
540	14.8148
541	15.4321
542	14.5062
543	13.5802
544	14.5062
545	16.358
546	15.4321
547	12.963
548	14.5062
549	13.8889
550	15.7407
551	17.5926
552	13.2716
553	17.284
554	14.1975
555	14.8148
556	16.358
557	12.3457
558	14.8148
559	14.5062
560	12.963
561	13.8889
562	12.963
563	12.037
564	12.6543
565	12.3457
566	12.3457
567	13.8889
568	12.037
569	11.4198
570	8.64198
571	16.358
572	14.8148
573	13.8889
574	13.8889
575	14.8148
576	14.5062
577	13.5802
578	14.1975
579	16.358
580	14.8148
581	14.1975
582	12.963
583	13.8889
584	16.358
585	12.3457
586	17.5926
587	16.6667
588	16.358
589	14.1975
590	15.4321
591	11.7284
592	13.8889
593	11.7284
594	13.8889
595	11.1111
596	15.1235
597	8.33333
598	13.5802
599	14.8148
600	13.8889
601	17.5926
602	15.4321
603	13.5802
604	14.5062
605	16.358
606	14.1975
607	11.1111
608	13.5802
609	14.1975
610	13.5802
611	13.5802
612	14.5062
613	17.284
614	12.3457
615	13.8889
616	12.963
617	12.6543
618	8.64198
619	12.963
620	14.5062
621	13.5802
622	14.5062
623	14.8148
624	12.037
625	15.4321
626	16.9753
627	14.5062
628	15.1235
629	17.5926
630	14.8148
631	18.2099
632	15.7407
633	17.5926
634	15.4321
635	17.5926
636	15.7407
637	17.9012
638	15.7407
639	16.6667
640	17.5926
641	16.358
642	18.5185
643	17.9012
644	17.9012
645	12.3457
646	15.4321
647	13.2716
648	14.8148
649	13.8889
650	15.4321
651	12.6543
652	13.8889
653	16.0494
654	13.5802
655	17.284
656	13.2716
657	13.8889
658	15.4321
659	13.8889
660	19.4444
661	14.5062
662	16.6667
663	13.8889
664	14.8148
665	16.0494
666	14.5062
667	13.5802
668	15.7407
669	14.1975
670	16.358
671	15.7407
672	15.1235
673	13.2716
674	16.358
675	13.8889
676	16.358
677	16.358
678	14.5062
679	15.1235
680	16.9753
681	15.4321
682	15.1235
683	12.963
684	17.9012
685	13.5802
686	16.9753
687	14.8148
688	15.4321
689	17.284
690	14.8148
691	17.9012
692	16.358
693	15.7407
694	16.0494
695	15.1235
696	17.9012
697	13.5802
698	12.3457
699	12.037
700	14.5062
701	12.963
702	13.8889
703	12.037
704	12.3457
705	13.2716
706	12.037
707	14.5062
708	18.2099
709	16.358
710	17.9012
711	17.9012
712	15.7407
713	16.9753
714	16.358
715	15.4321
716	17.9012
717	16.6667
718	17.9012
719	16.358
720	16.9753
721	15.7407
722	17.5926
723	17.5926
724	16.0494
725	16.9753
726	18.2099
727	17.9012
728	17.5926
729	17.9012
730	11.7284
731	13.8889
732	12.3457
733	12.963
734	13.5802
735	15.1235
736	13.5802
737	14.5062
738	13.5802
739	12.963
740	15.1235
741	14.5062
742	13.5802
743	16.358
744	16.358
745	14.8148
746	14.1975
747	13.5802
748	14.1975
749	13.5802
750	16.358
751	16.0494
752	13.2716
753	8.02469
754	16.6667
755	15.1235
756	14.1975
757	19.4444
758	14.8148
759	16.358
760	14.8148
761	13.5802
762	16.9753
763	14.5062
764	12.3457
765	18.8272
766	13.8889
767	13.2716
768	13.8889
769	16.358
770	16.358
771	14.5062
772	15.1235
773	14.8148
774	15.1235
775	15.7407
776	14.8148
777	14.1975
778	14.5062
779	13.2716
780	13.5802
781	18.2099
782	14.8148
783	15.7407
784	14.8148
785	10.8025
786	16.358
787	16.0494
788	17.5926
789	13.5802
790	12.037
791	14.8148
792	12.037
793	14.8148
794	12.037
795	13.5802
796	13.5802
797	12.963
798	12.037
799	12.037
800	12.3457
801	12.037
802	13.2716
803	11.1111
804	11.4198
805	12.6543
806	11.4198
807	11.7284
808	14.1975
809	14.5062
810	16.0494
811	14.8148
812	16.0494
813	13.8889
814	14.1975
815	13.8889
816	12.6543
817	16.9753
818	12.3457
819	13.8889
820	13.2716
821	17.5926
822	14.8148
823	15.7407
824	14.1975
825	14.1975
826	10.8025
827	14.8148
828	14.8148
829	13.5802
830	13.8889
831	19.4444
832	18.5185
833	14.5062
834	13.8889
835	14.8148
836	15.7407
837	15.1235
838	9.5679
839	13.2716
840	14.5062
841	13.8889
842	13.5802
843	14.1975
844	12.963
845	13.8889
846	13.8889
847	14.5062
848	13.2716
849	12.963
850	14.1975
851	13.8889
852	12.963
853	12.963
854	11.7284
855	12.3457
856	12.3457
857	11.4198
858	12.037
859	12.963
860	12.963
861	12.963
862	12.6543
863	11.4198
864	11.7284
865	12.037
866	12.963
867	13.8889
868	13.8889
869	17.5926
870	13.8889
871	19.7531
872	15.1235
873	16.0494
874	12.963
875	12.3457
876	10.4938
877	13.2716
878	11.4198
879	12.3457
880	12.6543
881	11.4198
882	13.8889
883	12.6543
884	12.037
885	11.4198
886	14.1975
887	11.4198
888	12.6543
889	13.8889
890	13.5802
891	14.5062
892	12.963
893	10.8025
894	12.963
895	12.037
896	12.3457
897	15.4321
898	14.1975
899	12.3457
900	14.8148
901	12.037
902	13.5802
903	12.963
904	14.5062
905	13.8889
906	14.1975
907	14.5062
908	14.5062
909	13.8889
910	14.5062
911	13.8889
912	16.0494
913	16.358
914	13.8889
915	14.8148
916	17.5926
917	12.963
918	13.8889
919	12.6543
920	13.2716
921	17.9012
922	12.963
923	12.963
924	11.4198
925	12.3457
926	11.4198
927	12.6543
928	12.6543
929	12.037
930	12.037
931	12.963
932	15.4321
933	14.1975
934	15.4321
935	17.5926
936	15.4321
937	12.6543
938	17.5926
939	15.4321
940	16.6667
941	17.9012
942	18.2099
943	17.284
944	20.3704
945	12.963
946	20.0617
947	16.9753
948	18.2099
949	17.9012
950	17.5926
951	13.8889
952	13.5802
953	16.358
954	13.2716
955	16.6667
956	12.963
957	14.1975
958	13.5802
959	14.1975
960	17.9012
961	15.4321
962	13.5802
963	13.8889
964	14.1975
965	16.358
966	14.1975
967	14.1975
968	11.7284
969	14.1975
970	13.5802
971	15.7407
972	17.284
973	12.963
974	16.9753
975	16.6667
976	13.5802
977	11.7284
978	14.8148
979	14.8148
980	12.3457
981	13.8889
982	12.963
983	12.037
984	12.037
985	12.3457
986	14.1975
987	12.037
988	12.3457
989	12.963
990	15.4321
991	12.037
992	13.2716
993	12.6543
994	13.8889
995	12.6543
996	12.037
997	11.1111
998	13.2716
999	12.963
1000	11.4198
1001	11.1111
1002	11.7284
1003	13.5802
1004	15.4321
1005	15.1235
1006	13.5802
1007	12.6543
1008	12.6543
1009	14.1975
1010	13.8889
1011	14.8148
1012	14.5062
1013	16.0494
1014	15.4321
1015	16.0494
1016	14.8148
1017	14.8148
1018	5.8642
1019	17.9012
1020	15.7407
1021	15.4321
1022	15.7407
1023	11.7284
1024	12.963
1025	11.7284
1026	11.1111
1027	12.037
1028	12.6543
1029	13.2716
1030	13.8889
1031	12.6543
1032	13.8889
1033	15.7407
1034	14.5062
1035	15.1235
1036	11.7284
1037	12.6543
1038	14.8148
1039	18.2099
1040	14.1975
1041	14.1975
1042	12.037
1043	12.037
1044	12.3457
1045	17.5926
1046	13.8889
1047	13.5802
1048	12.037
1049	13.2716
1050	13.8889
1051	12.6543
1052	12.963
1053	12.037
1054	12.3457
1055	10.8025
1056	13.5802
1057	12.963
1058	11.1111
1059	12.963
1060	11.4198
1061	12.037
1062	13.2716
1063	10.8025
1064	10.8025
1065	13.2716
1066	10.8025
1067	11.1111
1068	10.4938
1069	13.2716
1070	10.4938
1071	13.8889
1072	12.963
1073	10.8025
1074	14.8148
1075	10.8025
1076	15.4321
1077	10.4938
1078	14.8148
1079	10.8025
1080	15.7407
1081	12.963
1082	12.3457
1083	14.8148
1084	11.7284
1085	14.5062
1086	12.963
1087	13.5802
1088	14.8148
1089	12.037
1090	12.037
1091	13.8889
1092	12.3457
1093	12.037
1094	12.037
1095	12.3457
1096	10.4938
1097	13.8889
1098	13.2716
1099	11.1111
1100	11.1111
1101	11.7284
1102	16.6667
1103	17.9012
1104	14.8148
1105	17.5926
1106	17.5926
1107	15.4321
1108	17.9012
1109	15.1235
1110	16.358
1111	16.9753
1112	17.5926
1113	16.358
1114	17.5926
1115	15.7407
1116	17.5926
1117	16.358
1118	17.9012
1119	17.9012
1120	18.5185
1121	17.5926
1122	18.2099
1123	16.9753
1124	16.9753
1125	18.5185
1126	17.9012
1127	17.9012
1128	17.284
1129	11.4198
1130	11.4198
1131	11.1111
1132	13.2716
1133	10.8025
1134	10.4938
1135	13.2716
1136	10.4938
1137	13.2716
1138	12.3457
1139	10.8025
1140	12.963
1141	10.1852
1142	15.4321
1143	10.8025
1144	15.1235
1145	12.963
1146	13.8889
1147	14.8148
1148	14.1975
1149	14.8148
1150	13.8889
1151	14.5062
1152	12.6543
1153	14.5062
1154	14.1975
1155	13.8889
1156	13.2716
1157	14.1975
1158	16.6667
1159	16.0494
1160	11.7284
1161	13.8889
1162	15.1235
1163	12.963
1164	13.8889
1165	9.5679
1166	14.1975
1167	12.6543
1168	10.8025
1169	9.5679
1170	11.4198
1171	10.8025
1172	11.1111
1173	10.4938
1174	10.8025
1175	10.1852
1176	11.7284
1177	10.1852
1178	10.8025
1179	10.8025
1180	9.87654
1181	11.1111
1182	10.4938
1183	11.4198
1184	10.4938
1185	11.1111
1186	11.4198
1187	12.3457
1188	16.0494
1189	15.1235
1190	14.5062
1191	15.4321
1192	16.6667
1193	15.1235
1194	15.7407
1195	14.8148
1196	14.5062
1197	13.8889
1198	15.7407
1199	13.8889
1200	16.0494
1201	15.1235
1202	14.1975
1203	14.1975
1204	17.5926
1205	13.5802
1206	13.5802
1207	14.1975
1208	12.963
1209	14.1975
1210	15.1235
1211	13.8889
1212	12.3457
1213	13.8889
1214	15.1235
1215	13.5802
1216	14.5062
1217	12.037
1218	13.8889
1219	11.7284
1220	12.037
1221	14.5062
1222	14.5062
1223	12.6543
1224	12.3457
1225	13.5802
1226	11.7284
1227	13.8889
1228	14.1975
1229	11.7284
1230	13.5802
1231	13.2716
1232	13.2716
1233	15.4321
1234	14.8148
1235	13.8889
1236	13.5802
1237	17.284
1238	13.8889
1239	10.8025
1240	17.5926
1241	14.1975
1242	13.5802
1243	16.0494
1244	14.1975
1245	16.9753
1246	9.5679
1247	13.5802
1248	15.7407
1249	18.2099
1250	15.7407
1251	17.5926
1252	17.9012
1253	15.4321
1254	16.358
1255	16.9753
1256	16.358
1257	17.5926
1258	17.5926
1259	15.7407
1260	16.9753
1261	16.358
1262	15.7407
1263	17.5926
1264	17.284
1265	17.9012
1266	17.5926
1267	17.284
1268	16.9753
1269	18.8272
1270	17.9012
1271	11.1111
1272	17.284
1273	14.8148
1274	16.0494
1275	15.4321
1276	12.963
1277	13.8889
1278	14.8148
1279	14.1975
1280	12.963
1281	16.0494
1282	17.284
1283	14.5062
1284	14.5062
1285	14.1975
1286	15.1235
1287	13.2716
1288	13.8889
1289	14.1975
1290	14.8148
1291	13.2716
1292	13.2716
1293	14.1975
1294	13.8889
1295	14.5062
1296	12.6543
1297	14.5062
1298	12.963
1299	12.6543
1300	14.8148
1301	13.5802
1302	14.5062
1303	14.1975
1304	16.6667
1305	12.3457
1306	13.8889
1307	10.4938
1308	14.5062
1309	13.8889
1310	14.5062
1311	10.8025
1312	14.5062
1313	12.037
1314	14.1975
1315	11.7284
1316	12.3457
1317	11.7284
1318	11.4198
1319	12.037
1320	12.037
1321	12.963
1322	11.7284
1323	12.6543
1324	12.037
1325	12.037
1326	12.037
1327	11.7284
1328	11.7284
1329	11.7284
1330	12.3457
1331	11.1111
1332	13.8889
1333	10.8025
1334	10.8025
1335	11.1111
1336	13.2716
1337	12.037
1338	12.3457
1339	12.3457
1340	12.3457
1341	11.7284
1342	12.037
1343	12.963
1344	11.7284
1345	12.963
1346	12.037
1347	12.037
1348	11.7284
1349	12.037
1350	10.8025
1351	13.8889
1352	11.1111
1353	10.8025
1354	12.3457
1355	13.8889
1356	12.3457
1357	13.8889
1358	12.037
1359	14.8148
1360	12.3457
1361	13.5802
1362	13.8889
1363	14.1975
1364	12.6543
1365	14.5062
1366	12.3457
1367	13.2716
1368	13.8889
1369	16.0494
1370	11.7284
1371	14.5062
1372	14.1975
1373	11.4198
1374	13.5802
1375	12.3457
1376	11.7284
1377	12.3457
1378	12.963
1379	12.037
1380	12.037
1381	11.4198
1382	11.7284
1383	12.3457
1384	11.7284
1385	12.037
1386	10.8025
1387	12.037
1388	14.1975
1389	12.963
1390	12.037
1391	12.963
1392	11.7284
1393	12.037
1394	11.7284
1395	12.037
1396	12.3457
1397	10.4938
1398	12.037
1399	11.4198
1400	11.1111
1401	11.1111
1402	10.4938
1403	10.1852
1404	11.7284
1405	10.1852
1406	10.4938
1407	9.87654
1408	11.1111
1409	22.2222
1410	10.4938
1411	11.4198
1412	12.3457
1413	12.037
1414	14.5062
1415	13.2716
1416	17.284
1417	12.037
1418	15.1235
1419	12.3457
1420	14.1975
1421	10.4938
1422	14.1975
1423	11.7284
1424	12.6543
1425	15.1235
1426	13.8889
1427	13.5802
1428	12.6543
1429	13.5802
1430	12.963
1431	14.1975
1432	12.6543
1433	13.2716
1434	14.1975
1435	12.6543
1436	13.5802
1437	13.2716
1438	14.1975
1439	13.8889
1440	11.7284
1441	14.1975
1442	11.4198
1443	14.8148
1444	13.8889
1445	13.5802
1446	13.2716
1447	13.5802
1448	16.358
1449	12.037
1450	13.5802
1451	13.8889
1452	15.1235
1453	15.1235
1454	15.4321
1455	16.0494
1456	14.1975
1457	15.4321
1458	15.7407
1459	15.1235
1460	13.5802
1461	15.1235
1462	15.4321
1463	13.5802
1464	13.8889
1465	16.0494
1466	13.2716
1467	20.9877
1468	19.1358
1469	13.5802
1470	13.2716
1471	15.7407
1472	16.0494
1473	11.4198
1474	19.4444
1475	11.4198
1476	11.7284
1477	12.3457
1478	12.037
1479	12.963
1480	12.963
1481	12.037
1482	11.7284
1483	12.037
1484	13.2716
1485	12.3457
1486	12.037
1487	12.037
1488	11.7284
1489	12.037
1490	15.1235
1491	10.8025
1492	11.7284
1493	11.1111
1494	13.8889
1495	15.1235
1496	12.3457
1497	13.5802
1498	14.5062
1499	12.6543
1500	14.5062
1501	14.8148
1502	13.2716
1503	13.5802
1504	13.5802
1505	12.3457
1506	14.5062
1507	14.8148
1508	14.1975
1509	12.963
1510	13.5802
1511	12.963
1512	12.6543
1513	14.5062
1514	14.1975
1515	14.1975
1516	11.1111
1517	12.3457
1518	14.5062
1519	14.5062
1520	13.5802
1521	10.8025
1522	14.1975
1523	11.7284
1524	12.3457
1525	11.4198
1526	12.037
1527	12.037
1528	12.037
1529	11.7284
1530	12.037
1531	11.7284
1532	11.7284
1533	10.8025
1534	12.037
1535	11.1111
1536	10.8025
1537	15.1235
1538	13.8889
1539	12.3457
1540	13.8889
1541	12.6543
1542	14.5062
1543	11.7284
1544	13.8889
1545	11.7284
1546	14.1975
1547	14.5062
1548	12.3457
1549	12.3457
1550	13.5802
1551	12.3457
1552	11.7284
1553	12.963
1554	11.7284
1555	12.037
1556	12.037
1557	12.037
1558	11.7284
1559	11.7284
1560	11.1111
1561	12.037
1562	11.4198
1563	12.037
1564	12.037
1565	11.7284
1566	11.7284
1567	12.037
1568	11.1111
1569	11.4198
1570	17.5926
1571	16.358
1572	17.284
1573	18.2099
1574	18.5185
1575	16.358
1576	16.358
1577	16.6667
1578	16.9753
1579	18.8272
1580	16.6667
1581	18.8272
1582	17.284
1583	19.1358
1584	17.284
1585	19.7531
1586	16.6667
1587	15.1235
1588	16.6667
1589	15.1235
1590	14.1975
1591	16.9753
1592	12.963
1593	13.2716
1594	13.8889
1595	21.2963
1596	12.037
1597	18.5185
1598	17.9012
1599	13.2716
1600	17.284
1601	11.4198
1602	15.7407
1603	10.1852
1604	11.7284
1605	16.358
1606	13.5802
1607	12.3457
1608	13.2716
1609	21.2963
1610	14.1975
1611	12.3457
1612	15.7407
1613	13.2716
1614	10.1852
1615	11.4198
1616	10.4938
1617	11.7284
1618	17.9012
1619	11.7284
1620	10.4938
1621	10.1852
1622	12.3457
1623	12.3457
1624	11.7284
1625	12.3457
1626	11.4198
1627	12.037
1628	12.963
1629	11.7284
1630	12.037
1631	12.3457
1632	11.4198
1633	11.7284
1634	11.7284
1635	12.3457
1636	10.8025
1637	10.8025
1638	11.1111
1639	12.037
1640	11.4198
1641	11.1111
1642	16.358
1643	18.8272
1644	16.358
1645	17.284
1646	18.8272
1647	16.9753
1648	16.6667
1649	18.8272
1650	17.5926
1651	16.358
1652	19.4444
1653	17.5926
1654	15.4321
1655	13.2716
1656	13.2716
1657	15.1235
1658	15.1235
1659	15.1235
1660	16.0494
1661	14.8148
1662	11.7284
1663	12.6543
1664	12.037
1665	11.7284
1666	11.7284
1667	12.037
1668	12.037
1669	11.7284
1670	11.7284
1671	11.1111
1672	11.1111
1673	11.4198
1674	12.037
1675	11.4198
1676	9.5679
1677	10.8025
1678	11.1111
1679	10.8025
1680	10.4938
1681	11.1111
1682	10.8025
1683	10.8025
1684	12.037
1685	10.1852
1686	12.3457
1687	10.1852
1688	10.1852
1689	10.8025
1690	11.1111
1691	9.87654
1692	9.5679
1693	10.4938
1694	11.4198
1695	12.3457
1696	11.4198
1697	12.3457
1698	13.8889
1699	13.5802
1700	20.679
1701	12.3457
1702	14.5062
1703	13.2716
1704	21.6049
1705	14.5062
1706	10.8025
1707	11.7284
1708	18.2099
1709	18.5185
1710	17.284
1711	16.358
1712	18.2099
1713	16.358
1714	17.284
1715	18.5185
1716	16.9753
1717	17.9012
1718	16.9753
1719	13.8889
1720	12.037
1721	15.4321
1722	15.4321
1723	13.5802
1724	14.1975
1725	15.7407
1726	13.5802
1727	16.358
1728	14.8148
1729	14.5062
1730	16.358
1731	12.963
1732	20.3704
1733	13.8889
1734	17.9012
1735	20.0617
1736	12.037
1737	13.2716
1738	21.2963
1739	16.358
1740	10.1852
1741	17.5926
1742	11.7284
1743	13.8889
1744	15.1235
1745	13.2716
1746	15.4321
1747	15.4321
1748	15.1235
1749	15.1235
1750	16.0494
1751	15.1235
1752	16.358
1753	15.7407
1754	11.7284
1755	12.3457
1756	12.3457
1757	12.037
1758	12.037
1759	10.8025
1760	13.8889
1761	12.037
1762	12.963
1763	13.8889
1764	12.963
1765	9.87654
1766	13.5802
1767	14.8148
1768	14.5062
1769	12.6543
1770	12.963
1771	17.5926
1772	13.2716
1773	16.9753
1774	15.4321
1775	12.3457
1776	19.1358
1777	11.7284
1778	17.5926
1779	12.3457
1780	18.2099
1781	12.037
1782	19.1358
1783	13.2716
1784	15.1235
1785	11.1111
1786	13.8889
1787	12.963
1788	13.5802
1789	14.8148
1790	17.5926
1791	14.5062
1792	14.5062
1793	14.8148
1794	14.1975
1795	14.8148
1796	0
1797	0
1798	0
1799	0
1800	0
1801	0
1802	10.1852
1803	10.1852
1804	18.5185
1805	10.1852
1806	11.1111
1807	11.1111
1808	10.1852
1809	20.3704
1810	10.1852
1811	8.95062
1812	8.64198
1813	11.1111
1814	8.33333
1815	15.7407
1816	15.4321
1817	15.1235
1818	16.0494
1819	15.1235
1820	13.8889
1821	14.5062
1822	15.1235
1823	15.4321
1824	13.5802
1825	15.7407
1826	14.5062
1827	12.963
1828	15.1235
1829	13.8889
1830	14.8148
1831	18.5185
1832	19.7531
1833	17.284
1834	16.358
1835	18.5185
1836	15.7407
1837	16.9753
1838	18.2099
1839	16.6667
1840	18.2099
1841	16.358
1842	18.5185
1843	16.6667
1844	17.5926
1845	18.5185
1846	12.6543
1847	15.7407
1848	16.9753
1849	12.963
1850	16.9753
1851	14.1975
1852	16.6667
1853	17.284
1854	18.5185
1855	17.5926
1856	14.8148
1857	16.9753
1858	17.5926
1859	16.6667
1860	18.5185
1861	16.6667
1862	16.9753
1863	18.2099
1864	19.7531
1865	16.9753
1866	17.5926
1867	14.8148
1868	14.5062
1869	15.7407
1870	16.358
1871	14.8148
1872	14.8148
1873	15.1235
1874	14.8148
1875	16.0494
1876	14.8148
1877	16.6667
1878	15.7407
1879	13.2716
1880	15.1235
1881	16.0494
1882	15.4321
1883	14.8148
1884	15.4321
1885	14.1975
1886	15.1235
1887	14.5062
1888	14.1975
1889	17.284
1890	15.7407
1891	14.5062
1892	15.4321
1893	15.1235
1894	15.1235
1895	13.8889
1896	13.8889
1897	12.3457
1898	15.1235
1899	13.8889
1900	13.8889
1901	12.3457
1902	12.037
1903	12.037
1904	11.4198
1905	11.7284
1906	11.1111
1907	11.7284
1908	13.5802
1909	12.6543
1910	16.6667
1911	13.8889
1912	12.3457
1913	14.1975
1914	19.4444
1915	13.2716
1916	10.8025
1917	12.037
1918	11.7284
1919	10.1852
1920	12.963
1921	14.1975
1922	11.7284
1923	16.6667
1924	14.8148
1925	14.5062
1926	15.7407
1927	10.8025
1928	13.5802
1929	13.8889
1930	8.95062
1931	9.5679
1932	15.4321
1933	9.5679
1934	10.8025
1935	10.1852
1936	12.3457
1937	13.5802
1938	20.9877
1939	14.8148
1940	12.3457
1941	20.0617
1942	12.3457
1943	12.3457
1944	14.5062
1945	21.2963
1946	13.2716
1947	14.8148
1948	10.1852
1949	11.7284
1950	16.6667
1951	17.284
1952	18.5185
1953	16.358
1954	18.2099
1955	16.358
1956	16.6667
1957	16.6667
1958	19.4444
1959	16.358
1960	18.2099
1961	18.5185
1962	17.5926
1963	16.0494
1964	15.1235
1965	16.9753
1966	12.963
1967	16.9753
1968	13.8889
1969	12.037
1970	11.1111
1971	10.1852
1972	10.8025
1973	12.037
1974	12.963
1975	15.4321
1976	9.87654
1977	9.25926
1978	14.1975
1979	12.037
1980	12.6543
1981	9.87654
1982	14.5062
1983	14.5062
1984	14.8148
1985	16.358
1986	13.8889
1987	18.5185
1988	13.8889
1989	20.679
1990	13.2716
1991	11.7284
1992	8.95062
1993	17.9012
1994	11.7284
1995	13.8889
1996	12.3457
1997	21.2963
1998	13.8889
1999	16.6667
[truncated: 739 more rows]

## Sheet: Figure 7h
HRU	Frequency-moderate drought-second half
1	5.24691
2	5.55556
3	7.40741
4	5.8642
5	4.93827
6	10.8025
7	5.55556
8	5.8642
9	5.8642
10	6.48148
11	8.33333
12	4.93827
13	6.17284
14	4.93827
15	6.48148
16	5.55556
17	8.33333
18	5.55556
19	7.09877
20	6.48148
21	4.62963
22	6.79012
23	6.79012
24	6.79012
25	6.17284
26	5.24691
27	4.93827
28	10.4938
29	5.55556
30	4.93827
31	6.79012
32	5.8642
33	7.71605
34	5.55556
35	6.48148
36	5.8642
37	5.8642
38	5.55556
39	6.79012
40	6.48148
41	4.93827
42	6.48148
43	5.8642
44	5.24691
45	6.79012
46	5.55556
47	6.17284
48	4.62963
49	5.8642
50	5.55556
51	7.71605
52	4.93827
53	5.8642
54	5.24691
55	6.48148
56	5.55556
57	9.5679
58	5.55556
59	6.48148
60	7.40741
61	6.17284
62	6.79012
63	4.62963
64	6.79012
65	5.55556
66	5.24691
67	4.62963
68	6.48148
69	6.17284
70	4.93827
71	5.24691
72	8.95062
73	7.40741
74	5.8642
75	10.8025
76	5.24691
77	7.09877
78	6.17284
79	4.93827
80	7.40741
81	5.55556
82	7.71605
83	5.55556
84	5.24691
85	7.71605
86	5.55556
87	5.24691
88	5.24691
89	5.55556
90	5.8642
91	5.55556
92	6.48148
93	8.02469
94	5.55556
95	4.93827
96	5.55556
97	5.8642
98	6.79012
99	8.02469
100	5.55556
101	5.8642
102	6.48148
103	6.79012
104	4.62963
105	6.48148
106	6.48148
107	7.40741
108	3.08642
109	6.48148
110	3.08642
111	2.77778
112	8.02469
113	4.62963
114	3.39506
115	7.09877
116	4.93827
117	14.5062
118	2.77778
119	5.24691
120	3.39506
121	6.79012
122	6.48148
123	5.55556
124	5.24691
125	7.40741
126	5.55556
127	5.8642
128	4.62963
129	4.93827
130	8.02469
131	5.55556
132	4.62963
133	8.33333
134	5.8642
135	6.79012
136	5.24691
137	9.87654
138	4.62963
139	4.93827
140	6.17284
141	5.55556
142	11.1111
143	5.55556
144	8.02469
145	11.4198
146	4.62963
147	7.09877
148	7.40741
149	7.09877
150	4.93827
151	9.5679
152	7.40741
153	4.93827
154	7.71605
155	6.79012
156	7.09877
157	7.09877
158	6.48148
159	6.48148
160	7.09877
161	6.79012
162	6.79012
163	7.40741
164	6.79012
165	7.09877
166	6.79012
167	7.40741
168	7.09877
169	7.09877
170	7.40741
171	8.33333
172	7.71605
173	7.71605
174	4.01235
175	7.40741
176	7.71605
177	7.40741
178	10.1852
179	5.24691
180	4.93827
181	5.55556
182	5.24691
183	5.55556
184	5.55556
185	5.55556
186	5.55556
187	9.5679
188	4.01235
189	6.17284
190	5.8642
191	5.24691
192	5.24691
193	5.55556
194	6.79012
195	6.79012
196	5.24691
197	5.24691
198	7.09877
199	6.79012
200	5.55556
201	6.48148
202	6.48148
203	3.08642
204	4.93827
205	4.93827
206	3.39506
207	5.55556
208	3.08642
209	6.48148
210	3.08642
211	3.39506
212	3.39506
213	6.17284
214	4.32099
215	4.93827
216	5.55556
217	6.17284
218	2.77778
219	4.93827
220	4.93827
221	5.55556
222	5.24691
223	3.7037
224	5.8642
225	6.48148
226	6.17284
227	5.55556
228	7.40741
229	6.48148
230	7.09877
231	6.79012
232	6.48148
233	7.71605
234	7.40741
235	6.79012
236	7.09877
237	7.09877
238	6.79012
239	8.64198
240	7.09877
241	7.09877
242	7.40741
243	7.71605
244	7.71605
245	7.09877
246	8.02469
247	6.79012
248	8.95062
249	7.71605
250	4.93827
251	7.71605
252	6.79012
253	7.71605
254	10.4938
255	6.79012
256	7.71605
257	7.71605
258	7.71605
259	7.09877
260	6.79012
261	8.33333
262	7.40741
263	6.79012
264	7.71605
265	7.71605
266	8.64198
267	7.09877
268	7.71605
269	6.79012
270	3.08642
271	3.08642
272	6.17284
273	3.08642
274	8.95062
275	2.77778
276	8.02469
277	4.93827
278	6.17284
279	3.08642
280	7.40741
281	4.62963
282	3.39506
283	4.93827
284	7.40741
285	2.77778
286	12.037
287	6.17284
288	7.71605
289	1.23457
290	5.55556
291	8.95062
292	3.08642
293	3.08642
294	6.79012
295	2.77778
296	6.17284
297	5.8642
298	3.08642
299	6.48148
300	2.77778
301	2.46914
302	7.40741
303	5.24691
304	3.39506
305	5.24691
306	5.8642
307	6.79012
308	7.09877
309	7.71605
310	6.48148
311	7.71605
312	7.71605
313	6.79012
314	6.48148
315	6.79012
316	7.09877
317	7.71605
318	7.40741
319	7.09877
320	7.40741
321	6.79012
322	8.02469
323	7.40741
324	7.71605
325	8.33333
326	7.09877
327	7.71605
328	7.40741
329	9.87654
330	7.09877
331	8.95062
332	6.48148
333	5.55556
334	10.1852
335	6.79012
336	8.02469
337	8.33333
338	9.25926
339	6.48148
340	9.25926
341	8.95062
342	6.17284
343	8.33333
344	7.71605
345	6.79012
346	6.79012
347	6.17284
348	8.02469
349	6.17284
350	6.17284
351	5.55556
352	6.48148
353	6.48148
354	6.17284
355	6.17284
356	5.55556
357	6.48148
358	7.71605
359	7.40741
360	7.40741
361	7.09877
362	7.40741
363	5.55556
364	5.8642
365	5.8642
366	5.55556
367	5.8642
368	5.55556
369	5.55556
370	5.24691
371	5.24691
372	8.64198
373	5.24691
374	5.24691
375	5.24691
376	5.24691
377	14.1975
378	5.24691
379	6.17284
380	6.17284
381	4.32099
382	5.24691
383	4.93827
384	6.79012
385	5.55556
386	8.02469
387	10.1852
388	9.25926
389	9.5679
390	8.95062
391	9.5679
392	8.02469
393	8.02469
394	8.95062
395	9.5679
396	8.33333
397	9.5679
398	9.87654
399	9.87654
400	8.64198
401	8.33333
402	9.25926
403	5.55556
404	8.33333
405	9.5679
406	9.87654
407	11.7284
408	8.33333
409	5.8642
410	8.64198
411	10.8025
412	9.25926
413	7.09877
414	3.08642
415	3.08642
416	6.48148
417	12.6543
418	3.08642
419	6.48148
420	2.77778
421	8.33333
422	3.7037
423	5.24691
424	8.33333
425	3.08642
426	5.8642
427	6.48148
428	3.08642
429	3.08642
430	7.09877
431	5.55556
432	3.08642
433	3.39506
434	7.40741
435	5.24691
436	3.08642
437	4.93827
438	7.09877
439	4.93827
440	7.40741
441	7.40741
442	4.93827
443	2.77778
444	8.64198
445	8.33333
446	4.62963
447	6.17284
448	8.33333
449	5.24691
450	2.77778
451	3.39506
452	6.17284
453	7.09877
454	6.17284
455	6.17284
456	7.40741
457	6.17284
458	5.55556
459	5.55556
460	7.71605
461	8.64198
462	8.33333
463	9.87654
464	8.64198
465	8.64198
466	10.4938
467	10.4938
468	8.95062
469	9.5679
470	9.87654
471	8.64198
472	9.87654
473	9.25926
474	9.5679
475	9.87654
476	9.25926
477	8.02469
478	9.5679
479	8.95062
480	9.5679
481	9.25926
482	7.09877
483	9.25926
484	10.1852
485	9.5679
486	8.95062
487	9.25926
488	9.5679
489	7.09877
490	7.71605
491	7.09877
492	6.79012
493	6.79012
494	7.09877
495	7.40741
496	7.09877
497	5.8642
498	7.40741
499	6.48148
500	7.40741
501	7.09877
502	7.40741
503	7.09877
504	6.79012
505	4.93827
506	7.71605
507	5.55556
508	6.48148
509	7.09877
510	5.8642
511	5.8642
512	6.79012
513	9.5679
514	9.25926
515	9.5679
516	8.64198
517	9.5679
518	9.5679
519	9.25926
520	9.87654
521	9.87654
522	9.5679
523	8.95062
524	9.25926
525	9.25926
526	9.5679
527	8.64198
528	8.02469
529	8.64198
530	5.55556
531	9.25926
532	8.95062
533	9.25926
534	9.87654
535	4.32099
536	6.79012
537	7.71605
538	5.24691
539	7.71605
540	5.24691
541	4.93827
542	5.55556
543	5.8642
544	6.48148
545	8.95062
546	4.93827
547	6.48148
548	7.71605
549	5.8642
550	9.87654
551	9.5679
552	6.17284
553	9.87654
554	5.55556
555	4.32099
556	8.02469
557	7.09877
558	5.24691
559	5.24691
560	7.40741
561	7.71605
562	6.17284
563	7.40741
564	7.40741
565	7.40741
566	7.40741
567	4.62963
568	7.40741
569	7.40741
570	5.55556
571	4.01235
572	7.71605
573	7.09877
574	6.79012
575	7.40741
576	5.55556
577	7.40741
578	7.40741
579	7.09877
580	7.40741
581	6.79012
582	6.17284
583	7.71605
584	6.79012
585	4.93827
586	6.17284
587	5.55556
588	6.17284
589	4.93827
590	7.09877
591	6.79012
592	7.09877
593	5.8642
594	7.09877
595	5.24691
596	6.79012
597	4.93827
598	8.02469
599	4.32099
600	5.8642
601	8.02469
602	4.01235
603	6.48148
604	5.24691
605	10.4938
606	5.8642
607	4.62963
608	5.24691
609	5.55556
610	6.17284
611	5.8642
612	7.40741
613	7.71605
614	5.8642
615	6.17284
616	6.17284
617	4.62963
618	5.55556
619	6.48148
620	7.40741
621	6.17284
622	5.24691
623	5.24691
624	5.8642
625	4.01235
626	7.71605
627	4.93827
628	7.09877
629	6.17284
630	9.5679
631	7.40741
632	8.95062
633	5.55556
634	8.95062
635	8.33333
636	9.25926
637	6.48148
638	9.25926
639	8.64198
640	7.71605
641	7.71605
642	8.02469
643	6.79012
644	6.48148
645	9.25926
646	4.32099
647	8.95062
648	5.24691
649	5.8642
650	9.25926
651	6.48148
652	5.8642
653	7.40741
654	6.17284
655	8.02469
656	6.17284
657	5.55556
658	8.33333
659	8.64198
660	11.4198
661	8.64198
662	9.87654
663	8.64198
664	10.4938
665	10.4938
666	8.64198
667	8.64198
668	10.4938
669	8.33333
670	9.87654
671	10.1852
672	9.25926
673	9.25926
674	9.5679
675	8.33333
676	9.5679
677	9.87654
678	8.64198
679	9.5679
680	10.1852
681	11.4198
682	9.25926
683	9.25926
684	9.25926
685	8.33333
686	10.1852
687	8.95062
688	10.4938
689	9.25926
690	8.95062
691	9.25926
692	10.8025
693	11.7284
694	9.25926
695	9.87654
696	9.25926
697	6.17284
698	6.79012
699	7.40741
700	5.24691
701	6.17284
702	7.71605
703	7.40741
704	7.40741
705	4.62963
706	7.40741
707	1.85185
708	6.48148
709	8.95062
710	6.48148
711	5.55556
712	8.95062
713	7.40741
714	6.48148
715	9.25926
716	8.02469
717	8.95062
718	6.48148
719	6.79012
720	7.40741
721	9.25926
722	8.33333
723	6.48148
724	9.25926
725	8.64198
726	6.17284
727	8.33333
728	6.79012
729	6.79012
730	6.17284
731	6.17284
732	7.09877
733	6.79012
734	6.17284
735	6.17284
736	5.55556
737	6.17284
738	5.55556
739	6.79012
740	5.8642
741	6.48148
742	5.55556
743	5.8642
744	5.55556
745	5.8642
746	6.79012
747	6.17284
748	6.17284
749	5.55556
750	5.8642
751	5.55556
752	4.01235
753	4.93827
754	7.40741
755	5.24691
756	5.8642
757	6.79012
758	5.55556
759	7.71605
760	9.25926
761	6.17284
762	8.64198
763	5.55556
764	5.8642
765	8.02469
766	9.25926
767	9.87654
768	8.33333
769	9.5679
770	9.87654
771	8.95062
772	8.02469
773	9.25926
774	9.25926
775	11.4198
776	9.25926
777	8.64198
778	8.33333
779	8.64198
780	8.33333
781	8.64198
782	8.95062
783	11.7284
784	8.64198
785	6.48148
786	11.4198
787	9.25926
788	9.25926
789	9.5679
790	7.40741
791	5.55556
792	7.40741
793	5.24691
794	7.40741
795	6.17284
796	7.71605
797	6.17284
798	7.40741
799	7.40741
800	7.40741
801	7.40741
802	6.17284
803	7.40741
804	6.79012
805	6.48148
806	7.40741
807	7.40741
808	5.55556
809	6.48148
810	8.02469
811	5.55556
812	9.25926
813	5.8642
814	8.02469
815	5.55556
816	5.8642
817	8.02469
818	6.79012
819	8.64198
820	6.17284
821	10.8025
822	4.01235
823	9.25926
824	4.93827
825	8.95062
826	4.62963
827	8.02469
828	6.17284
829	8.64198
830	8.64198
831	11.4198
832	10.8025
833	8.64198
834	8.64198
835	10.4938
836	10.1852
837	9.25926
838	4.93827
839	5.8642
840	6.48148
841	5.24691
842	4.62963
843	7.40741
844	7.09877
845	6.79012
846	7.40741
847	8.64198
848	7.71605
849	5.8642
850	7.40741
851	6.48148
852	9.25926
853	7.40741
854	9.87654
855	8.02469
856	8.64198
857	9.87654
858	7.40741
859	8.64198
860	7.40741
861	8.95062
862	8.33333
863	9.87654
864	7.71605
865	7.40741
866	8.64198
867	6.17284
868	8.33333
869	12.6543
870	8.64198
871	12.3457
872	9.25926
873	10.1852
874	7.40741
875	9.25926
876	9.5679
877	7.40741
878	10.1852
879	8.02469
880	8.64198
881	9.87654
882	7.71605
883	7.71605
884	7.40741
885	8.33333
886	6.17284
887	9.87654
888	8.64198
889	7.71605
890	7.40741
891	8.33333
892	8.02469
893	9.25926
894	8.02469
895	8.64198
896	7.40741
897	6.17284
898	6.17284
899	8.02469
900	5.55556
901	8.33333
902	5.8642
903	7.71605
904	6.17284
905	5.8642
906	5.55556
907	6.17284
908	6.48148
909	5.55556
910	6.17284
911	5.8642
912	5.55556
913	5.8642
914	5.55556
915	8.02469
916	8.02469
917	5.8642
918	5.8642
919	6.48148
920	6.17284
921	10.8025
922	7.40741
923	9.25926
924	10.1852
925	8.02469
926	9.87654
927	8.33333
928	8.64198
929	7.40741
930	7.71605
931	8.33333
932	6.48148
933	6.17284
934	8.95062
935	5.55556
936	7.09877
937	2.46914
938	8.33333
939	9.5679
940	8.95062
941	6.48148
942	6.17284
943	7.71605
944	6.48148
945	3.39506
946	7.40741
947	7.40741
948	8.33333
949	6.79012
950	6.48148
951	7.09877
952	5.24691
953	7.09877
954	7.40741
955	7.71605
956	7.09877
957	6.17284
958	7.40741
959	7.40741
960	7.09877
961	6.79012
962	7.40741
963	6.79012
964	6.17284
965	7.09877
966	7.09877
967	7.40741
968	4.93827
969	6.17284
970	7.71605
971	5.55556
972	4.93827
973	7.40741
974	5.55556
975	6.17284
976	5.55556
977	7.40741
978	5.55556
979	5.24691
980	7.40741
981	8.02469
982	6.48148
983	7.40741
984	7.40741
985	7.09877
986	5.55556
987	7.40741
988	7.71605
989	6.79012
990	7.71605
991	7.71605
992	6.17284
993	7.09877
994	5.8642
995	7.40741
996	7.40741
997	7.40741
998	6.48148
999	6.48148
1000	7.40741
1001	7.09877
1002	7.40741
1003	6.17284
1004	4.01235
1005	4.62963
1006	5.8642
1007	7.09877
1008	4.01235
1009	5.8642
1010	8.64198
1011	4.62963
1012	4.62963
1013	4.32099
1014	4.62963
1015	4.32099
1016	5.8642
1017	6.17284
1018	5.24691
1019	8.33333
1020	4.01235
1021	7.40741
1022	4.93827
1023	10.1852
1024	7.40741
1025	8.64198
1026	10.1852
1027	8.95062
1028	8.64198
1029	8.02469
1030	7.71605
1031	7.40741
1032	6.79012
1033	6.48148
1034	6.17284
1035	5.24691
1036	7.40741
1037	7.09877
1038	5.24691
1040	4.32099
1041	5.55556
1042	7.09877
1043	7.40741
1044	7.71605
1045	9.5679
1046	4.62963
1047	5.8642
1048	7.40741
1049	6.17284
1050	5.8642
1051	7.09877
1052	7.71605
1053	7.71605
1054	7.40741
1055	6.17284
1056	4.62963
1057	6.48148
1058	7.09877
1059	6.79012
1060	7.40741
1061	7.40741
1062	6.79012
1063	7.71605
1064	7.09877
1065	6.79012
1066	7.09877
1067	6.48148
1068	7.09877
1069	6.79012
1070	7.40741
1071	8.33333
1072	7.09877
1073	7.40741
1074	7.71605
1075	7.09877
1076	8.02469
1077	7.71605
1078	7.71605
1079	7.09877
1080	8.64198
1081	7.40741
1082	6.79012
1083	5.24691
1084	7.09877
1085	5.24691
1086	7.71605
1087	6.17284
1088	5.55556
1089	7.40741
1090	7.09877
1091	6.17284
1092	7.40741
1093	7.40741
1094	7.71605
1095	7.40741
1096	8.33333
1097	4.32099
1098	6.17284
1099	7.40741
1100	7.40741
1101	7.40741
1102	3.39506
1103	6.48148
1104	9.25926
1105	6.17284
1106	5.55556
1107	8.95062
1108	7.09877
1109	9.87654
1110	6.48148
1111	7.40741
1112	8.33333
1113	8.95062
1114	8.02469
1115	9.25926
1116	8.33333
1117	9.25926
1118	8.33333
1119	6.48148
1120	8.64198
1121	7.71605
1122	6.17284
1123	8.95062
1124	7.40741
1125	6.48148
1126	5.8642
1127	6.79012
1128	7.09877
1129	6.48148
1130	6.48148
1131	7.40741
1132	6.79012
1133	7.71605
1134	7.71605
1135	6.79012
1136	7.40741
1137	6.79012
1138	7.40741
1139	7.09877
1140	8.02469
1141	7.71605
1142	8.33333
1143	7.09877
1144	8.02469
1145	7.40741
1146	5.8642
1147	5.8642
1148	5.55556
1149	6.17284
1150	5.55556
1151	6.17284
1152	7.09877
1153	6.48148
1154	6.48148
1155	5.8642
1156	6.48148
1157	5.55556
1158	5.8642
1159	5.55556
1160	8.02469
1161	4.62963
1162	6.17284
1163	4.93827
1164	5.24691
1165	4.93827
1166	7.09877
1167	7.40741
1168	4.62963
1169	6.48148
1170	3.39506
1171	5.24691
1172	3.7037
1173	5.24691
1174	5.8642
1175	4.62963
1176	3.39506
1177	4.93827
1178	4.62963
1179	6.17284
1180	4.93827
1181	4.01235
1182	5.55556
1183	3.7037
1184	5.24691
1185	10.1852
1186	4.01235
1187	3.39506
1188	5.24691
1189	5.8642
1190	6.79012
1191	5.8642
1192	7.09877
1193	6.17284
1194	4.93827
1195	5.8642
1196	5.8642
1197	6.79012
1198	5.55556
1199	6.79012
1200	7.09877
1201	5.55556
1202	6.48148
1203	5.8642
1204	3.08642
1205	6.79012
1206	6.17284
1207	6.48148
1208	4.01235
1209	6.48148
1210	6.48148
1211	6.48148
1212	7.71605
1213	6.17284
1214	6.48148
1215	5.8642
1216	6.48148
1217	7.71605
1218	6.48148
1219	7.40741
1220	8.02469
1221	6.48148
1222	6.48148
1223	7.40741
1224	7.40741
1225	5.8642
1226	6.48148
1227	6.48148
1228	7.40741
1229	7.40741
1230	8.33333
1231	4.93827
1232	4.62963
1233	6.48148
1234	7.09877
1235	5.55556
1236	7.09877
1237	5.55556
1238	6.79012
1239	4.62963
1240	7.40741
1241	7.09877
1242	7.71605
1243	6.17284
1244	7.09877
1245	7.40741
1246	4.62963
1247	7.71605
1248	8.95062
1249	7.40741
1250	8.95062
1251	5.55556
1252	7.09877
1253	9.87654
1254	6.48148
1255	7.40741
1256	9.25926
1257	8.33333
1258	8.02469
1259	9.25926
1260	7.40741
1261	6.79012
1262	9.25926
1263	8.33333
1264	8.64198
1265	6.48148
1266	7.71605
1267	8.64198
1268	7.40741
1269	6.17284
1270	6.79012
1271	6.17284
1272	7.09877
1273	5.24691
1274	5.55556
1275	5.55556
1276	7.71605
1277	6.17284
1278	7.09877
1279	6.79012
1280	7.40741
1281	5.8642
1282	7.40741
1283	6.48148
1284	6.48148
1285	7.40741
1286	6.48148
1287	7.71605
1288	5.8642
1289	6.17284
1290	6.17284
1291	6.48148
1292	6.48148
1293	6.17284
1294	5.55556
1295	6.48148
1296	7.09877
1297	6.48148
1298	7.09877
1299	7.09877
1300	5.8642
1301	6.17284
1302	6.17284
1303	5.55556
1304	5.8642
1305	7.71605
1306	6.17284
1307	5.8642
1308	6.48148
1309	6.48148
1310	6.17284
1311	7.71605
1312	6.48148
1313	8.02469
1314	7.09877
1315	7.40741
1316	6.17284
1317	5.55556
1318	5.24691
1319	6.48148
1320	5.24691
1321	5.8642
1322	5.55556
1323	6.17284
1324	5.24691
1325	5.8642
1326	5.55556
1327	5.8642
1328	5.8642
1329	5.55556
1330	6.17284
1331	8.64198
1332	4.62963
1333	6.17284
1334	6.17284
1335	5.8642
1336	4.62963
1337	4.93827
1338	5.24691
1339	6.17284
1340	6.17284
1341	5.24691
1342	5.55556
1343	5.8642
1344	5.55556
1345	5.8642
1346	5.8642
1347	5.24691
1348	5.8642
1349	5.55556
1350	6.17284
1351	4.62963
1352	5.55556
1353	6.17284
1354	7.71605
1355	6.17284
1356	8.02469
1357	6.17284
1358	8.64198
1359	6.48148
1360	8.33333
1361	6.79012
1362	8.02469
1363	6.48148
1364	7.40741
1365	6.48148
1366	7.40741
1367	6.17284
1368	6.48148
1369	4.93827
1370	8.02469
1371	6.48148
1372	6.79012
1373	7.71605
1374	7.40741
1375	6.17284
1376	5.55556
1377	5.24691
1378	5.8642
1379	5.24691
1380	5.8642
1381	5.24691
1382	5.8642
1383	6.17284
1384	6.79012
1385	6.17284
1386	6.17284
1387	5.24691
1388	3.7037
1389	4.93827
1390	5.55556
1391	5.24691
1392	5.55556
1393	5.55556
1394	5.8642
1395	5.55556
1396	6.17284
1397	5.8642
1398	5.8642
1399	5.8642
1400	5.24691
1401	3.7037
1402	5.24691
1403	4.93827
1404	3.39506
1405	4.62963
1406	4.62963
1407	4.93827
1408	4.01235
1409	12.963
1410	5.24691
1411	4.32099
1412	3.39506
1413	4.93827
1414	4.93827
1415	5.55556
1416	5.24691
1417	5.55556
1418	4.62963
1419	5.55556
1420	5.55556
1421	7.09877
1422	8.33333
1423	6.48148
1424	7.40741
1425	6.48148
1426	6.79012
1427	6.48148
1428	8.02469
1429	6.48148
1430	8.02469
1431	6.48148
1432	7.40741
1433	6.79012
1434	6.48148
1435	7.40741
1436	5.8642
1437	6.17284
1438	6.48148
1439	6.48148
1440	7.09877
1441	6.79012
1442	7.40741
1443	4.62963
1444	6.17284
1445	6.48148
1446	6.48148
1447	6.48148
1448	8.02469
1449	7.40741
1450	5.24691
1451	5.8642
1452	4.32099
1453	4.32099
1454	4.62963
1455	4.32099
1456	5.24691
1457	5.8642
1458	4.93827
1459	7.40741
1460	6.17284
1461	4.32099
1462	7.71605
1463	6.48148
1464	5.24691
1465	4.32099
1466	5.55556
1467	10.1852
1468	5.8642
1469	5.8642
1470	5.55556
1471	8.33333
1472	6.48148
1473	5.8642
1474	8.02469
1475	7.71605
1476	5.55556
1477	6.17284
1478	5.55556
1479	5.24691
1480	5.8642
1481	5.24691
1482	5.55556
1483	5.55556
1484	7.09877
1485	5.55556
1486	5.24691
1487	5.8642
1488	6.17284
1489	5.55556
1490	4.32099
1491	6.17284
1492	5.8642
1493	5.8642
1494	6.79012
1495	6.48148
1496	8.33333
1497	6.48148
1498	6.48148
1499	8.02469
1500	6.48148
1501	6.48148
1502	6.79012
1503	6.79012
1504	6.79012
1505	7.71605
1506	7.09877
1507	8.33333
1508	6.48148
1509	7.40741
1510	5.8642
1511	6.48148
1512	7.40741
1513	6.48148
1514	6.48148
1515	6.48148
1516	7.40741
1517	7.71605
1518	6.48148
1519	6.48148
1520	7.40741
1521	7.40741
1522	6.79012
1523	5.55556
1524	6.17284
1525	5.24691
1526	6.48148
1527	5.24691
1528	5.8642
1529	5.8642
1530	5.55556
1531	5.55556
1532	6.17284
1533	6.17284
1534	5.24691
1535	5.8642
1536	6.17284
1537	6.48148
1538	6.79012
1539	7.71605
1540	6.17284
1541	7.71605
1542	6.79012
1543	7.40741
1544	6.48148
1545	7.40741
1546	6.48148
1547	6.48148
1548	7.40741
1549	7.40741
1550	5.8642
1551	6.17284
1552	5.24691
1553	5.24691
1554	5.55556
1555	5.55556
1556	5.8642
1557	5.55556
1558	5.8642
1559	5.8642
1560	6.17284
1561	5.24691
1562	5.8642
1563	5.55556
1564	5.55556
1565	5.55556
1566	5.8642
1567	5.55556
1568	5.55556
1569	5.8642
1570	5.55556
1571	4.93827
1572	3.7037
1573	9.25926
1574	7.71605
1575	4.93827
1576	4.32099
1577	5.55556
1578	4.32099
1579	7.40741
1580	4.62963
1581	8.33333
1582	4.32099
1583	7.40741
1584	4.32099
1585	7.71605
1586	5.24691
1587	4.32099
1588	3.7037
1589	4.01235
1590	4.01235
1591	4.93827
1592	4.93827
1593	5.8642
1594	5.24691
1595	10.1852
1596	5.8642
1597	8.64198
1598	6.79012
1599	5.55556
1600	7.09877
1601	5.8642
1602	8.02469
1603	7.71605
1604	7.09877
1605	7.71605
1606	4.93827
1607	4.93827
1608	5.55556
1609	7.40741
1610	5.24691
1611	5.55556
1612	7.71605
1613	5.55556
1614	7.40741
1615	8.33333
1616	7.09877
1617	7.09877
1618	7.09877
1619	4.62963
1620	5.55556
1621	4.62963
1622	3.7037
1623	6.17284
1624	5.55556
1625	6.17284
1626	5.24691
1627	5.55556
1628	5.24691
1629	5.55556
1630	5.8642
1631	5.8642
1632	5.55556
1633	5.8642
1634	5.55556
1635	6.17284
1636	6.17284
1637	6.17284
1638	5.55556
1639	5.8642
1640	5.8642
1641	5.24691
1642	4.62963
1643	9.25926
1644	4.32099
1645	5.55556
1646	7.40741
1647	4.32099
1648	4.62963
1649	7.71605
1650	5.24691
1651	4.32099
1652	6.48148
1653	4.32099
1654	4.32099
1655	6.48148
1656	6.48148
1657	7.09877
1658	4.62963
1659	4.62963
1660	4.32099
1661	4.62963
1662	5.55556
1663	6.17284
1664	5.55556
1665	5.55556
1666	5.8642
1667	5.55556
1668	5.55556
1669	5.8642
1670	6.17284
1671	5.8642
1672	6.17284
1673	5.24691
1674	5.8642
1675	5.8642
1676	6.48148
1677	4.62963
1678	3.39506
1679	5.24691
1680	5.24691
1681	3.7037
1682	5.8642
1683	4.32099
1684	3.08642
1685	4.93827
1686	2.77778
1687	4.93827
1688	4.62963
1689	4.32099
1690	4.01235
1691	4.93827
1692	4.62963
1693	5.24691
1694	4.01235
1695	3.39506
1696	4.01235
1697	4.62963
1698	5.24691
1699	5.24691
1700	6.17284
1701	5.55556
1702	5.24691
1703	5.55556
1704	6.79012
1705	6.17284
1706	7.09877
1707	7.09877
1708	6.79012
1709	7.40741
1710	3.7037
1711	4.93827
1712	8.02469
1713	4.32099
1714	5.24691
1715	6.79012
1716	4.32099
1717	8.64198
1718	4.32099
1719	6.17284
1720	7.71605
1721	5.55556
1722	5.55556
1723	7.40741
1724	5.8642
1725	5.8642
1726	7.40741
1727	5.55556
1728	6.17284
1729	6.48148
1730	4.93827
1731	4.93827
1732	10.4938
1733	5.24691
1734	6.17284
1735	9.25926
1736	5.8642
1737	5.55556
1738	6.79012
1739	7.40741
1740	7.71605
1741	7.40741
1742	7.40741
1743	6.17284
1744	4.93827
1745	6.48148
1746	4.62963
1747	4.32099
1748	4.62963
1749	4.01235
1750	4.32099
1751	5.8642
1752	4.62963
1753	4.93827
1754	4.93827
1755	5.24691
1756	5.8642
1757	6.48148
1758	5.55556
1759	6.48148
1760	5.55556
1761	6.17284
1762	5.24691
1763	5.55556
1764	4.93827
1765	6.48148
1766	4.93827
1767	4.93827
1768	5.24691
1769	4.62963
1770	4.93827
1771	9.25926
1772	5.24691
1773	6.48148
1774	5.55556
1775	5.55556
1776	5.55556
1777	6.48148
1778	5.8642
1779	5.55556
1780	8.95062
1781	5.8642
1782	6.17284
1783	5.55556
1784	6.48148
1785	6.48148
1786	6.17284
1787	7.71605
1788	6.79012
1789	6.48148
1790	7.09877
1791	6.48148
1792	6.48148
1793	6.79012
1794	7.40741
1795	6.17284
1796	0
1797	0
1798	0
1799	0
1800	0
1801	0
1802	5.8642
1803	6.17284
1804	9.5679
1805	5.55556
1806	5.24691
1807	5.55556
1808	4.93827
1809	11.7284
1810	4.93827
1811	4.62963
1812	6.48148
1813	5.55556
1814	4.62963
1815	8.95062
1816	5.8642
1817	5.55556
1818	7.09877
1819	6.48148
1820	6.48148
1821	6.17284
1822	5.55556
1823	8.02469
1824	7.09877
1825	5.8642
1826	6.48148
1827	8.02469
1828	6.17284
1829	7.40741
1830	4.62963
1831	5.8642
1832	8.33333
1833	3.7037
1834	4.93827
1835	7.71605
1836	4.32099
1837	5.55556
1838	6.79012
1839	4.01235
1840	6.79012
1841	4.62963
1842	8.02469
1843	4.32099
1844	4.32099
1845	7.40741
1846	5.8642
1847	4.01235
1848	3.7037
1849	4.01235
1850	4.93827
1851	5.8642
1852	4.62963
1853	5.55556
1854	6.17284
1855	4.32099
1856	6.48148
1857	4.62963
1858	7.09877
1859	4.93827
1860	8.95062
1861	4.62963
1862	4.32099
1863	7.40741
1864	7.40741
1865	4.32099
1866	10.4938
1867	6.17284
1868	6.48148
1869	11.7284
1870	11.1111
1871	5.8642
1872	6.17284
1873	9.25926
1874	6.17284
1875	11.1111
1876	5.8642
1877	11.4198
1878	5.55556
1879	6.48148
1880	4.01235
1881	4.32099
1882	5.8642
1883	5.55556
1884	6.17284
1885	6.79012
1886	6.48148
1887	7.40741
1888	6.17284
1889	7.09877
1890	7.40741
1891	6.17284
1892	8.02469
1893	5.55556
1894	6.17284
1895	9.25926
1896	6.79012
1897	4.01235
1898	6.48148
1899	6.79012
1900	6.17284
1901	8.02469
1902	5.55556
1903	5.55556
1904	6.17284
1905	5.55556
1906	5.55556
1907	5.8642
1908	4.93827
1909	4.62963
1910	5.55556
1911	5.24691
1912	5.55556
1913	5.55556
1914	4.93827
1915	5.55556
1916	7.09877
1917	7.71605
1918	6.48148
1919	6.48148
1920	7.40741
1921	8.02469
1922	7.09877
1923	9.87654
1924	6.17284
1925	6.17284
1926	10.4938
1927	4.01235
1928	4.32099
1929	3.7037
1930	5.24691
1931	4.32099
1932	3.7037
1933	4.32099
1934	4.62963
1935	4.62963
1936	4.32099
1937	5.55556
1938	8.33333
1939	5.24691
1940	5.55556
1941	7.09877
1942	5.8642
1943	5.55556
1944	5.24691
1945	6.79012
1946	5.55556
1947	7.71605
1948	7.71605
1949	7.40741
1950	7.40741
1951	3.7037
1952	6.79012
1953	4.62963
1954	7.71605
1955	4.32099
1956	5.55556
1957	4.62963
1958	7.71605
1959	4.32099
1960	7.40741
1961	7.40741
1962	4.32099
1963	4.01235
1964	6.17284
1965	3.7037
1966	6.17284
1967	4.62963
1968	4.01235
1969	5.55556
1970	4.93827
1971	5.8642
1972	5.24691
1973	6.17284
1974	5.24691
1975	10.4938
1976	6.17284
1977	6.48148
1978	5.55556
1979	6.17284
1980	6.17284
1981	6.48148
1982	5.8642
1983	5.24691
1984	4.93827
1985	4.01235
1986	4.93827
1987	6.79012
1988	5.24691
1989	6.79012
1990	5.55556
1991	6.48148
1992	7.09877
1993	6.17284
1994	7.40741
1995	4.93827
1996	4.93827
1997	10.1852
1998	5.24691
1999	6.48148
2000	5.8642
[truncated: 737 more rows]

## Sheet: Figure 7i
HRU	Frequency-severe drought-second half
1	3.08642
2	5.55556
3	7.09877
4	3.7037
5	3.08642
7	3.7037
8	5.55556
9	4.62963
10	8.33333
11	11.1111
12	3.7037
13	5.55556
14	4.01235
15	8.64198
16	4.93827
17	12.963
18	4.93827
19	4.93827
20	3.39506
21	4.32099
22	4.93827
23	3.7037
24	3.39506
25	5.55556
26	3.08642
27	3.08642
28	15.7407
29	6.17284
30	4.01235
31	8.33333
32	4.62963
33	8.33333
34	3.7037
35	3.39506
36	4.62963
37	12.037
38	2.77778
39	4.93827
40	4.01235
41	5.24691
42	3.39506
43	4.93827
44	3.08642
45	7.71605
46	4.01235
47	8.64198
48	3.39506
49	5.55556
50	3.7037
51	12.963
52	3.7037
53	5.55556
54	4.01235
55	8.33333
56	4.93827
57	9.5679
58	4.93827
59	3.39506
60	4.93827
61	4.01235
62	4.93827
63	4.93827
64	3.39506
65	5.24691
66	3.39506
67	3.39506
68	8.64198
69	5.55556
70	4.01235
71	2.46914
72	11.4198
73	7.71605
74	4.62963
76	3.7037
77	5.55556
78	4.32099
79	6.17284
80	5.55556
81	4.62963
82	8.64198
83	5.55556
84	3.08642
85	6.48148
86	3.7037
87	2.77778
88	5.55556
89	3.7037
90	5.8642
91	4.93827
92	8.02469
93	4.62963
94	3.7037
95	4.01235
96	6.17284
97	4.62963
98	8.33333
99	5.24691
100	3.7037
101	4.62963
102	3.39506
103	4.93827
104	3.7037
105	3.39506
106	3.7037
107	8.64198
108	4.01235
109	8.02469
110	6.17284
111	5.24691
112	8.02469
113	6.48148
114	6.79012
115	8.33333
116	6.17284
117	13.8889
118	6.17284
119	4.32099
120	5.24691
121	3.7037
122	6.48148
123	2.16049
124	5.55556
125	3.39506
126	6.48148
127	7.71605
128	5.55556
129	4.62963
130	8.33333
131	7.09877
132	7.40741
133	9.87654
134	3.7037
135	8.64198
136	6.48148
137	12.3457
138	5.24691
139	8.02469
140	7.09877
141	4.01235
143	6.48148
144	8.64198
145	14.8148
146	5.55556
147	5.55556
148	7.40741
149	4.62963
150	12.963
151	8.02469
152	7.09877
153	4.62963
154	5.24691
155	5.8642
156	6.17284
157	6.17284
158	5.8642
159	6.17284
160	4.01235
161	5.8642
162	5.8642
163	5.8642
164	5.8642
165	5.8642
166	6.17284
167	6.17284
168	5.8642
169	5.8642
170	6.17284
171	6.48148
172	6.17284
173	5.24691
174	5.24691
175	5.55556
176	5.8642
177	5.55556
178	6.17284
179	3.39506
180	1.85185
181	5.24691
182	0.925926
183	4.93827
184	3.39506
185	1.54321
186	4.62963
188	2.46914
189	2.46914
190	4.93827
191	1.23457
192	5.55556
193	3.08642
194	12.6543
195	2.77778
196	2.46914
197	5.24691
198	0.925926
199	1.23457
200	6.79012
201	4.62963
202	4.62963
203	6.17284
204	4.01235
205	6.17284
206	3.7037
207	7.09877
208	5.8642
209	6.79012
210	4.62963
211	6.79012
212	6.17284
213	9.25926
214	4.62963
215	6.17284
216	7.71605
217	7.71605
218	6.17284
219	5.8642
220	7.09877
221	4.32099
222	7.71605
223	5.24691
224	7.71605
225	7.40741
226	6.79012
227	5.55556
228	6.79012
229	6.17284
230	4.01235
231	5.8642
232	6.17284
233	6.17284
234	5.8642
235	6.17284
236	5.24691
237	6.17284
238	5.8642
239	6.48148
240	6.17284
241	5.24691
242	5.8642
243	6.17284
244	5.8642
245	6.17284
246	6.79012
247	5.8642
248	4.93827
249	5.24691
250	5.24691
251	5.8642
252	5.8642
253	5.55556
254	6.17284
255	6.17284
256	6.48148
257	7.09877
258	6.48148
259	6.17284
260	5.8642
261	6.48148
262	6.17284
263	6.48148
264	6.17284
265	6.48148
266	8.02469
267	5.8642
268	5.8642
269	8.02469
270	3.7037
271	5.8642
272	7.09877
273	4.62963
274	10.4938
275	4.62963
276	8.33333
277	6.17284
278	7.71605
279	5.8642
280	8.33333
281	6.48148
282	6.79012
283	6.17284
284	8.02469
285	6.17284
287	6.79012
288	4.93827
289	1.85185
290	5.24691
291	8.02469
292	3.7037
293	4.62963
294	7.09877
295	4.62963
296	7.71605
297	7.09877
298	4.32099
299	8.02469
300	6.17284
301	6.17284
302	8.64198
303	6.79012
304	5.24691
305	5.55556
306	4.01235
307	5.8642
308	5.24691
309	6.48148
310	6.17284
311	6.48148
312	7.09877
313	5.55556
314	6.17284
315	5.8642
316	6.17284
317	6.17284
318	6.17284
319	6.17284
320	5.55556
321	6.48148
322	6.17284
323	7.40741
324	6.48148
325	4.93827
326	5.8642
327	5.8642
328	5.8642
329	6.17284
330	5.8642
331	4.01235
332	2.77778
333	2.46914
334	5.8642
335	3.08642
336	4.01235
337	3.08642
338	4.93827
339	2.77778
340	5.55556
341	4.01235
342	3.08642
343	5.24691
344	3.39506
345	5.8642
346	2.77778
347	2.77778
348	2.16049
349	2.77778
350	2.46914
351	2.77778
352	2.77778
353	2.77778
354	2.77778
355	3.39506
356	3.08642
357	3.7037
358	3.7037
359	3.39506
360	3.7037
361	3.39506
362	3.7037
363	3.08642
364	4.93827
365	8.33333
366	1.54321
367	0.925926
368	6.17284
369	4.01235
370	5.8642
371	2.46914
372	10.4938
373	7.09877
374	1.23457
375	4.01235
376	6.48148
378	2.77778
379	4.01235
380	4.32099
381	10.8025
382	2.77778
383	8.02469
384	4.62963
385	2.46914
386	3.08642
388	1.23457
389	2.46914
390	2.77778
391	2.46914
392	2.46914
393	2.46914
394	2.46914
395	1.23457
397	2.77778
398	2.46914
399	2.46914
400	2.77778
401	2.46914
402	2.77778
403	8.33333
404	2.16049
405	2.77778
406	2.46914
407	4.62963
408	3.08642
409	10.1852
410	1.54321
411	3.39506
412	2.77778
413	7.71605
414	3.7037
415	4.62963
416	7.40741
417	12.6543
418	4.32099
419	7.71605
420	6.17284
421	6.17284
422	5.24691
423	5.55556
424	4.62963
425	5.8642
426	7.09877
427	6.79012
428	4.62963
429	5.8642
430	7.40741
431	7.40741
432	6.17284
433	6.17284
434	8.02469
435	8.33333
436	4.32099
437	6.17284
438	8.33333
439	6.17284
440	8.02469
441	8.33333
442	6.17284
443	6.17284
444	10.1852
445	9.5679
446	6.48148
447	6.48148
448	4.62963
449	5.55556
450	3.08642
451	2.46914
452	7.09877
453	2.46914
454	2.77778
455	2.77778
456	2.16049
457	2.77778
458	2.77778
459	3.08642
460	3.08642
461	1.54321
462	3.39506
463	2.77778
464	2.77778
465	2.77778
466	2.77778
467	2.46914
468	3.39506
469	3.08642
470	2.77778
471	3.08642
472	2.46914
473	3.08642
474	2.77778
475	3.08642
476	4.01235
477	4.01235
478	2.77778
479	4.32099
480	2.77778
481	1.85185
482	9.87654
483	3.39506
484	2.46914
485	2.46914
486	3.08642
487	3.39506
488	2.77778
489	5.24691
490	5.8642
491	3.08642
492	5.8642
493	5.55556
494	5.55556
495	6.17284
496	6.17284
497	6.48148
498	6.17284
499	5.8642
500	6.17284
501	6.17284
502	6.17284
503	6.17284
504	5.55556
505	5.24691
506	6.17284
507	6.17284
508	5.24691
509	4.93827
510	6.17284
511	3.39506
512	6.17284
513	2.46914
514	1.54321
515	2.46914
516	2.46914
517	1.23457
519	1.54321
520	2.46914
521	2.46914
522	2.77778
523	2.77778
524	1.85185
525	2.46914
526	2.77778
527	4.32099
528	3.39506
529	1.54321
530	9.87654
531	2.16049
532	2.16049
533	2.77778
534	3.08642
535	0.308642
536	3.39506
537	3.7037
538	1.23457
539	3.39506
540	1.23457
541	0.617284
542	3.08642
543	2.46914
544	3.39506
545	7.40741
546	0.925926
547	2.46914
548	3.7037
549	1.85185
550	10.1852
551	9.87654
552	2.46914
553	6.17284
554	1.23457
555	3.08642
556	3.7037
557	3.7037
558	4.01235
559	4.01235
560	3.7037
561	3.7037
562	4.01235
563	3.7037
564	3.39506
565	3.7037
566	3.39506
567	2.77778
568	4.62963
569	4.32099
570	4.62963
571	2.16049
572	5.8642
573	5.24691
574	5.55556
575	5.24691
576	5.8642
577	6.17284
578	5.8642
579	6.17284
580	6.48148
581	5.55556
582	5.8642
583	5.8642
584	4.01235
585	6.79012
586	5.24691
587	6.17284
588	6.17284
589	4.32099
590	4.01235
591	3.08642
592	5.8642
593	2.46914
594	5.8642
595	5.8642
596	3.08642
597	4.62963
598	5.8642
599	0.308642
600	1.85185
601	8.33333
602	0.308642
603	2.77778
604	1.85185
605	12.3457
606	1.54321
607	9.5679
608	0
609	1.85185
610	3.08642
611	2.46914
612	4.01235
613	10.8025
614	2.46914
615	1.54321
616	3.08642
617	1.23457
618	8.95062
619	2.46914
620	4.01235
621	1.23457
622	2.77778
623	1.23457
624	10.1852
625	3.39506
626	4.93827
627	2.77778
628	10.8025
629	1.85185
630	4.62963
631	2.77778
632	4.32099
633	2.77778
634	4.62963
635	3.08642
636	4.62963
637	2.77778
638	5.55556
639	6.17284
640	3.7037
641	3.39506
642	4.93827
643	2.77778
644	5.55556
645	8.02469
646	0.308642
647	12.963
648	1.23457
649	1.85185
650	14.8148
651	3.08642
652	1.85185
653	6.48148
654	1.85185
655	8.02469
656	2.46914
657	2.77778
658	3.08642
659	2.46914
660	12.037
661	3.08642
662	2.46914
663	2.46914
664	4.62963
665	6.48148
666	3.08642
667	3.08642
668	10.1852
669	3.39506
670	4.62963
671	9.5679
672	2.77778
673	1.54321
674	2.46914
675	2.46914
676	2.46914
677	4.62963
678	3.08642
679	2.77778
680	2.46914
681	5.24691
682	2.77778
683	1.85185
684	3.08642
685	3.08642
686	4.32099
687	3.39506
688	9.87654
689	3.39506
690	2.16049
691	2.77778
692	3.7037
693	4.32099
694	2.46914
695	10.4938
696	2.77778
697	3.39506
698	3.7037
699	3.7037
700	4.01235
701	4.01235
702	3.7037
703	3.7037
704	3.39506
705	3.08642
706	4.62963
707	5.24691
708	3.39506
709	3.7037
710	2.77778
711	2.46914
712	4.32099
713	4.01235
714	3.08642
715	4.62963
716	3.08642
717	5.8642
718	2.77778
719	3.08642
720	4.01235
721	4.62963
722	3.08642
723	2.77778
724	5.55556
725	3.39506
726	3.08642
727	5.24691
728	3.39506
729	2.77778
730	7.71605
731	2.77778
732	2.46914
733	2.46914
734	2.77778
735	2.77778
736	2.77778
737	2.77778
738	2.77778
739	2.46914
740	2.77778
741	2.77778
742	2.77778
743	3.08642
744	3.08642
745	2.77778
746	2.16049
747	2.46914
748	2.77778
749	2.77778
750	3.08642
751	3.08642
752	0.617284
753	8.64198
754	6.48148
755	0.925926
756	1.54321
757	8.02469
758	1.23457
759	6.48148
760	5.55556
761	1.85185
762	13.2716
763	1.54321
764	2.46914
765	14.5062
766	1.23457
768	2.46914
769	2.46914
770	2.46914
771	2.77778
772	2.46914
773	2.46914
774	2.77778
775	5.24691
776	2.77778
777	2.46914
778	2.16049
779	11.4198
780	3.08642
781	3.7037
782	3.39506
783	4.62963
784	1.54321
785	10.1852
786	3.7037
787	2.46914
788	2.77778
789	8.64198
790	3.7037
791	3.39506
792	3.7037
793	3.7037
794	3.7037
795	3.7037
796	3.7037
797	4.01235
798	3.39506
799	3.7037
800	3.39506
801	3.7037
802	4.62963
803	4.32099
804	4.62963
805	4.62963
806	4.32099
807	4.62963
808	1.85185
809	3.39506
811	0.925926
812	10.1852
813	1.85185
814	3.39506
815	2.46914
816	2.46914
817	10.1852
818	2.46914
819	4.93827
820	2.46914
821	11.7284
822	3.39506
823	5.55556
824	2.77778
825	8.33333
826	8.02469
827	1.23457
828	6.79012
829	1.54321
830	2.46914
831	12.037
832	11.1111
833	3.08642
834	2.46914
835	4.93827
836	9.5679
837	2.77778
838	8.02469
839	7.09877
840	8.64198
841	6.48148
842	5.55556
843	8.64198
844	5.55556
845	7.71605
846	7.09877
847	7.71605
848	5.24691
849	7.71605
850	7.09877
851	7.40741
852	7.09877
853	6.48148
854	7.71605
855	6.79012
856	7.09877
857	8.33333
858	8.02469
859	7.40741
860	6.48148
861	7.40741
862	7.09877
863	8.33333
864	8.02469
865	8.02469
866	7.40741
867	5.8642
868	2.46914
870	2.77778
871	12.6543
872	2.77778
873	9.5679
874	6.48148
875	7.71605
876	15.7407
877	4.32099
878	7.71605
879	6.79012
880	7.09877
881	8.33333
882	4.62963
883	13.8889
884	8.02469
885	7.71605
886	5.8642
887	8.33333
888	7.09877
889	4.62963
890	6.17284
892	7.09877
893	10.1852
894	7.09877
895	7.40741
896	8.02469
897	5.8642
898	5.8642
899	7.71605
900	8.02469
901	7.40741
902	2.77778
903	2.16049
904	2.77778
905	2.46914
906	2.77778
907	2.77778
908	2.77778
909	2.77778
910	2.77778
911	2.77778
912	3.08642
913	3.08642
914	2.46914
915	4.32099
916	10.8025
917	2.46914
918	1.85185
919	3.08642
920	2.46914
921	11.7284
922	6.48148
923	7.09877
924	7.71605
925	6.79012
926	8.33333
927	7.09877
928	7.09877
929	8.02469
930	8.02469
931	7.71605
932	5.55556
933	5.8642
934	4.93827
935	2.77778
936	2.16049
937	6.17284
938	3.08642
939	4.62963
940	5.8642
941	2.77778
942	3.08642
943	3.7037
944	2.46914
945	5.8642
946	2.77778
947	3.39506
948	4.93827
949	2.77778
950	5.8642
951	5.8642
952	5.55556
953	6.48148
954	5.55556
955	7.09877
956	5.8642
957	5.8642
958	5.8642
959	5.8642
960	6.79012
961	6.48148
962	6.17284
963	6.48148
964	5.8642
965	6.48148
966	6.17284
967	4.93827
968	5.24691
969	5.8642
970	6.17284
971	6.48148
972	5.8642
973	3.39506
974	6.17284
975	6.17284
976	3.39506
977	3.7037
978	3.39506
979	3.7037
980	3.7037
981	3.39506
982	3.7037
983	3.39506
984	3.7037
985	4.01235
986	3.7037
987	3.7037
988	3.39506
989	3.7037
990	4.01235
991	3.7037
992	3.7037
993	4.01235
994	4.01235
995	3.39506
996	3.7037
997	4.32099
998	4.32099
999	4.62963
1000	4.32099
1001	4.62963
1002	4.62963
1003	2.16049
1004	2.46914
1005	4.32099
1006	3.7037
1007	2.77778
1008	3.39506
1009	3.08642
1010	8.33333
1011	3.08642
1012	2.77778
1013	3.08642
1014	3.7037
1015	3.08642
1016	3.39506
1017	2.46914
1018	5.8642
1019	6.79012
1020	3.39506
1021	5.55556
1022	2.77778
1023	7.71605
1024	6.48148
1025	6.79012
1026	8.02469
1027	9.25926
1028	7.09877
1029	4.62963
1030	12.6543
1031	8.02469
1032	6.79012
1033	12.037
1034	5.8642
1035	3.39506
1036	3.7037
1037	4.01235
1038	3.7037
1040	3.08642
1041	3.7037
1042	4.01235
1043	3.7037
1044	3.39506
1045	7.09877
1046	3.08642
1047	4.01235
1048	3.7037
1049	3.7037
1050	4.01235
1051	4.01235
1052	3.39506
1053	3.7037
1054	3.39506
1055	10.8025
1056	3.08642
1057	4.62963
1058	4.62963
1059	4.32099
1060	4.32099
1061	4.62963
1062	5.8642
1063	5.24691
1064	6.17284
1065	5.8642
1066	5.24691
1067	6.17284
1068	6.17284
1069	5.8642
1070	6.17284
1071	6.48148
1072	6.48148
1073	6.48148
1074	7.09877
1075	6.17284
1076	7.71605
1077	6.48148
1078	5.8642
1079	5.8642
1080	5.8642
1081	5.8642
1082	4.01235
1083	4.01235
1084	3.7037
1085	4.01235
1086	3.08642
1087	3.39506
1088	3.39506
1089	3.7037
1090	4.01235
1091	3.7037
1092	3.39506
1093	3.7037
1094	3.7037
1095	3.39506
1096	11.4198
1097	3.08642
1098	4.62963
1099	4.32099
1100	4.32099
1101	4.62963
1102	4.32099
1103	3.7037
1104	4.62963
1105	1.85185
1106	2.77778
1107	4.93827
1108	3.08642
1109	4.93827
1110	3.08642
1111	4.01235
1112	3.08642
1113	5.24691
1114	3.39506
1115	5.8642
1116	3.08642
1117	4.93827
1118	7.09877
1119	2.77778
1120	8.33333
1121	3.7037
1122	3.08642
1123	3.39506
1124	3.39506
1125	6.17284
1126	6.17284
1127	2.77778
1128	3.39506
1129	7.09877
1130	6.17284
1131	4.01235
1132	5.8642
1133	5.24691
1134	5.55556
1135	5.8642
1136	6.17284
1137	5.8642
1138	6.17284
1139	6.17284
1140	6.48148
1141	6.48148
1142	5.8642
1143	5.8642
1144	5.8642
1145	5.8642
1146	2.46914
1147	2.77778
1148	2.77778
1149	2.77778
1150	2.77778
1151	2.77778
1152	2.16049
1153	2.77778
1154	2.77778
1155	2.77778
1156	2.46914
1157	3.08642
1158	3.08642
1159	3.08642
1160	4.01235
1161	6.48148
1162	8.33333
1163	4.62963
1164	7.09877
1165	8.02469
1166	6.79012
1167	5.55556
1168	0.925926
1169	0.308642
1170	1.85185
1171	0.308642
1172	1.54321
1173	0.308642
1174	0.617284
1175	1.23457
1176	1.85185
1177	0.617284
1178	1.23457
1179	0.925926
1180	0.925926
1181	1.85185
1182	0.925926
1183	1.85185
1184	0.617284
1186	1.54321
1187	1.85185
1188	4.01235
1189	5.8642
1190	6.48148
1191	5.8642
1192	7.09877
1193	5.8642
1194	6.17284
1195	4.01235
1196	5.24691
1197	6.79012
1198	6.17284
1199	6.48148
1200	7.40741
1201	6.48148
1202	5.24691
1203	6.48148
1204	7.09877
1205	6.17284
1206	10.1852
1207	5.8642
1208	9.5679
1209	5.55556
1210	6.17284
1211	6.17284
1212	7.40741
1213	5.55556
1214	9.25926
1215	7.09877
1216	5.8642
1217	7.71605
1218	6.48148
1219	7.71605
1220	7.71605
1221	5.8642
1222	5.8642
1223	7.71605
1224	7.71605
1225	7.40741
1226	7.71605
1227	6.48148
1228	6.48148
1229	8.02469
1230	8.95062
1231	4.62963
1232	5.8642
1233	8.02469
1234	8.64198
1235	6.48148
1236	5.8642
1237	6.17284
1238	5.8642
1239	4.32099
1240	6.79012
1241	6.17284
1242	5.8642
1243	6.48148
1244	6.17284
1245	6.17284
1246	4.62963
1247	6.17284
1248	4.62963
1249	2.77778
1250	4.93827
1251	2.77778
1252	3.08642
1253	4.93827
1254	3.08642
1255	4.01235
1256	4.93827
1257	3.08642
1258	3.39506
1259	5.8642
1260	4.01235
1261	3.08642
1262	5.55556
1263	3.08642
1264	6.17284
1265	2.77778
1266	3.7037
1267	6.79012
1268	3.39506
1269	6.17284
1270	2.77778
1271	8.64198
1272	3.39506
1273	6.79012
1274	6.17284
1275	4.93827
1276	6.48148
1277	5.24691
1278	7.40741
1279	5.55556
1280	6.79012
1281	5.8642
1282	7.71605
1283	5.55556
1284	5.55556
1285	6.79012
1286	5.8642
1287	6.48148
1288	2.46914
1289	2.77778
1290	2.77778
1291	2.16049
1292	2.16049
1293	2.77778
1294	2.77778
1295	2.77778
1296	2.16049
1297	2.77778
1298	2.16049
1299	2.16049
1300	2.77778
1301	2.77778
1302	2.77778
1303	3.08642
1304	3.08642
1305	7.40741
1306	5.55556
1307	8.02469
1308	5.8642
1309	6.48148
1310	6.48148
1311	7.71605
1312	6.48148
1313	7.40741
1314	6.79012
1315	8.02469
1316	3.08642
1317	4.93827
1318	4.93827
1319	3.08642
1320	4.93827
1321	3.39506
1322	4.93827
1323	3.39506
1324	4.93827
1325	4.01235
1326	4.93827
1327	4.01235
1328	4.62963
1329	4.93827
1330	4.32099
1331	10.1852
1332	5.24691
1333	4.32099
1334	4.32099
1335	4.93827
1336	3.7037
1337	4.32099
1338	4.93827
1339	3.08642
1340	3.08642
1341	4.93827
1342	4.93827
1343	3.39506
1344	4.93827
1345	3.39506
1346	4.01235
1347	4.93827
1348	4.01235
1349	4.93827
1350	4.32099
1351	5.24691
1352	4.93827
1353	4.32099
1354	7.40741
1355	5.55556
1356	7.09877
1357	5.55556
1358	6.79012
1359	5.8642
1360	7.09877
1361	6.48148
1362	8.33333
1363	5.8642
1364	7.71605
1365	5.8642
1366	7.71605
1367	7.40741
1368	6.48148
1369	7.40741
1370	7.40741
1371	6.48148
1372	7.09877
1373	7.71605
1374	6.79012
1375	3.08642
1376	4.93827
1377	4.93827
1378	3.39506
1379	4.93827
1380	4.01235
1381	4.93827
1382	4.01235
1383	4.32099
1384	3.7037
1385	4.01235
1386	4.32099
1387	4.93827
1388	5.8642
1389	2.77778
1390	4.93827
1391	4.01235
1392	4.93827
1393	4.62963
1394	4.62963
1395	4.93827
1396	4.32099
1397	8.33333
1398	4.93827
1399	4.93827
1400	5.24691
1401	1.54321
1402	0.308642
1403	0.617284
1404	1.85185
1405	0.617284
1406	0.308642
1407	0.925926
1408	1.85185
1409	15.7407
1410	0.617284
1411	1.23457
1412	1.85185
1413	4.32099
1414	6.17284
1415	5.24691
1416	8.33333
1417	4.32099
1418	7.09877
1419	4.93827
1420	6.79012
1421	6.48148
1422	4.93827
1423	3.7037
1424	3.7037
1425	6.17284
1426	5.8642
1427	5.55556
1428	7.09877
1429	5.55556
1430	6.79012
1431	5.8642
1432	7.40741
1433	8.02469
1434	5.8642
1435	7.71605
1436	7.40741
1437	6.48148
1438	5.8642
1439	6.48148
1440	8.02469
1441	7.09877
1442	8.02469
1443	2.46914
1444	2.46914
1445	4.32099
1446	3.08642
1447	3.08642
1448	5.55556
1450	2.16049
1451	3.08642
1452	2.77778
1453	2.77778
1454	3.39506
1455	3.08642
1456	3.39506
1457	2.16049
1458	2.77778
1459	5.24691
1460	3.08642
1461	4.01235
1462	4.62963
1463	3.08642
1464	3.39506
1465	3.08642
1466	5.24691
1467	10.4938
1468	8.64198
1469	6.17284
1470	6.48148
1471	5.8642
1472	5.8642
1473	5.24691
1474	4.32099
1475	6.79012
1476	4.93827
1477	3.08642
1478	4.93827
1479	4.01235
1480	3.39506
1481	4.93827
1482	4.93827
1483	4.62963
1484	9.25926
1485	3.39506
1486	4.93827
1487	4.01235
1488	4.32099
1489	4.93827
1490	5.8642
1491	4.32099
1492	4.93827
1493	4.62963
1494	5.8642
1495	6.17284
1496	7.09877
1497	5.55556
1498	5.8642
1499	7.09877
1500	5.8642
1501	5.8642
1502	7.09877
1503	6.48148
1504	6.17284
1505	7.40741
1506	4.62963
1507	12.037
1508	5.8642
1509	7.40741
1510	7.40741
1511	7.09877
1512	7.71605
1513	7.09877
1514	6.17284
1515	6.48148
1516	8.02469
1517	7.40741
1518	6.48148
1519	6.48148
1520	6.79012
1521	8.02469
1522	7.09877
1523	4.93827
1524	3.08642
1525	4.93827
1526	3.08642
1527	4.93827
1528	4.01235
1529	4.01235
1530	4.93827
1531	4.93827
1532	4.32099
1533	4.32099
1534	4.93827
1535	4.93827
1536	4.32099
1537	6.17284
1538	5.8642
1539	7.40741
1540	5.55556
1541	7.40741
1542	5.55556
1543	7.71605
1544	6.48148
1545	7.71605
1546	5.8642
1547	5.8642
1548	7.71605
1549	7.71605
1550	7.40741
1551	3.08642
1552	4.93827
1553	4.01235
1554	4.93827
1555	4.93827
1556	4.01235
1557	4.93827
1558	4.62963
1559	4.62963
1560	4.32099
1561	4.93827
1562	4.93827
1563	4.93827
1564	4.62963
1565	4.93827
1566	4.62963
1567	4.93827
1568	5.24691
1569	4.93827
1570	4.93827
1571	3.39506
1572	3.08642
1573	8.33333
1574	6.17284
1575	3.39506
1576	3.39506
1577	4.62963
1578	4.62963
1579	5.8642
1580	4.32099
1581	8.02469
1582	4.62963
1583	5.55556
1584	4.62963
1585	7.71605
1586	3.7037
1587	1.54321
1588	3.39506
1589	2.46914
1590	1.23457
1591	4.32099
1592	4.01235
1593	8.64198
1594	5.24691
1595	10.1852
1596	4.93827
1597	9.25926
1598	6.79012
1599	6.48148
1600	3.7037
1601	5.24691
1602	4.01235
1603	5.8642
1604	7.40741
1605	3.39506
1606	6.17284
1607	4.32099
1608	5.24691
1609	10.1852
1610	6.79012
1611	4.93827
1612	6.79012
1613	6.48148
1614	6.17284
1615	6.17284
1616	6.48148
1617	7.40741
1618	3.08642
1619	2.46914
1620	0.617284
1621	1.23457
1622	2.16049
1623	3.08642
1624	4.93827
1625	3.08642
1626	4.93827
1627	4.93827
1628	4.01235
1629	4.93827
1630	4.01235
1631	4.01235
1632	4.93827
1633	4.62963
1634	4.93827
1635	4.32099
1636	4.32099
1637	4.32099
1638	5.24691
1639	4.93827
1640	4.93827
1641	5.24691
1642	3.7037
1643	8.95062
1644	3.39506
1645	4.62963
1646	5.8642
1647	4.62963
1648	4.32099
1649	8.02469
1650	9.25926
1651	3.39506
1652	8.64198
1653	4.62963
1654	2.46914
1655	3.08642
1656	3.08642
1657	4.32099
1658	2.77778
1659	3.08642
1660	3.08642
1661	3.39506
1662	4.93827
1663	3.39506
1664	4.62963
1665	4.93827
1666	4.01235
1667	4.93827
1668	4.93827
1669	4.62963
1670	4.32099
1671	4.93827
1672	4.32099
1673	5.24691
1674	4.93827
1675	4.93827
1676	0.308642
1677	0.925926
1678	1.85185
1679	0.308642
1680	0.308642
1681	1.54321
1682	0.617284
1683	1.23457
1684	1.85185
1685	0.617284
1686	1.85185
1687	0.617284
1688	0.617284
1689	0.308642
1690	1.85185
1691	0.925926
1692	1.23457
1693	0.617284
1694	1.54321
1695	1.85185
1696	1.54321
1697	4.32099
1698	6.79012
1699	5.24691
1700	10.1852
1701	4.93827
1702	7.09877
1703	6.48148
1704	8.95062
1705	3.08642
1706	6.48148
1707	7.40741
1708	3.08642
1709	8.02469
1710	3.08642
1711	3.39506
1712	5.55556
1713	3.39506
1714	4.62963
1715	5.55556
1716	4.62963
1717	8.02469
1718	4.62963
1719	5.55556
1720	7.40741
1721	6.17284
1722	4.93827
1723	6.79012
1724	5.24691
1725	5.8642
1726	6.79012
1727	6.79012
1728	5.8642
1729	5.8642
1730	7.09877
1731	4.01235
1732	11.4198
1733	5.24691
1734	9.25926
1735	10.4938
1736	4.93827
1737	6.48148
1738	9.25926
1739	3.7037
1740	5.8642
1741	3.08642
1742	7.09877
1743	2.46914
1744	2.16049
1745	3.08642
1746	3.39506
1747	3.08642
1748	2.77778
1749	3.39506
1750	3.08642
1751	2.46914
1752	2.77778
1753	2.77778
1754	4.62963
1755	4.32099
1756	5.24691
1757	4.01235
1758	4.93827
1759	4.62963
1760	5.55556
1761	4.93827
1762	4.32099
1763	4.62963
1764	4.62963
1765	3.7037
1766	4.93827
1767	4.93827
1768	6.79012
1769	4.32099
1770	4.01235
1771	8.64198
1772	5.24691
1773	6.79012
1774	7.09877
1775	4.32099
1776	7.40741
1777	5.55556
1778	7.71605
1779	4.93827
1780	9.25926
1781	4.93827
1782	7.71605
1783	6.48148
1784	3.7037
1785	9.87654
1786	5.24691
1787	6.48148
1788	7.09877
1789	5.55556
1790	7.40741
1791	5.55556
1792	5.55556
1793	7.09877
1794	6.79012
1795	6.17284
1796	0
1797	0
1798	0
1799	0
1800	0
1801	0
1802	7.40741
1803	5.8642
1804	12.963
1805	7.71605
1806	8.33333
1807	7.09877
1808	8.33333
1809	14.5062
1810	8.95062
1811	11.1111
1812	6.79012
1813	13.2716
1814	10.8025
1815	4.93827
1816	5.8642
1817	4.62963
1818	7.09877
1819	5.55556
1820	6.79012
1821	5.8642
1822	6.48148
1823	7.09877
1824	7.09877
1825	5.8642
1826	5.55556
1827	6.48148
1828	6.17284
1829	6.79012
1830	2.77778
1831	5.55556
1832	10.4938
1833	3.08642
1834	3.39506
1835	5.8642
1836	2.77778
1837	5.55556
1838	6.17284
1839	3.39506
1840	5.8642
1841	4.32099
1842	9.25926
1843	3.39506
1844	4.62963
1845	7.09877
1846	3.39506
1847	2.46914
1848	3.39506
1849	2.16049
1850	4.32099
1851	1.23457
1852	2.77778
1853	4.32099
1854	4.93827
1855	3.39506
1856	6.48148
1857	3.39506
1858	5.55556
1859	3.39506
1860	8.64198
1861	3.7037
1862	4.62963
1863	5.55556
1864	8.33333
1865	4.62963
1866	9.87654
1867	5.24691
1868	5.55556
1869	9.87654
1870	12.963
1871	5.8642
1872	4.93827
1873	12.3457
1874	5.55556
1875	8.95062
1876	5.8642
1877	9.87654
1878	4.93827
1879	3.08642
1880	3.39506
1881	3.08642
1882	5.8642
1883	4.62963
1884	5.55556
1885	6.79012
1886	5.55556
1887	6.79012
1888	5.24691
1889	7.71605
1890	7.40741
1891	5.8642
1892	7.09877
1893	6.48148
1894	5.8642
1895	12.6543
1896	5.55556
1897	9.5679
1898	6.17284
1899	5.8642
1900	5.55556
1901	7.09877
1902	4.93827
1903	4.62963
1904	4.32099
1905	4.93827
1906	4.93827
1907	4.93827
1908	6.17284
1909	4.32099
1910	8.02469
1911	5.24691
1912	4.93827
1913	6.79012
1914	8.95062
1915	6.48148
1916	6.48148
1917	6.17284
1918	3.7037
1919	9.87654
1920	3.7037
1921	3.7037
1922	7.40741
1923	7.71605
1924	4.93827
1925	5.8642
1926	8.33333
1927	2.77778
1928	3.08642
1929	1.85185
1930	3.7037
1931	2.77778
1932	4.32099
1933	2.77778
1934	4.01235
1935	2.77778
1936	4.32099
1937	5.24691
1938	10.4938
1939	6.79012
1940	4.32099
1941	8.95062
1942	5.8642
1943	4.93827
1944	7.09877
1945	9.5679
1946	6.48148
1947	3.39506
1948	5.8642
1949	7.09877
1950	3.08642
1951	3.08642
1952	6.17284
1953	3.7037
1954	6.48148
1955	3.39506
1956	4.62963
1957	4.32099
1958	8.02469
1959	3.39506
1960	7.40741
1961	7.09877
1962	4.62963
1963	2.46914
1964	3.7037
1965	3.39506
1966	0.617284
1967	4.32099
1968	1.23457
1969	4.32099
1970	4.62963
1971	3.08642
1972	3.08642
1973	4.01235
1974	4.93827
1975	8.95062
1976	3.7037
1977	3.39506
1978	5.24691
1979	4.93827
1980	4.93827
1981	3.7037
1982	4.01235
1983	4.93827
1984	4.93827
1985	3.39506
1986	8.64198
1987	9.25926
1988	5.24691
1989	9.25926
1990	6.48148
1991	3.7037
1992	10.4938
1993	3.39506
1994	7.09877
1995	6.79012
1996	4.32099
1997	10.1852
1998	5.24691
1999	8.02469
2000	6.17284
2001	0.925926
2002	0.925926
2003	2.16049
2004	0.617284
2005	1.85185
2006	1.23457
2007	1.54321
2008	1.23457
2009	12.963
2010	1.54321
2011	1.85185
2012	2.16049
2013	1.85185
2014	3.39506
2015	3.7037
[truncated: 720 more rows]
