# Supplementary material for: Rising rainfall intensity induces spatially divergent hydrological changes within a large river basin
Source: Nat Commun. 2024 Jan 27;15:823. doi: 10.1038/s41467-023-44562-8 (PMC10821892; doi:10.1038/s41467-023-44562-8)
Supplement: Supplementary file 3 — Source Data [file 41467_2023_44562_MOESM3_ESM.zip › Figure8.xlsx]

## Sheet: Figure 8a
Subbasin	Duration-whole period
1	150
2	151
3	148
4	150
5	150
6	162
7	135
8	171
9	140
10	161
11	171
12	170
13	155
14	160
15	171
16	145
17	152
18	176
19	140
20	155
21	162
22	161
23	151
24	150
25	151
26	143
27	150
28	175
29	149
30	136
31	152
32	146
33	147
34	153
35	150
36	174
37	142
38	151
39	151
40	147
41	149
42	151
43	170
44	162
45	155
46	142
47	152
48	150
49	145
50	148
51	150
52	149
53	161
54	151
55	143
56	144
57	172
58	188
59	148
60	168
61	166
62	174
63	145
64	165
65	147
66	183
67	178
68	177
69	144
70	139
71	151
72	150
73	178
74	148
75	146
76	170
77	169
78	147
79	170
80	172
81	179
82	127
83	146
84	189
85	196
86	144
87	170
88	146
89	169
90	141
91	173
92	170
93	162
94	143
95	138
96	184
97	169
98	161
99	194
100	170
101	179
102	136
103	162
104	140
105	172
106	145
107	188
108	179
109	141
110	220
111	136
112	177
113	176
114	162
115	163
116	166
117	168
118	196
119	179
120	140
121	171
122	133
123	166
124	138
125	143
126	161
127	179
128	142
129	144
130	182
131	138
132	159
133	178
134	138
135	193
136	164
137	174
138	172
139	165
140	164
141	186
142	177
143	300
144	173
145	199
146	170
147	161
148	173
149	158
150	128
151	185
152	171
153	135
154	186
155	163
156	170
157	174
158	191
159	181
160	174
161	162
162	157
163	173
164	178
165	129
166	174
167	178
168	176
169	183
170	175
171	136
172	133
173	179
174	200
175	141
176	199
177	141
178	139
179	176
180	139
181	143
182	132
183	132
184	139
185	129
186	139
187	144

## Sheet: Figure 8b
HRU	Duration-whole period
1	120
2	134
3	156
4	122
5	114
6	204
7	123
8	134
9	131
10	163
11	172
12	115
13	135
14	124
15	166
16	131
17	186
18	132
19	131
20	127
21	158
22	127
23	139
24	126
25	135
26	120
27	114
28	197
29	145
30	121
31	166
32	130
33	152
34	122
35	127
36	144
37	182
38	121
39	127
40	151
41	142
42	125
43	131
44	120
45	157
46	122
47	158
48	115
49	131
50	120
51	184
52	115
53	134
54	124
55	167
56	132
57	165
58	132
59	127
60	132
61	154
62	127
63	145
64	126
65	133
66	120
67	113
68	163
69	136
70	123
71	109
72	173
73	163
74	131
75	200
76	119
77	143
78	127
79	158
80	133
81	125
82	142
83	133
84	120
85	153
86	121
87	114
88	144
89	120
90	143
91	130
92	159
93	152
94	115
95	121
96	145
97	130
98	166
99	151
100	122
101	144
102	127
103	127
104	153
105	125
106	134
107	162
108	126
109	163
110	147
111	140
112	162
113	155
114	144
115	165
116	155
117	218
118	144
119	185
120	141
121	153
122	154
123	150
124	143
125	126
126	129
127	150
128	122
129	112
130	154
131	139
132	114
133	159
134	112
135	148
136	131
137	173
138	120
139	114
140	141
141	116
142	199
143	132
144	156
145	205
146	122
147	129
148	140
149	127
150	171
151	152
152	139
153	166
154	133
155	164
156	166
157	164
158	166
159	163
160	149
161	163
162	164
163	163
164	165
165	164
166	161
167	160
168	165
169	165
170	164
171	176
172	164
173	157
174	166
175	165
176	175
177	164
178	183
179	124
180	114
181	133
182	106
183	133
184	122
185	119
186	132
187	160
188	112
189	127
190	129
191	114
192	135
193	126
194	171
195	114
196	109
197	128
198	125
199	126
200	141
201	132
202	132
203	147
204	130
205	150
206	125
207	152
208	147
209	154
210	135
211	143
212	152
213	150
214	122
215	154
216	152
217	154
218	148
219	144
220	149
221	142
222	163
223	140
224	158
225	160
226	152
227	142
228	161
229	162
230	150
231	164
232	161
233	167
234	162
235	156
236	156
237	160
238	164
239	177
240	160
241	158
242	165
243	163
244	166
245	164
246	176
247	166
248	161
249	160
250	170
251	176
252	165
253	165
254	187
255	160
256	167
257	173
258	168
259	160
260	164
261	180
262	162
263	168
264	166
265	164
266	176
267	165
268	174
269	162
270	125
271	147
272	152
273	135
274	185
275	136
276	164
277	152
278	158
279	148
280	166
281	155
282	143
283	158
284	165
285	146
286	223
287	154
288	164
289	144
290	144
291	163
292	125
293	135
294	159
295	136
296	157
297	153
298	130
299	159
300	147
301	145
302	162
303	168
304	141
305	143
306	162
307	166
308	155
309	167
310	160
311	168
312	173
313	158
314	159
315	164
316	160
317	169
318	162
319	160
320	161
321	166
322	164
323	180
324	164
325	158
326	164
327	174
328	165
329	177
330	165
331	153
332	130
333	122
334	165
335	126
336	139
337	144
338	157
339	130
340	159
341	149
342	137
343	162
344	147
345	159
346	138
347	145
348	172
349	156
350	151
351	147
352	154
353	152
354	151
355	167
356	159
357	165
358	162
359	173
360	160
361	174
362	157
363	118
364	131
365	162
366	114
367	109
368	139
369	125
370	139
371	119
372	175
373	143
374	109
375	126
376	141
377	185
378	119
379	134
380	132
381	147
382	107
383	141
384	136
385	135
386	144
387	199
388	137
389	155
390	144
391	154
392	144
393	142
394	146
395	139
396	182
397	150
398	158
399	158
400	145
401	145
402	149
403	184
404	143
405	148
406	156
407	164
408	148
409	181
410	147
411	157
412	160
413	158
414	125
415	135
416	159
417	198
418	130
419	156
420	144
421	164
422	140
423	144
424	153
425	144
426	153
427	156
428	135
429	149
430	162
431	152
432	147
433	146
434	167
435	154
436	129
437	154
438	166
439	155
440	167
441	167
442	158
443	145
444	175
445	171
446	157
447	154
448	162
449	143
450	182
451	156
452	151
453	157
454	153
455	152
456	156
457	152
458	148
459	159
460	170
461	144
462	147
463	158
464	145
465	148
466	155
467	150
468	147
469	145
470	157
471	144
472	159
473	145
474	157
475	156
476	147
477	150
478	159
479	147
480	159
481	152
482	170
483	160
484	157
485	152
486	161
487	159
488	157
489	124
490	142
491	116
492	146
493	123
494	157
495	157
496	134
497	158
498	134
499	125
500	132
501	134
502	149
503	147
504	129
505	151
506	134
507	145
508	146
509	146
510	132
511	151
512	144
513	153
514	141
515	154
516	146
517	139
518	184
519	139
520	154
521	155
522	150
523	157
524	141
525	155
526	148
527	162
528	151
529	147
530	181
531	152
532	145
533	160
534	157
535	136
536	156
537	165
538	145
539	163
540	145
541	140
542	155
543	150
544	162
545	176
546	141
547	149
548	168
549	150
550	172
551	168
552	149
553	164
554	141
555	153
556	165
557	162
558	174
559	173
560	156
561	161
562	167
563	160
564	172
565	160
566	172
567	162
568	170
569	162
570	188
571	114
572	141
573	124
574	123
575	158
576	158
577	134
578	134
579	146
580	150
581	129
582	156
583	134
584	135
585	203
586	145
587	145
588	148
589	153
590	119
591	146
592	135
593	148
594	132
595	146
596	113
597	144
598	134
599	144
600	144
601	163
602	132
603	153
604	146
605	164
606	148
607	160
608	128
609	150
610	158
611	150
612	170
613	177
614	145
615	152
616	151
617	126
618	161
619	149
620	164
621	147
622	154
623	132
624	169
625	156
626	161
627	156
628	152
629	123
630	149
631	140
632	153
633	121
634	151
635	144
636	155
637	130
638	157
639	165
640	143
641	147
642	159
643	138
644	160
645	173
646	136
647	161
648	145
649	149
650	161
651	150
652	152
653	146
654	150
655	169
656	149
657	135
658	150
659	149
660	192
661	145
662	158
663	146
664	162
665	172
666	144
667	147
668	176
669	148
670	164
671	172
672	150
673	141
674	155
675	144
676	154
677	166
678	144
679	150
680	159
681	167
682	151
683	141
684	158
685	149
686	160
687	151
688	182
689	152
690	144
691	160
692	156
693	157
694	153
695	156
696	160
697	169
698	163
699	158
700	173
701	167
702	160
703	159
704	172
705	163
706	170
707	116
708	133
709	153
710	130
711	122
712	150
713	139
714	126
715	152
716	141
717	164
718	131
719	127
720	138
721	155
722	146
723	130
724	160
725	149
726	137
727	160
728	149
729	138
730	164
731	152
732	154
733	156
734	151
735	152
736	148
737	151
738	148
739	156
740	156
741	155
742	148
743	162
744	159
745	154
746	156
747	149
748	154
749	148
750	162
751	159
752	125
753	152
754	160
755	142
756	148
757	175
758	145
759	144
760	141
761	148
762	152
763	147
764	145
765	160
766	137
767	179
768	144
769	154
770	156
771	144
772	141
773	146
774	150
775	168
776	149
777	145
778	143
779	187
780	149
781	159
782	152
783	163
784	147
785	179
786	157
787	153
788	158
789	152
790	159
791	166
792	159
793	165
794	159
795	173
796	161
797	167
798	173
799	160
800	172
801	159
802	172
803	163
804	167
805	170
806	162
807	170
808	150
809	163
810	156
811	145
812	176
813	150
814	168
815	150
816	146
817	176
818	148
819	160
820	149
821	172
822	156
823	160
824	155
825	146
826	186
827	138
828	181
829	136
830	149
831	192
832	184
833	147
834	148
835	160
836	172
837	150
838	113
839	138
840	152
841	130
842	122
843	153
844	129
845	140
846	139
847	149
848	133
849	144
850	134
851	139
852	133
853	122
854	141
855	127
856	126
857	143
858	128
859	142
860	122
861	133
862	126
863	142
864	125
865	128
866	142
867	122
868	144
869	184
870	145
871	179
872	150
873	174
874	122
875	136
876	183
877	108
878	141
879	127
880	128
881	143
882	113
883	187
884	127
885	134
886	123
887	143
888	128
889	113
890	122
891	194
892	127
893	143
894	127
895	139
896	129
897	129
898	123
899	124
900	143
901	123
902	144
903	172
904	152
905	150
906	148
907	156
908	155
909	148
910	154
911	151
912	158
913	163
914	150
915	166
916	180
917	149
918	152
919	151
920	149
921	173
922	122
923	133
924	141
925	127
926	142
927	128
928	128
929	127
930	126
931	142
932	130
933	123
934	153
935	121
936	119
937	172
938	143
939	153
940	163
941	130
942	141
943	148
944	129
945	160
946	136
947	149
948	158
949	138
950	161
951	132
952	114
953	148
954	127
955	157
956	126
957	125
958	134
959	134
960	159
961	160
962	134
963	134
964	126
965	149
966	134
967	130
968	149
969	158
970	134
971	138
972	138
973	152
974	147
975	149
976	153
977	159
978	166
979	165
980	163
981	160
982	167
983	173
984	160
985	162
986	170
987	159
988	170
989	170
990	167
991	158
992	169
993	169
994	171
995	177
996	158
997	165
998	172
999	173
1000	166
1001	164
1002	170
1003	186
1004	182
1005	190
1006	197
1007	190
1008	149
1009	196
1010	212
1011	190
1012	188
1013	197
1014	199
1015	197
1016	192
1017	177
1018	137
1019	182
1020	191
1021	175
1022	194
1023	138
1024	123
1025	127
1026	139
1027	140
1028	127
1029	113
1030	178
1031	131
1032	135
1033	180
1034	124
1035	166
1036	161
1037	166
1038	165
1039	209
1040	156
1041	170
1042	161
1043	160
1044	170
1045	209
1046	156
1047	170
1048	156
1049	170
1050	171
1051	167
1052	177
1053	161
1054	176
1055	190
1056	162
1057	172
1058	165
1059	173
1060	162
1061	170
1062	164
1063	161
1064	167
1065	164
1066	157
1067	158
1068	160
1069	164
1070	162
1071	181
1072	166
1073	166
1074	173
1075	166
1076	184
1077	168
1078	170
1079	160
1080	184
1081	163
1082	162
1083	173
1084	159
1085	173
1086	163
1087	169
1088	166
1089	159
1090	161
1091	174
1092	172
1093	159
1094	161
1095	175
1096	194
1097	163
1098	172
1099	163
1100	162
1101	170
1102	119
1103	133
1104	148
1105	123
1106	121
1107	153
1108	139
1109	155
1110	126
1111	139
1112	141
1113	159
1114	141
1115	165
1116	143
1117	157
1118	167
1119	130
1120	171
1121	143
1122	139
1123	150
1124	149
1125	165
1126	163
1127	138
1128	147
1129	153
1130	162
1131	150
1132	164
1133	161
1134	166
1135	165
1136	162
1137	164
1138	163
1139	166
1140	173
1141	168
1142	180
1143	159
1144	177
1145	163
1146	150
1147	152
1148	148
1149	157
1150	148
1151	152
1152	159
1153	153
1154	154
1155	150
1156	148
1157	144
1158	164
1159	158
1160	142
1161	128
1162	149
1163	114
1164	136
1165	113
1166	141
1167	128
1168	182
1169	171
1170	183
1171	173
1172	180
1173	172
1174	179
1175	179
1176	185
1177	179
1178	184
1179	186
1180	178
1181	184
1182	175
1183	183
1184	165
1185	171
1186	183
1187	183
1188	147
1189	167
1190	168
1191	169
1192	184
1193	171
1194	168
1195	143
1196	164
1197	166
1198	168
1199	166
1200	183
1201	170
1202	160
1203	164
1204	173
1205	167
1206	180
1207	165
1208	169
1209	166
1210	148
1211	148
1212	153
1213	145
1214	152
1215	147
1216	146
1217	161
1218	147
1219	156
1220	161
1221	146
1222	146
1223	156
1224	161
1225	149
1226	155
1227	151
1228	155
1229	160
1230	158
1231	115
1232	123
1233	151
1234	152
1235	130
1236	131
1237	148
1238	130
1239	163
1240	161
1241	134
1242	134
1243	161
1244	134
1245	153
1246	144
1247	134
1248	152
1249	140
1250	154
1251	121
1252	139
1253	156
1254	125
1255	137
1256	157
1257	141
1258	141
1259	165
1260	139
1261	125
1262	159
1263	144
1264	164
1265	130
1266	143
1267	168
1268	147
1269	165
1270	138
1271	172
1272	147
1273	161
1274	174
1275	158
1276	168
1277	163
1278	174
1279	166
1280	168
1281	169
1282	184
1283	166
1284	166
1285	176
1286	169
1287	168
1288	149
1289	153
1290	151
1291	152
1292	152
1293	154
1294	149
1295	155
1296	159
1297	153
1298	157
1299	161
1300	154
1301	151
1302	154
1303	144
1304	164
1305	153
1306	145
1307	174
1308	151
1309	152
1310	152
1311	154
1312	152
1313	162
1314	155
1315	157
1316	164
1317	166
1318	167
1319	163
1320	165
1321	167
1322	169
1323	167
1324	169
1325	168
1326	171
1327	167
1328	173
1329	168
1330	179
1331	157
1332	173
1333	170
1334	169
1335	172
1336	165
1337	167
1338	166
1339	164
1340	163
1341	170
1342	164
1343	167
1344	169
1345	167
1346	168
1347	167
1348	167
1349	170
1350	170
1351	173
1352	171
1353	169
1354	153
1355	145
1356	154
1357	145
1358	155
1359	147
1360	156
1361	147
1362	167
1363	146
1364	158
1365	146
1366	154
1367	149
1368	152
1369	168
1370	160
1371	152
1372	155
1373	158
1374	155
1375	164
1376	168
1377	166
1378	167
1379	168
1380	168
1381	169
1382	167
1383	179
1384	171
1385	170
1386	169
1387	172
1388	174
1389	161
1390	170
1391	170
1392	164
1393	172
1394	173
1395	170
1396	179
1397	167
1398	171
1399	171
1400	171
1401	181
1402	172
1403	179
1404	185
1405	162
1406	158
1407	178
1408	185
1409	195
1410	165
1411	183
1412	182
1413	95
1414	116
1415	105
1416	149
1417	105
1418	124
1419	106
1420	121
1421	114
1422	133
1423	101
1424	109
1425	147
1426	148
1427	145
1428	154
1429	145
1430	155
1431	147
1432	154
1433	161
1434	146
1435	154
1436	149
1437	151
1438	150
1439	152
1440	158
1441	155
1442	158
1443	183
1444	189
1445	183
1446	193
1447	197
1448	202
1449	213
1450	170
1451	192
1452	193
1453	191
1454	195
1455	197
1456	201
1457	177
1458	191
1459	174
1460	193
1461	188
1462	191
1463	197
1464	201
1465	197
1466	106
1467	178
1468	165
1469	121
1470	116
1471	165
1472	142
1473	104
1474	141
1475	125
1476	164
1477	163
1478	170
1479	170
1480	167
1481	165
1482	165
1483	172
1484	162
1485	166
1486	170
1487	168
1488	173
1489	170
1490	172
1491	170
1492	171
1493	172
1494	148
1495	147
1496	156
1497	145
1498	146
1499	158
1500	146
1501	147
1502	156
1503	147
1504	147
1505	154
1506	155
1507	174
1508	146
1509	155
1510	149
1511	148
1512	154
1513	158
1514	153
1515	152
1516	156
1517	160
1518	152
1519	152
1520	155
1521	156
1522	155
1523	166
1524	163
1525	167
1526	163
1527	168
1528	168
1529	167
1530	171
1531	169
1532	173
1533	170
1534	173
1535	173
1536	169
1537	148
1538	148
1539	153
1540	145
1541	156
1542	147
1543	156
1544	148
1545	157
1546	146
1547	146
1548	156
1549	158
1550	149
1551	163
1552	167
1553	170
1554	167
1555	172
1556	168
1557	172
1558	173
1559	173
1560	171
1561	173
1562	172
1563	174
1564	172
1565	170
1566	173
1567	172
1568	173
1569	170
1570	157
1571	142
1572	134
1573	179
1574	172
1575	141
1576	141
1577	157
1578	152
1579	170
1580	150
1581	174
1582	152
1583	168
1584	153
1585	174
1586	144
1587	138
1588	137
1589	126
1590	130
1591	140
1592	95
1593	159
1594	107
1595	181
1596	102
1597	158
1598	159
1599	117
1600	143
1601	104
1602	143
1603	111
1604	127
1605	133
1606	112
1607	96
1608	105
1609	172
1610	119
1611	106
1612	167
1613	117
1614	115
1615	120
1616	114
1617	127
1618	136
1619	176
1620	179
1621	182
1622	186
1623	164
1624	166
1625	163
1626	167
1627	170
1628	170
1629	168
1630	168
1631	168
1632	170
1633	173
1634	168
1635	179
1636	170
1637	169
1638	173
1639	171
1640	170
1641	172
1642	142
1643	176
1644	141
1645	158
1646	169
1647	152
1648	149
1649	175
1650	140
1651	138
1652	171
1653	153
1654	190
1655	193
1656	194
1657	179
1658	189
1659	192
1660	197
1661	202
1662	169
1663	167
1664	172
1665	170
1666	167
1667	172
1668	172
1669	173
1670	173
1671	172
1672	171
1673	173
1674	171
1675	172
1676	171
1677	182
1678	182
1679	173
1680	172
1681	182
1682	179
1683	182
1684	186
1685	179
1686	187
1687	179
1688	162
1689	158
1690	185
1691	178
1692	178
1693	165
1694	168
1695	181
1696	183
1697	95
1698	119
1699	106
1700	166
1701	106
1702	125
1703	117
1704	172
1705	127
1706	113
1707	127
1708	132
1709	171
1710	134
1711	141
1712	169
1713	141
1714	157
1715	162
1716	152
1717	174
1718	152
1719	145
1720	153
1721	168
1722	158
1723	173
1724	163
1725	169
1726	173
1727	174
1728	168
1729	171
1730	173
1731	95
1732	184
1733	107
1734	158
1735	189
1736	102
1737	116
1738	173
1739	137
1740	111
1741	137
1742	127
1743	189
1744	186
1745	193
1746	184
1747	191
1748	188
1749	196
1750	197
1751	176
1752	193
1753	194
1754	156
1755	164
1756	165
1757	163
1758	171
1759	170
1760	169
1761	176
1762	169
1763	170
1764	169
1765	152
1766	167
1767	173
1768	119
1769	95
1770	95
1771	149
1772	105
1773	160
1774	130
1775	107
1776	149
1777	112
1778	150
1779	106
1780	153
1781	102
1782	153
1783	116
1784	163
1785	149
1786	163
1787	166
1788	172
1789	168
1790	181
1791	166
1792	166
1793	176
1794	176
1795	171
1796	NA
1797	NA
1798	NA
1799	NA
1800	NA
1801	NA
1802	122
1803	121
1804	155
1805	125
1806	127
1807	126
1808	123
1809	173
1810	124
1811	110
1812	94
1813	170
1814	117
1815	129
1816	166
1817	163
1818	183
1819	169
1820	165
1821	167
1822	170
1823	185
1824	172
1825	168
1826	166
1827	169
1828	173
1829	174
1830	129
1831	154
1832	183
1833	136
1834	143
1835	170
1836	132
1837	152
1838	164
1839	138
1840	166
1841	149
1842	172
1843	138
1844	152
1845	173
1846	148
1847	131
1848	139
1849	133
1850	140
1851	137
1852	143
1853	152
1854	159
1855	139
1856	150
1857	141
1858	162
1859	142
1860	174
1861	141
1862	152
1863	163
1864	173
1865	151
1866	187
1867	160
1868	160
1869	183
1870	189
1871	159
1872	161
1873	173
1874	162
1875	179
1876	159
1877	181
1878	179
1879	194
1880	196
1881	197
1882	165
1883	161
1884	168
1885	171
1886	169
1887	176
1888	164
1889	186
1890	183
1891	169
1892	185
1893	167
1894	167
1895	150
1896	166
1897	165
1898	148
1899	148
1900	145
1901	154
1902	169
1903	172
1904	171
1905	168
1906	172
1907	171
1908	112
1909	95
1910	144
1911	107
1912	106
1913	120
1914	163
1915	116
1916	113
1917	123
1918	101
1919	160
1920	109
1921	135
1922	127
1923	190
1924	161
1925	160
1926	183
1927	134
1928	150
1929	144
1930	139
1931	128
1932	153
1933	128
1934	139
1935	137
1936	137
1937	107
1938	173
1939	124
1940	107
1941	169
1942	113
1943	106
1944	125
1945	172
1946	117
1947	137
1948	113
1949	127
1950	133
1951	134
1952	164
1953	142
1954	172
1955	142
1956	157
1957	150
1958	174
1959	138
1960	169
1961	172
1962	153
1963	133
1964	142
1965	139
1966	134
1967	139
1968	130
1969	160
1970	155
1971	150
1972	148
1973	163
1974	167
1975	159
1976	156
1977	152
1978	165
1979	179
1980	179
1981	151
1982	171
1983	173
1984	171
1985	93
1986	170
1987	160
1988	107
1989	170
1990	116
1991	101
1992	161
1993	133
1994	127
1995	118
1996	95
1997	182
1998	107
1999	163
[truncated: 739 more rows]

## Sheet: Figure 8c
Subbasin	Severity-whole period
1	211.3
2	209.451
3	207.075
4	211.832
5	212.553
6	213.63
7	185.883
8	219.227
9	171.765
10	205.033
11	217.947
12	222.747
13	216.074
14	194.064
15	222.579
16	191.155
17	197.748
18	182.595
19	189.721
20	180.322
21	198.646
22	224.629
23	196.625
24	187.995
25	192.696
26	171.039
27	169.548
28	180.846
29	186.961
30	157.625
31	178.782
32	193.082
33	173.392
34	189.898
35	180.866
36	181.203
37	187.277
38	195.871
39	196.794
40	196.447
41	174.889
42	181.6
43	180.389
44	186.087
45	193.528
46	201.363
47	236.405
48	223.176
49	174.934
50	222.461
51	222.81
52	197.167
53	188.121
54	234.267
55	175.605
56	191.775
57	176.707
58	192.683
59	219.981
60	175.865
61	217.644
62	179.432
63	191.599
64	214.544
65	194.083
66	468.876
67	211.329
68	211.433
69	174.818
70	198.4
71	196.256
72	196.497
73	204.765
74	186.933
75	171.763
76	212.732
77	213.316
78	175.178
79	210.11
80	217.791
81	213.001
82	179.423
83	172.661
84	191.185
85	199.998
86	194.724
87	215.744
88	173.797
89	211.756
90	171.571
91	216.626
92	222.303
93	185.738
94	189.071
95	200.063
96	217.021
97	214.812
98	181.738
99	199.344
100	219.249
101	212.181
102	183.808
103	185.46
104	165.422
105	197.148
106	202.753
107	194.122
108	156.088
109	173.922
110	261.038
111	202.797
112	216.981
113	208.274
114	175.772
115	181.936
116	224.113
117	225.68
118	200.745
119	213.956
120	165.077
121	222.255
122	184.042
123	227.541
124	158.264
125	201.631
126	178.239
127	151.51
128	196.03
129	187.886
130	215.081
131	162.592
132	202.043
133	205.429
134	159.46
135	200.925
136	178.35
137	157.418
138	210.52
139	174.141
140	179.97
141	184.445
142	187.834
143	332.22
144	179.648
145	216.845
146	219.638
147	208.719
148	181.194
149	198.485
150	108.639
151	182.178
152	172.761
153	163.82
154	184.942
155	212.567
156	180.785
157	181.641
158	188.211
159	180.523
160	177.325
161	173.277
162	202.044
163	179.049
164	184.573
165	119.473
166	160.004
167	161.011
168	156.218
169	183.895
170	185.595
171	165.598
172	117.196
173	177.219
174	174.945
175	158.089
176	177.585
177	153.206
178	152.061
179	183.39
180	154.147
181	152.511
182	115.424
183	114.456
184	153.14
185	119.069
186	155.12
187	155.258

## Sheet: Figure 8d
HRU	Severity-whole period
1	137.443
2	180.039
3	235.949
4	153.297
5	123.151
6	372.319
7	149.583
8	185.259
9	172.326
10	247.379
11	295.824
12	142.725
13	188.218
14	150.852
15	258.173
16	174.239
17	292.182
18	175.449
19	180.697
20	157.745
21	201.579
22	169.845
23	160.88
24	147.553
25	186.205
26	137.531
27	122.706
28	335.208
29	197.456
30	151.384
31	257.688
32	174.358
33	233.17
34	144.519
35	157.037
36	175.987
37	399.205
38	122.737
39	169.325
40	204.719
41	189.322
42	146.509
43	169.39
44	137.455
45	239.334
46	154.859
47	250.366
48	123.845
49	182.66
50	150.226
51	333.314
52	142.741
53	183.726
54	151.03
55	252.122
56	174.414
57	279.221
58	175.494
59	157.775
60	177.691
61	204.871
62	169.828
63	175.919
64	147.578
65	175.528
66	138.072
67	124.87
68	253.228
69	187.983
70	149.771
71	114.924
72	304.503
73	245.157
74	173.575
75	346.907
76	142.567
77	201.746
78	184.244
79	223.567
80	205.362
81	176.25
82	204.128
83	180.359
84	133.128
85	226.855
86	144.087
87	118.968
88	173.944
89	149.843
90	195.051
91	172.267
92	240.467
93	182.495
94	141.907
95	151.403
96	197.488
97	173.31
98	257.779
99	187.335
100	144.516
101	175.968
102	157.29
103	169.908
104	200.003
105	146.444
106	167.418
107	252.163
108	125.077
109	245.053
110	182.569
111	150.574
112	255.013
113	210.363
114	182.669
115	258.222
116	202.692
117	351.66
118	170.914
119	333.69
120	154.041
121	207.599
122	214.328
123	219.361
124	186.997
125	109.957
126	164.484
127	208.145
128	136.201
129	110.229
130	228.11
131	188.479
132	179.42
133	252.374
134	105.738
135	222.184
136	167.556
137	277.969
138	132.678
139	202
140	190.019
141	108.237
142	351.339
143	169.495
144	237.088
145	328.409
146	136.418
147	174.569
148	188.967
149	125.173
150	324.261
151	213.043
152	173.23
153	224.933
154	146.866
155	222.787
156	205.127
157	206.015
158	217.745
159	206.096
160	179.578
161	201.363
162	221.479
163	202.107
164	219.426
165	221.228
166	209.171
167	210.378
168	221.31
169	221.786
170	218.235
171	234.855
172	219.259
173	180.737
174	296.327
175	215.062
176	224.336
177	216.487
178	232.861
179	161.716
180	139.874
181	192.902
182	106.518
183	192.059
184	162.996
185	132.174
186	189.011
187	462.647
188	110.003
189	127.996
190	188.154
191	117.844
192	195.611
193	152.723
194	340.695
195	134.218
196	119.856
197	192.324
198	142.239
199	143.638
200	217.84
201	199.697
202	199.341
203	178.643
204	136.889
205	288.247
206	120.617
207	222.83
208	171.092
209	230.055
210	140.33
211	184.587
212	196.645
213	320.246
214	130.726
215	204.103
216	233.168
217	239.512
218	171.047
219	189.62
220	208.709
221	147.16
222	348.092
223	154.624
224	226.674
225	234.316
226	216.59
227	186.486
228	229.209
229	206.689
230	178.957
231	221.88
232	202.225
233	228.894
234	203.185
235	210.673
236	185.862
237	210.171
238	220.855
239	234.868
240	211.013
241	194.268
242	212.275
243	218.153
244	222.568
245	219.614
246	242.029
247	213.992
248	202.942
249	178.326
250	300.028
251	225.617
252	216.25
253	217.718
254	232.129
255	218.529
256	210.587
257	237.589
258	212.066
259	211.651
260	222.031
261	234.35
262	212.745
263	226.421
264	221.069
265	222.406
266	255.71
267	218.066
268	224.498
269	243.253
270	121.677
271	171.076
272	228.688
273	140.315
274	291.194
275	141.534
276	255.932
277	202.244
278	240.708
279	169.858
280	257.066
281	210.148
282	184.319
283	201.914
284	253.682
285	170.944
286	365.059
287	216.284
288	215.65
289	269.884
290	185.119
291	257.723
292	121.664
293	140.301
294	234.733
295	141.336
296	238.603
297	230.951
298	134.002
299	245.168
300	171.016
301	172.556
302	259.323
303	242.972
304	153.869
305	186.203
306	209.441
307	201.076
308	186.502
309	210.608
310	218.39
311	212.018
312	234.164
313	189.172
314	212.773
315	221.957
316	211.563
317	231.43
318	212.642
319	214.523
320	197.861
321	223.714
322	221.323
323	243.745
324	222.385
325	204.956
326	213.35
327	224.518
328	218.071
329	229.568
330	219.618
331	192.231
332	138.669
333	116.216
334	231.885
335	149.554
336	182.288
337	170.438
338	210.652
339	139.903
340	225.31
341	183.021
342	155.742
343	208.707
344	172.521
345	209.606
346	143.797
347	198.025
348	196.531
349	211.331
350	195.228
351	197.758
352	209.296
353	210.637
354	202.958
355	209.945
356	206.198
357	183.297
358	168.228
359	181.532
360	192.231
361	180.939
362	189.651
363	160.083
364	192.61
365	235.666
366	127.627
367	111.915
368	205.935
369	174.158
370	207.854
371	149.216
372	255.981
373	211.293
374	113.729
375	173.356
376	209.993
377	337.467
378	148.981
379	178.828
380	186.713
381	375.482
382	121.789
383	216.66
384	200.958
385	148.456
386	173.469
387	407.015
388	131.515
389	195.732
390	174.676
391	195.169
392	157.096
393	162.576
394	180.873
395	137.662
396	350.41
397	181.605
398	196.297
399	195.01
400	168.702
401	165.109
402	180.791
403	316.735
404	139.334
405	181.642
406	195.607
407	225.234
408	170.046
409	346.412
410	142.62
411	204.649
412	188.066
413	238.772
414	121.653
415	140.262
416	236.178
417	319.594
418	133.683
419	243.123
420	170.767
421	230.372
422	154.412
423	186.344
424	216.293
425	170.444
426	227.123
427	231.488
428	140.325
429	172.502
430	240.969
431	230.262
432	182.534
433	183.861
434	255.287
435	238.289
436	133.306
437	201.377
438	255.422
439	202.002
440	254.7
441	258.567
442	201.778
443	170.843
444	278.577
445	266.539
446	203.749
447	213.885
448	214.034
449	186.112
450	232.62
451	212.891
452	220.313
453	193.058
454	207.353
455	206.049
456	194.757
457	208.119
458	197.682
459	206.989
460	212.251
461	158.133
462	176.113
463	201.025
464	160.423
465	161.73
466	201.153
467	170.869
468	184.763
469	180.584
470	203.205
471	168.471
472	201.236
473	181.398
474	201
475	204.172
476	185.857
477	174.782
478	200.434
479	186.534
480	201.708
481	152.351
482	355.33
483	206.242
484	192.224
485	181.479
486	203.053
487	206.006
488	194.25
489	143.657
490	182.21
491	117.794
492	184.97
493	144.885
494	195.793
495	206.006
496	169.151
497	208.706
498	170.303
499	148.343
500	169.254
501	171.965
502	196.002
503	189.33
504	144.251
505	218.815
506	173.781
507	179.611
508	189.426
509	189.626
510	160.909
511	216.731
512	182.764
513	196.146
514	139.25
515	195.795
516	159.045
517	137.645
518	362.804
519	145.59
520	197.092
521	196.681
522	181.605
523	194.679
524	148.264
525	195.665
526	181.65
527	207.969
528	171.699
529	142.564
530	345.251
531	187.408
532	156.744
533	188.035
534	199.81
535	109.756
536	187.801
537	203.342
538	136.812
539	202.521
540	138.256
541	118.805
542	178.585
543	169.959
544	194.187
545	228.071
546	123.144
547	174.911
548	206.112
549	160.335
550	244.285
551	236.036
552	176.436
553	212.857
554	138.404
555	173.586
556	206.646
557	187.55
558	172.538
559	173.279
560	178.412
561	168.025
562	182.123
563	192.513
564	181.336
565	189.301
566	180.864
567	166.692
568	193.554
569	188.106
570	350.452
571	87.473
572	177.218
573	143.633
574	144.882
575	195.887
576	206.388
577	170.248
578	170.73
579	190.435
580	209.87
581	144.232
582	211.572
583	172.481
584	122.406
585	349.779
586	190.009
587	179.775
588	184.362
589	219.011
590	124.765
591	216.149
592	156.703
593	213.716
594	151.054
595	347.326
596	109.339
597	245.495
598	172.391
599	137.076
600	155.545
601	219.097
602	108.496
603	177.051
604	154.984
605	248.424
606	156.199
607	316.6
608	107.327
609	162.917
610	185.341
611	170.111
612	208.707
613	247.481
614	170.869
615	159.937
616	171.406
617	116.212
618	333.501
619	174.95
620	207.651
621	161.276
622	171.332
623	130.97
624	294.047
625	173.908
626	207.528
627	177.923
628	208.94
629	107.259
630	197.681
631	150.682
632	196.356
633	123.279
634	197.056
635	170.067
636	202.15
637	139.847
638	221.967
639	235.446
640	170.996
641	172.451
642	207.459
643	144.02
644	209.768
645	271.839
646	109.137
647	287.782
648	137.351
649	163.469
650	278.593
651	171.328
652	160.655
653	177.247
654	161.025
655	230.405
656	177.018
657	149.037
658	178.663
659	157.529
660	277.564
661	174.181
662	199.706
663	159.058
664	221.423
665	231.221
666	175.227
667	169.577
668	251.775
669	169.589
670	221.303
671	243.53
672	182.17
673	139.218
674	195.917
675	156.953
676	195.341
677	220.672
678	176.242
679	181.58
680	202.456
681	225.576
682	182.65
683	148.168
684	200.044
685	169.929
686	217.153
687	182.502
688	251.827
689	188.491
690	156.665
691	187.959
692	206.289
693	201.018
694	176.058
695	220.565
696	191.023
697	173.482
698	161.167
699	175.73
700	173.162
701	182.245
702	167.887
703	190.186
704	180.737
705	164.462
706	192.9
707	159.73
708	162.047
709	189.303
710	138.63
711	116.158
712	194.555
713	178.365
714	146.905
715	203.866
716	167.532
717	231.698
718	138.206
719	149.045
720	178.069
721	202.348
722	170.91
723	139.946
724	226.486
725	176.704
726	155.643
727	208.739
728	172.588
729	144.104
730	223.712
731	206.569
732	187.65
733	188.606
734	205.212
735	209.309
736	196.77
737	208.18
738	197.534
739	188.619
740	206.456
741	210.041
742	197.377
743	212.695
744	207.176
745	207.076
746	194.739
747	186.291
748	207.832
749	197.313
750	212.916
751	207.025
752	103.767
753	310.963
754	213.452
755	129.838
756	156.154
757	233.05
758	140.253
759	169.455
760	165.212
761	161.188
762	257.074
763	154.299
764	170.784
765	255.597
766	131.508
767	368.49
768	156.799
769	195.225
770	197.254
771	176.166
772	162.485
773	181.887
774	183.554
775	226.318
776	180.656
777	165
778	139.066
779	329.488
780	169.91
781	201.761
782	183.053
783	223.988
784	142.481
785	357.214
786	201.052
787	176.111
788	190.863
789	205.107
790	189.173
791	162.546
792	190.273
793	163.177
794	191.495
795	173.451
796	168.574
797	182.304
798	180.156
799	191.863
800	180.865
801	190.216
802	184.866
803	186.521
804	192.651
805	186.593
806	187.142
807	193.253
808	162.993
809	195.632
810	327.337
811	136.336
812	255.371
813	163.673
814	207.754
815	170.037
816	170.884
817	246.203
818	175.452
819	214.089
820	177.079
821	241.499
822	176.365
823	209.243
824	179.342
825	188.216
826	298.111
827	127.043
828	241.61
829	137.582
830	157.491
831	277.403
832	266.217
833	174.467
834	156.597
835	220.873
836	242.678
837	183.064
838	197.499
839	184.606
840	222.687
841	169.103
842	136.004
843	225.758
844	173.999
845	184.952
846	172.79
847	211.047
848	146.587
849	206.52
850	174.031
851	200.532
852	185.446
853	159.478
854	199.125
855	173.685
856	177.811
857	201.44
858	189.986
859	188.17
860	159.754
861	185.92
862	177.504
863	199.816
864	188.475
865	190.237
866	188.579
867	126.175
868	156.867
869	329.717
870	168.561
871	265.942
872	183.019
873	242.767
874	159.891
875	190.043
876	403.987
877	119.825
878	200.139
879	173.799
880	178.328
881	202.13
882	130.365
883	372.239
884	189.999
885	184.344
886	126.641
887	202.553
888	178.52
889	130.701
890	151.572
891	431.393
892	176.279
893	226.89
894	175.553
895	187.727
896	189.89
897	137.992
898	126.79
899	185.696
900	193.107
901	185.571
902	193.447
903	190.876
904	206.47
905	176.992
906	191.909
907	208.031
908	210.13
909	197.623
910	212.1
911	202.625
912	206.9
913	212.967
914	169.988
915	214.01
916	247.633
917	170.061
918	160.716
919	170.954
920	177.017
921	243.334
922	159.983
923	184.235
924	200.203
925	173.751
926	198.982
927	176.478
928	178.468
929	189.975
930	188.442
931	188.168
932	138.894
933	126.837
934	200.34
935	123.208
936	114.982
937	291.901
938	170.423
939	205.255
940	229.129
941	139.802
942	155.065
943	172.192
944	122.835
945	279.101
946	132.585
947	172.869
948	206.162
949	144.022
950	210.939
951	159.556
952	136.324
953	195.422
954	150.48
955	211.576
956	153.973
957	146.272
958	169.652
959	167.769
960	208.657
961	210.179
962	169.979
963	169.945
964	148.29
965	204.243
966	171.773
967	142.341
968	274.672
969	206.246
970	173.393
971	166.18
972	171.177
973	195.545
974	179.933
975	184.364
976	218.134
977	188.079
978	162.455
979	163.477
980	189.048
981	167.808
982	181.89
983	180.07
984	191.805
985	189.766
986	170.019
987	190.087
988	181.82
989	184.029
990	170.889
991	189.88
992	173.316
993	190.946
994	174.569
995	185.081
996	190.175
997	187.99
998	184.752
999	185.732
1000	191.819
1001	190.326
1002	193.149
1003	177.153
1004	167.157
1005	188.565
1006	194.746
1007	186.995
1008	262.816
1009	195.783
1010	287.261
1011	186.27
1012	185.731
1013	196.411
1014	198.711
1015	197.288
1016	198.454
1017	169.704
1018	300.27
1019	188.168
1020	194.156
1021	177.966
1022	182.103
1023	195.448
1024	163.099
1025	176.013
1026	204.307
1027	207.175
1028	180.276
1029	131.718
1030	319.973
1031	193.069
1032	183.014
1033	309.64
1034	127.596
1035	162.328
1036	187.77
1037	188.618
1038	163.397
1039	436.752
1040	149.521
1041	169.864
1042	190.507
1043	192.432
1044	181.685
1045	244.39
1046	151.013
1047	173.217
1048	187.547
1049	173.272
1050	174.413
1051	190.781
1052	186.493
1053	191.15
1054	185.845
1055	361.937
1056	164.108
1057	184.648
1058	189.553
1059	185.564
1060	187.019
1061	192.947
1062	217.777
1063	186.436
1064	204.898
1065	220.821
1066	188.607
1067	212.281
1068	211.235
1069	221.891
1070	212.136
1071	234.731
1072	223.01
1073	220.625
1074	240.784
1075	207.407
1076	248.573
1077	221.648
1078	219.395
1079	208.961
1080	227.998
1081	219.763
1082	188.112
1083	172.456
1084	185.808
1085	173.173
1086	160.496
1087	175.749
1088	162.524
1089	189.156
1090	191.844
1091	173.435
1092	180.722
1093	190.227
1094	191.429
1095	186.15
1096	341.198
1097	165.454
1098	184.842
1099	186.55
1100	189.701
1101	193.111
1102	141.914
1103	162.866
1104	196.065
1105	107.335
1106	123.409
1107	202.207
1108	151.38
1109	210.856
1110	147.159
1111	180.754
1112	167.61
1113	213.93
1114	168.119
1115	231.777
1116	170.474
1117	209.749
1118	239.271
1119	139.88
1120	246.325
1121	170.629
1122	154.665
1123	179.084
1124	172.529
1125	206.924
1126	209.37
1127	144.209
1128	174.943
1129	203.229
1130	206.903
1131	181.247
1132	217.569
1133	186.411
1134	197.514
1135	216.996
1136	212.517
1137	220.711
1138	216.312
1139	207.264
1140	230.861
1141	221.863
1142	220.907
1143	208.974
1144	227.405
1145	219.784
1146	176.872
1147	206.322
1148	191.959
1149	207.724
1150	197.619
1151	208.797
1152	190.573
1153	209.74
1154	211.837
1155	202.693
1156	176.486
1157	197.384
1158	210.168
1159	206.958
1160	173.676
1161	163.509
1162	219.032
1163	118.676
1164	178.696
1165	198.164
1166	181.803
1167	173.022
1168	206.989
1169	196.654
1170	220.727
1171	202.039
1172	215.638
1173	202.863
1174	200.573
1175	214.251
1176	218.64
1177	212.358
1178	217.012
1179	210.193
1180	217.341
1181	218.389
1182	208.667
1183	212.429
1184	186.938
1185	355.146
1186	216.377
1187	221.026
1188	138.069
1189	197.677
1190	221.363
1191	180.905
1192	243.656
1193	181.328
1194	194.019
1195	138.958
1196	159.877
1197	227.361
1198	196.936
1199	225.86
1200	243.775
1201	196.775
1202	186.244
1203	207.259
1204	228.459
1205	203.823
1206	267.903
1207	182.871
1208	234.767
1209	204.194
1210	158.098
1211	180.679
1212	207.168
1213	154.238
1214	238.208
1215	186.231
1216	164.957
1217	219.716
1218	180.95
1219	209.907
1220	221.357
1221	171.953
1222	172.172
1223	209.861
1224	217.573
1225	187.597
1226	209.36
1227	177.351
1228	195.853
1229	217.852
1230	241.438
1231	117.857
1232	145.879
1233	221.272
1234	227.846
1235	168.35
1236	150.353
1237	192.167
1238	149.948
1239	211.361
1240	209.308
1241	168.78
1242	168.967
1243	208.064
1244	171.725
1245	201.067
1246	230.106
1247	172.94
1248	201.115
1249	150.617
1250	205.086
1251	123.333
1252	151.254
1253	214.836
1254	146.887
1255	177.915
1256	209.262
1257	166.96
1258	168.172
1259	231.772
1260	179.82
1261	148.737
1262	217.922
1263	170.158
1264	232.891
1265	139.801
1266	170.67
1267	238.467
1268	172.798
1269	205.799
1270	143.795
1271	237.241
1272	174.697
1273	200.635
1274	199.142
1275	159.683
1276	231.447
1277	164.923
1278	243.283
1279	174.847
1280	230.982
1281	188.953
1282	253.82
1283	178.778
1284	178.602
1285	233.133
1286	194.17
1287	232.822
1288	176.435
1289	206.196
1290	207.282
1291	185.317
1292	185.095
1293	207.871
1294	197.77
1295	209.974
1296	190.566
1297	209.762
1298	189.681
1299	191.52
1300	209.199
1301	202.647
1302	212.104
1303	197.164
1304	210.288
1305	207.079
1306	154.367
1307	285.62
1308	164.607
1309	177.744
1310	177.891
1311	210.971
1312	178.207
1313	215.422
1314	196.061
1315	217.639
1316	196.666
1317	218.768
1318	220.709
1319	197.517
1320	215.598
1321	205.247
1322	221.571
1323	206.173
1324	217.432
1325	212.684
1326	225.441
1327	213.607
1328	224.185
1329	224.774
1330	187.014
1331	282.463
1332	186.471
1333	215.29
1334	216.345
1335	216.397
1336	205.978
1337	209.443
1338	214.907
1339	196.65
1340	197.518
1341	219.919
1342	218.515
1343	205.325
1344	221.637
1345	206.166
1346	212.736
1347	215.509
1348	213.631
1349	225.024
1350	215.319
1351	186.651
1352	213.164
1353	216.3
1354	207.309
1355	154.569
1356	204.226
1357	154.946
1358	204.088
1359	165.666
1360	207.311
1361	181.223
1362	228.884
1363	172.035
1364	207.041
1365	172.492
1366	210.257
1367	187.677
1368	177.739
1369	205.637
1370	215.826
1371	178.187
1372	196.119
1373	215.194
1374	194.869
1375	196.656
1376	219.334
1377	215.926
1378	205.287
1379	221.055
1380	212.651
1381	226.976
1382	213.559
1383	187.008
1384	205.182
1385	202.225
1386	215.246
1387	199.727
1388	222.547
1389	168.958
1390	221.866
1391	210.087
1392	218.413
1393	216.966
1394	224.112
1395	226.296
1396	187.051
1397	310.701
1398	222.101
1399	223.097
1400	213.516
1401	217.86
1402	202.727
1403	212.159
1404	218.626
1405	180.507
1406	171.589
1407	216.105
1408	222.128
1409	280.915
1410	186.915
1411	216.299
1412	219.442
1413	112.474
1414	144.519
1415	131.542
1416	202.743
1417	124.84
1418	152.762
1419	129.19
1420	153.221
1421	167.864
1422	161.169
1423	108.816
1424	118.455
1425	160.511
1426	180.504
1427	154.657
1428	206.652
1429	155.374
1430	203.487
1431	172.086
1432	208.59
1433	207.614
1434	172.591
1435	211.139
1436	187.604
1437	174.746
1438	164.662
1439	177.687
1440	214.844
1441	196.05
1442	214.654
1443	165.83
1444	177.273
1445	189.45
1446	192.786
1447	194.687
1448	230
1449	472.012
1450	159.794
1451	188.682
1452	184.319
1453	184.142
1454	198.586
1455	197.262
1456	198.808
1457	169.42
1458	183.963
1459	177.683
1460	193.149
1461	183.291
1462	212.617
1463	194.972
1464	197.587
1465	197.315
1466	131.041
1467	245.915
1468	225.064
1469	151.558
1470	150.941
1471	215.415
1472	175.184
1473	135.877
1474	141.122
1475	189.658
1476	217.276
1477	196.624
1478	221.982
1479	210.108
1480	205.353
1481	215.742
1482	218.926
1483	217
1484	309.975
1485	179.329
1486	216.112
1487	212.648
1488	224.185
1489	226.345
1490	185.487
1491	215.313
1492	222.917
1493	209.549
1494	179.911
1495	160.555
1496	203.894
1497	154.69
1498	165.22
1499	204.135
1500	164.839
1501	165.764
1502	195.664
1503	181.211
1504	179.836
1505	207.991
1506	145.009
1507	310.271
1508	172.004
1509	209.082
1510	187.603
1511	186.326
1512	211.228
1513	197.013
1514	184.545
1515	177.728
1516	212.312
1517	213.617
1518	177.232
1519	178.211
1520	194.899
1521	214.348
1522	196.114
1523	217.913
1524	196.651
1525	220.425
1526	197.519
1527	223.3
1528	212.617
1529	213.537
1530	225.422
1531	223.505
1532	224.21
1533	215.251
1534	200.054
1535	217.262
1536	216.281
1537	159.097
1538	179.464
1539	207.106
1540	153.949
1541	207.736
1542	165.2
1543	209.427
1544	180.982
1545	214.927
1546	172.021
1547	172.483
1548	210.05
1549	213.904
1550	187.621
1551	197.462
1552	220.598
1553	210.066
1554	220.976
1555	225.445
1556	212.506
1557	228.339
1558	222.51
1559	224.078
1560	215.579
1561	200.431
1562	223.013
1563	214.575
1564	216.901
1565	222.636
1566	224.055
1567	227.658
1568	217.505
1569	223.04
1570	180.574
1571	133.724
1572	114.613
1573	255.459
1574	221.722
1575	134.064
1576	132.81
1577	163.96
1578	145.887
1579	217.25
1580	146.399
1581	241.651
1582	151.119
1583	213.192
1584	151.728
1585	237.693
1586	148.245
1587	144.118
1588	129.045
1589	118.073
1590	128.696
1591	156.383
1592	108.309
1593	241.133
1594	131.304
1595	247.595
1596	124.127
1597	213.216
1598	189.602
1599	151.849
1600	179.689
1601	136.073
1602	155.591
1603	160.994
1604	192.49
1605	135.661
1606	138.11
1607	113.104
1608	131.418
1609	235.204
1610	152.222
1611	129.38
1612	219.314
1613	152.404
1614	167.019
1615	176.925
1616	168.006
1617	192.79
1618	146.969
1619	204.029
1620	206.991
1621	223.266
1622	222.645
1623	196.596
1624	218.805
1625	197.471
1626	220.495
1627	221.94
1628	210.037
1629	223.936
1630	212.536
1631	213.479
1632	226.673
1633	224.058
1634	225.881
1635	187.028
1636	215.221
1637	216.249
1638	218.96
1639	222.023
1640	223.054
1641	215.005
1642	134.386
1643	253.368
1644	132.876
1645	163.974
1646	219.727
1647	146.239
1648	146.661
1649	240.988
1650	183.971
1651	127.392
1652	238.619
1653	152.066
1654	175.949
1655	192.553
1656	193.888
1657	206.448
1658	189.197
1659	186.803
1660	197.123
1661	197.884
1662	221.671
1663	206.1
1664	216.849
1665	222.517
1666	213.426
1667	226.128
1668	227.676
1669	222.558
1670	224.104
1671	216.615
1672	216.574
1673	216.601
1674	222.033
1675	223.016
1676	196.728
1677	206.76
1678	219.631
1679	202.021
1680	202.858
1681	212.979
1682	199.945
1683	214.389
1684	219.023
1685	210.182
1686	215.769
1687	212.254
1688	179.879
1689	171.59
1690	221.02
1691	217.363
1692	216.832
1693	187.013
1694	193.612
1695	218.892
1696	216.348
1697	112.174
1698	147.574
1699	131.056
1700	233.316
1701	129.01
1702	156.52
1703	152.185
1704	233.139
1705	144.137
1706	167.28
1707	192.918
1708	142.281
1709	238.619
1710	114.45
1711	133.866
1712	216.03
1713	132.801
1714	162.038
1715	204.206
1716	145.685
1717	242.041
1718	146.141
1719	153.925
1720	206.134
1721	195.842
1722	159.632
1723	232.171
1724	164.023
1725	189.503
1726	231.026
1727	233.176
1728	178.936
1729	193.871
1730	231.026
1731	108.356
1732	265.782
1733	131.266
1734	217.501
1735	263.583
1736	124.032
1737	151.301
1738	234.774
1739	155.517
1740	161.081
1741	148.068
1742	192.024
1743	177.007
1744	176.363
1745	193.742
1746	178.917
1747	186.049
1748	190.544
1749	194.123
1750	196.944
1751	170.24
1752	182.264
1753	182.055
1754	138.657
1755	139.951
1756	148.883
1757	148.412
1758	146.959
1759	146.524
1760	165.546
1761	154.461
1762	143.585
1763	145.583
1764	144.891
1765	132.191
1766	170.819
1767	149.356
1768	153.026
1769	112.388
1770	108.284
1771	203.72
1772	130.362
1773	188.244
1774	166.607
1775	124.382
1776	179.534
1777	146.584
1778	185.131
1779	128.905
1780	212.375
1781	124.038
1782	185.029
1783	150.404
1784	146.014
1785	257.975
1786	164.168
1787	231.82
1788	230.786
1789	182.326
1790	248.037
1791	179.036
1792	179.718
1793	230.429
1794	233.86
1795	196.082
1796	NA
1797	NA
1798	NA
1799	NA
1800	NA
1801	NA
1802	156.345
1803	135.716
1804	225.544
1805	151.905
1806	162.949
1807	150.57
1808	165.632
1809	244.229
1810	164.315
1811	192.927
1812	126.114
1813	320.73
1814	194.169
1815	140.767
1816	198.447
1817	163.279
1818	245.442
1819	176.948
1820	224.534
1821	183.422
1822	196.768
1823	243.103
1824	231.229
1825	187.953
1826	178.254
1827	231.864
1828	195.821
1829	233.566
1830	105.835
1831	190.615
1832	267.941
1833	114.856
1834	134.463
1835	217.1
1836	107.994
1837	182.845
1838	210.241
1839	124.116
1840	214.24
1841	147.165
1842	260.59
1843	127.945
1844	152.513
1845	234.123
1846	173.095
1847	104.323
1848	128.614
1849	130.281
1850	155.715
1851	154.218
1852	124.729
1853	153.856
1854	188.97
1855	126.921
1856	193.216
1857	126.596
1858	202.265
1859	133.45
1860	248.355
1861	133.945
1862	145.583
1863	209.163
1864	242.34
1865	146.194
1866	263.968
1867	204.241
1868	209.442
1869	260.823
1870	293.004
1871	213.682
1872	199.835
1873	269.362
1874	209.469
1875	260.049
1876	213.768
1877	261.189
1878	201.742
1879	193.896
1880	193.978
1881	197.148
1882	196.45
1883	162.605
1884	174.877
1885	223.409
1886	177.093
1887	231.117
1888	160.323
1889	252.684
1890	245.576
1891	181.956
1892	243.316
1893	197.323
1894	183.571
1895	264.266
1896	204.203
1897	232.539
1898	159.208
1899	179.941
1900	154.144
1901	205.585
1902	219.415
1903	216.941
1904	223.428
1905	224.175
1906	214.696
1907	223.404
1908	139.972
1909	112.353
1910	198.185
1911	131.453
1912	128.962
1913	153.357
1914	218.625
1915	151.351
1916	168.507
1917	175.916
1918	108.777
1919	312.597
1920	119.979
1921	159.091
1922	192.765
1923	245.549
1924	200.121
1925	209.698
1926	256.055
1927	167.918
1928	151.232
1929	136.9
1930	191.516
1931	161.337
1932	183.751
1933	161.269
1934	185.523
1935	171.6
1936	184.164
1937	131.479
1938	242.507
1939	153.394
1940	124.507
1941	234.577
1942	147.696
1943	128.93
1944	155.267
1945	236.627
1946	152.079
1947	170.285
1948	161.695
1949	192.853
1950	147.495
1951	114.772
1952	209.398
1953	134.382
1954	222.988
1955	132.608
1956	163.347
1957	146.84
1958	240.694
1959	127.78
1960	233.713
1961	233.595
1962	152.19
1963	103.245
1964	165.06
1965	128.52
1966	148.494
1967	155.581
1968	130.272
1969	142.589
1970	138.005
1971	135.873
1972	130.607
1973	147.886
1974	142.112
1975	180.987
1976	143.09
1977	138.274
1978	155.465
1979	153.766
1980	153.086
1981	132.994
1982	149.48
1983	149.203
1984	147.408
1985	88.03
1986	320.044
1987	223.362
1988	131.356
1989	234.708
1990	150.961
1991	108.359
1992	312.213
1993	141.485
1994	192.469
1995	147.348
1996	112.38
1997	248.101
1998	131.225
1999	226.506
[truncated: 739 more rows]

## Sheet: Figure 8e
Subbasin	Duration-first half
1	66
2	67
3	66
4	67
5	66
6	55
7	52
8	91
9	68
10	54
11	91
12	91
13	53
14	53
15	91
16	54
17	80
18	100
19	69
20	67
21	53
22	53
23	80
24	65
25	54
26	63
27	81
28	99
29	56
30	51
31	84
32	54
33	79
34	65
35	63
36	99
37	51
38	83
39	83
40	79
41	80
42	64
43	96
44	88
45	66
46	55
47	49
48	49
49	60
50	49
51	48
52	81
53	87
54	49
55	51
56	51
57	98
58	121
59	48
60	96
61	89
62	98
63	54
64	88
65	79
66	87
67	125
68	88
69	62
70	56
71	55
72	58
73	90
74	81
75	64
76	101
77	100
78	65
79	100
80	99
81	127
82	46
83	64
84	122
85	129
86	51
87	100
88	64
89	100
90	61
91	99
92	96
93	75
94	51
95	54
96	131
97	100
98	74
99	128
100	100
101	127
102	49
103	75
104	60
105	89
106	53
107	122
108	102
109	49
110	115
111	59
112	87
113	89
114	76
115	74
116	77
117	79
118	129
119	89
120	60
121	98
122	48
123	80
124	81
125	51
126	75
127	101
128	50
129	51
130	129
131	81
132	76
133	90
134	81
135	126
136	107
137	97
138	101
139	107
140	107
141	120
142	81
143	151
144	80
145	98
146	80
147	78
148	79
149	75
150	66
151	119
152	81
153	81
154	120
155	77
156	80
157	80
158	121
159	117
160	80
161	105
162	74
163	80
164	82
165	66
166	96
167	100
168	98
169	118
170	79
171	82
172	67
173	86
174	106
175	74
176	104
177	75
178	74
179	114
180	73
181	75
182	66
183	66
184	74
185	66
186	74
187	75

## Sheet: Figure 8f
HRU	Duration-first half
1	61
2	63
3	69
4	59
5	56
6	46
7	60
8	64
9	60
10	73
11	64
12	57
13	63
14	61
15	73
16	61
17	61
18	61
19	59
20	56
21	94
22	57
23	62
24	56
25	64
26	61
27	55
28	49
29	64
30	61
31	73
32	60
33	52
34	60
35	56
36	67
37	81
38	59
39	57
40	81
41	73
42	56
43	63
44	61
45	70
46	58
47	66
48	57
49	62
50	60
51	59
52	57
53	63
54	61
55	75
56	61
57	62
58	61
59	56
60	59
61	83
62	57
63	65
64	56
65	63
66	61
67	54
68	72
69	64
70	60
71	54
72	64
73	74
74	60
75	51
76	58
77	65
78	60
79	77
80	58
81	57
82	42
83	61
84	60
85	67
86	59
87	55
88	55
89	60
90	63
91	60
92	70
93	58
94	57
95	61
96	64
97	60
98	73
99	57
100	60
101	67
102	56
103	57
104	96
105	56
106	59
107	57
108	45
109	59
110	51
111	49
112	57
113	52
114	54
115	57
116	54
117	57
118	49
119	123
120	50
121	80
122	54
123	79
124	51
125	41
126	51
127	56
128	47
129	43
130	56
131	56
132	46
133	60
134	44
135	53
136	52
137	53
138	48
139	45
140	57
141	46
142	51
143	51
144	56
145	53
146	48
147	50
148	48
149	49
150	76
151	52
152	46
153	106
154	50
155	87
156	90
157	88
158	87
159	88
160	80
161	88
162	87
163	86
164	87
165	87
166	87
167	86
168	87
169	87
170	88
171	91
172	88
173	82
174	100
175	87
176	88
177	87
178	81
179	65
180	58
181	70
182	48
183	71
184	65
185	59
186	70
187	8
188	50
189	59
190	67
191	53
192	70
193	65
194	74
195	61
196	57
197	69
198	61
199	61
200	67
201	67
202	67
203	50
204	44
205	82
206	48
207	52
208	52
209	53
210	48
211	53
212	51
213	73
214	44
215	54
216	52
217	53
218	52
219	50
220	50
221	52
222	87
223	50
224	55
225	59
226	54
227	51
228	61
229	87
230	80
231	87
232	86
233	88
234	85
235	82
236	82
237	86
238	87
239	87
240	86
241	84
242	88
243	87
244	87
245	88
246	87
247	87
248	87
249	84
250	100
251	89
252	87
253	87
254	85
255	84
256	92
257	86
258	93
259	87
260	87
261	91
262	87
263	89
264	91
265	89
266	75
267	87
268	85
269	58
270	45
271	52
272	51
273	48
274	59
275	48
276	57
277	54
278	56
279	52
280	55
281	52
282	53
283	54
284	59
285	51
286	61
287	54
288	70
289	100
290	51
291	51
292	45
293	48
294	58
295	48
296	56
297	51
298	46
299	55
300	51
301	49
302	54
303	90
304	50
305	51
306	83
307	90
308	83
309	92
310	84
311	93
312	88
313	85
314	86
315	87
316	87
317	89
318	87
319	86
320	86
321	88
322	89
323	90
324	89
325	85
326	86
327	85
328	87
329	78
330	87
331	63
332	47
333	45
334	65
335	43
336	50
337	53
338	62
339	48
340	62
341	57
342	50
343	62
344	62
345	69
346	52
347	78
348	100
349	85
350	84
351	83
352	82
353	83
354	83
355	85
356	84
357	97
358	84
359	102
360	91
361	103
362	90
363	61
364	69
365	69
366	57
367	48
368	69
369	66
370	74
371	62
372	52
373	68
374	48
375	67
376	72
377	16
378	63
379	66
380	67
381	77
382	56
383	67
384	69
385	65
386	64
387	37
388	62
389	68
390	62
391	67
392	67
393	64
394	66
395	62
396	59
397	67
398	67
399	67
400	67
401	66
402	66
403	94
404	65
405	66
406	67
407	64
408	68
409	90
410	67
411	61
412	68
413	57
414	45
415	48
416	58
417	45
418	46
419	53
420	49
421	66
422	50
423	51
424	73
425	49
426	53
427	55
428	48
429	52
430	59
431	52
432	51
433	51
434	55
435	54
436	46
437	54
438	60
439	54
440	57
441	59
442	54
443	49
444	46
445	45
446	54
447	54
448	73
449	51
450	118
451	101
452	54
453	90
454	85
455	84
456	88
457	82
458	83
459	84
460	88
461	66
462	66
463	68
464	67
465	67
466	68
467	67
468	64
469	64
470	68
471	66
472	67
473	64
474	65
475	68
476	66
477	70
478	69
479	66
480	69
481	70
482	89
483	68
484	70
485	67
486	68
487	66
488	70
489	41
490	53
491	37
492	56
493	40
494	73
495	59
496	48
497	71
498	48
499	41
500	47
501	48
502	56
503	55
504	44
505	83
506	48
507	53
508	65
509	64
510	45
511	73
512	53
513	67
514	65
515	67
516	67
517	62
518	56
519	65
520	67
521	67
522	67
523	70
524	65
525	67
526	66
527	71
528	68
529	67
530	90
531	60
532	65
533	68
534	63
535	71
536	84
537	86
538	77
539	87
540	77
541	74
542	86
543	84
544	90
545	71
546	74
547	85
548	90
549	82
550	59
551	51
552	85
553	64
554	76
555	86
556	83
557	92
558	97
559	97
560	85
561	84
562	97
563	91
564	101
565	90
566	101
567	96
568	100
569	91
570	127
571	44
572	53
573	41
574	40
575	73
576	80
577	48
578	48
579	54
580	62
581	44
582	77
583	48
584	47
585	131
586	59
587	55
588	56
589	84
590	36
591	80
592	47
593	88
594	45
595	77
596	36
597	93
598	48
599	82
600	75
601	58
602	69
603	85
604	78
605	36
606	80
607	80
608	67
609	82
610	90
611	84
612	92
613	62
614	84
615	84
616	82
617	67
618	89
619	85
620	86
621	83
622	87
623	65
624	78
625	86
626	76
627	87
628	47
629	43
630	59
631	52
632	62
633	44
634	61
635	53
636	63
637	48
638	62
639	66
640	52
641	62
642	61
643	52
644	69
645	80
646	71
647	55
648	77
649	81
650	39
651	81
652	84
653	51
654	82
655	68
656	85
657	67
658	68
659	68
660	54
661	64
662	68
663	67
664	69
665	68
666	62
667	67
668	56
669	67
670	67
671	57
672	66
673	65
674	67
675	67
676	67
677	69
678	62
679	67
680	68
681	67
682	67
683	65
684	66
685	69
686	63
687	67
688	69
689	59
690	64
691	68
692	60
693	57
694	67
695	45
696	68
697	97
698	92
699	89
700	97
701	97
702	83
703	90
704	101
705	97
706	100
707	50
708	47
709	62
710	47
711	45
712	60
713	50
714	44
715	61
716	50
717	65
718	48
719	45
720	49
721	63
722	55
723	48
724	63
725	60
726	50
727	62
728	62
729	52
730	82
731	85
732	87
733	88
734	84
735	82
736	83
737	82
738	83
739	88
740	84
741	84
742	83
743	85
744	84
745	84
746	88
747	82
748	84
749	83
750	86
751	84
752	66
753	83
754	68
755	75
756	80
757	67
758	76
759	48
760	50
761	80
762	30
763	79
764	84
765	26
766	62
767	54
768	67
769	67
770	68
771	62
772	64
773	66
774	67
775	67
776	66
777	66
778	65
779	78
780	69
781	66
782	68
783	63
784	67
785	93
786	58
787	67
788	68
789	51
790	91
791	92
792	91
793	92
794	91
795	101
796	84
797	97
798	102
799	91
800	101
801	90
802	100
803	94
804	97
805	101
806	91
807	100
808	82
809	91
810	28
811	77
812	62
813	82
814	91
815	84
816	84
817	64
818	84
819	80
820	85
821	40
822	89
823	71
824	88
825	51
826	112
827	63
828	93
829	63
830	68
831	54
832	60
833	66
834	67
835	65
836	57
837	67
838	44
839	54
840	56
841	51
842	48
843	55
844	50
845	49
846	46
847	49
848	50
849	59
850	41
851	54
852	41
853	38
854	47
855	42
856	40
857	47
858	39
859	46
860	38
861	41
862	40
863	47
864	35
865	39
866	46
867	40
868	67
869	27
870	67
871	32
872	67
873	57
874	38
875	42
876	71
877	28
878	47
879	42
880	42
881	47
882	30
883	74
884	37
885	44
886	40
887	47
888	42
889	30
890	35
891	65
892	40
893	47
894	40
895	46
896	39
897	42
898	40
899	32
900	56
901	33
902	78
903	101
904	83
905	82
906	81
907	84
908	84
909	83
910	85
911	83
912	83
913	87
914	84
915	86
916	62
917	84
918	84
919	82
920	85
921	40
922	38
923	41
924	47
925	42
926	47
927	42
928	42
929	37
930	35
931	46
932	42
933	40
934	62
935	44
936	40
937	109
938	52
939	61
940	65
941	48
942	54
943	59
944	39
945	94
946	43
947	62
948	60
949	52
950	69
951	46
952	38
953	55
954	43
955	61
956	44
957	40
958	50
959	48
960	61
961	71
962	48
963	49
964	41
965	60
966	48
967	45
968	85
969	76
970	48
971	47
972	52
973	79
974	55
975	56
976	85
977	91
978	92
979	92
980	92
981	83
982	97
983	102
984	91
985	92
986	97
987	90
988	99
989	101
990	82
991	92
992	97
993	97
994	97
995	104
996	91
997	96
998	100
999	101
1000	98
1001	96
1002	100
1003	120
1004	119
1005	115
1006	127
1007	119
1008	92
1009	127
1010	115
1011	124
1012	121
1013	125
1014	125
1015	125
1016	116
1017	105
1018	87
1019	83
1020	121
1021	89
1022	122
1023	43
1024	39
1025	42
1026	46
1027	46
1028	41
1029	30
1030	68
1031	40
1032	50
1033	66
1034	40
1035	92
1036	93
1037	94
1038	92
1039	14
1040	92
1041	97
1042	93
1043	91
1044	99
1045	97
1046	92
1047	97
1048	89
1049	98
1050	97
1051	95
1052	103
1053	92
1054	105
1055	102
1056	96
1057	100
1058	97
1059	101
1060	91
1061	100
1062	87
1063	86
1064	91
1065	87
1066	84
1067	85
1068	87
1069	87
1070	87
1071	92
1072	88
1073	91
1074	82
1075	91
1076	84
1077	93
1078	82
1079	86
1080	88
1081	85
1082	92
1083	96
1084	92
1085	97
1086	91
1087	99
1088	92
1089	91
1090	93
1091	100
1092	101
1093	90
1094	92
1095	104
1096	96
1097	97
1098	100
1099	94
1100	93
1101	100
1102	42
1103	47
1104	58
1105	43
1106	44
1107	62
1108	52
1109	62
1110	44
1111	50
1112	50
1113	64
1114	50
1115	67
1116	52
1117	62
1118	65
1119	48
1120	62
1121	52
1122	52
1123	60
1124	62
1125	68
1126	70
1127	52
1128	62
1129	79
1130	88
1131	80
1132	87
1133	86
1134	91
1135	88
1136	87
1137	87
1138	85
1139	91
1140	93
1141	93
1142	84
1143	85
1144	87
1145	85
1146	82
1147	83
1148	81
1149	84
1150	83
1151	82
1152	91
1153	84
1154	85
1155	82
1156	81
1157	77
1158	85
1159	83
1160	67
1161	49
1162	54
1163	44
1164	54
1165	44
1166	52
1167	49
1168	130
1169	120
1170	131
1171	122
1172	129
1173	122
1174	128
1175	127
1176	131
1177	131
1178	129
1179	129
1180	130
1181	130
1182	121
1183	131
1184	111
1185	47
1186	131
1187	126
1188	68
1189	83
1190	84
1191	84
1192	87
1193	85
1194	83
1195	65
1196	83
1197	81
1198	85
1199	83
1200	88
1201	87
1202	79
1203	84
1204	89
1205	86
1206	82
1207	81
1208	87
1209	86
1210	66
1211	67
1212	68
1213	67
1214	52
1215	65
1216	66
1217	74
1218	65
1219	71
1220	75
1221	65
1222	65
1223	70
1224	74
1225	66
1226	75
1227	68
1228	68
1229	74
1230	58
1231	45
1232	48
1233	54
1234	53
1235	51
1236	45
1237	62
1238	45
1239	105
1240	62
1241	48
1242	48
1243	74
1244	48
1245	57
1246	87
1247	48
1248	61
1249	52
1250	62
1251	44
1252	52
1253	62
1254	43
1255	48
1256	62
1257	50
1258	50
1259	67
1260	50
1261	43
1262	64
1263	53
1264	64
1265	48
1266	52
1267	66
1268	62
1269	68
1270	52
1271	92
1272	62
1273	75
1274	87
1275	77
1276	85
1277	82
1278	84
1279	83
1280	85
1281	82
1282	85
1283	83
1284	83
1285	87
1286	83
1287	84
1288	81
1289	84
1290	82
1291	85
1292	85
1293	84
1294	84
1295	84
1296	91
1297	84
1298	89
1299	93
1300	84
1301	83
1302	85
1303	77
1304	85
1305	68
1306	67
1307	98
1308	69
1309	69
1310	67
1311	70
1312	68
1313	75
1314	68
1315	71
1316	99
1317	95
1318	98
1319	98
1320	94
1321	98
1322	98
1323	98
1324	98
1325	99
1326	99
1327	99
1328	102
1329	97
1330	104
1331	63
1332	96
1333	102
1334	101
1335	102
1336	95
1337	100
1338	94
1339	99
1340	98
1341	100
1342	93
1343	98
1344	98
1345	98
1346	99
1347	96
1348	99
1349	98
1350	102
1351	96
1352	102
1353	101
1354	68
1355	67
1356	67
1357	67
1358	68
1359	66
1360	70
1361	65
1362	75
1363	65
1364	71
1365	65
1366	68
1367	66
1368	69
1369	77
1370	74
1371	68
1372	68
1373	72
1374	68
1375	99
1376	97
1377	94
1378	98
1379	97
1380	99
1381	100
1382	99
1383	104
1384	102
1385	101
1386	101
1387	101
1388	101
1389	97
1390	98
1391	100
1392	93
1393	101
1394	102
1395	98
1396	104
1397	90
1398	98
1399	99
1400	102
1401	130
1402	122
1403	131
1404	131
1405	116
1406	113
1407	130
1408	131
1409	31
1410	111
1411	131
1412	126
1413	29
1414	37
1415	34
1416	51
1417	38
1418	40
1419	37
1420	41
1421	37
1422	49
1423	29
1424	32
1425	64
1426	67
1427	67
1428	68
1429	67
1430	68
1431	66
1432	68
1433	73
1434	65
1435	68
1436	66
1437	72
1438	69
1439	69
1440	72
1441	68
1442	72
1443	120
1444	121
1445	108
1446	126
1447	127
1448	108
1449	64
1450	108
1451	123
1452	123
1453	122
1454	125
1455	125
1456	127
1457	105
1458	119
1459	91
1460	126
1461	115
1462	105
1463	127
1464	127
1465	125
1466	34
1467	50
1468	61
1469	41
1470	39
1471	71
1472	53
1473	34
1474	44
1475	47
1476	93
1477	98
1478	98
1479	100
1480	98
1481	94
1482	94
1483	101
1484	73
1485	99
1486	99
1487	99
1488	102
1489	98
1490	95
1491	102
1492	98
1493	103
1494	67
1495	64
1496	69
1497	67
1498	66
1499	71
1500	66
1501	66
1502	70
1503	65
1504	65
1505	69
1506	73
1507	63
1508	65
1509	69
1510	66
1511	66
1512	68
1513	71
1514	70
1515	68
1516	71
1517	73
1518	67
1519	68
1520	68
1521	71
1522	68
1523	95
1524	98
1525	98
1526	98
1527	97
1528	99
1529	99
1530	99
1531	98
1532	102
1533	102
1534	102
1535	103
1536	101
1537	66
1538	67
1539	68
1540	67
1541	70
1542	66
1543	71
1544	66
1545	72
1546	65
1547	65
1548	70
1549	71
1550	66
1551	98
1552	98
1553	100
1554	96
1555	100
1556	99
1557	100
1558	102
1559	102
1560	101
1561	102
1562	100
1563	103
1564	101
1565	99
1566	102
1567	100
1568	103
1569	98
1570	71
1571	67
1572	58
1573	69
1574	73
1575	66
1576	66
1577	73
1578	72
1579	71
1580	71
1581	65
1582	72
1583	69
1584	73
1585	67
1586	64
1587	74
1588	62
1589	67
1590	75
1591	61
1592	27
1593	70
1594	34
1595	51
1596	32
1597	47
1598	62
1599	39
1600	54
1601	34
1602	54
1603	38
1604	47
1605	47
1606	37
1607	29
1608	34
1609	51
1610	40
1611	37
1612	73
1613	39
1614	39
1615	42
1616	37
1617	47
1618	53
1619	116
1620	125
1621	130
1622	129
1623	99
1624	95
1625	98
1626	98
1627	98
1628	100
1629	97
1630	99
1631	99
1632	100
1633	102
1634	97
1635	104
1636	102
1637	101
1638	103
1639	98
1640	98
1641	103
1642	67
1643	65
1644	66
1645	73
1646	70
1647	72
1648	70
1649	66
1650	44
1651	64
1652	65
1653	73
1654	121
1655	126
1656	127
1657	98
1658	121
1659	124
1660	125
1661	128
1662	98
1663	98
1664	101
1665	99
1666	99
1667	100
1668	100
1669	102
1670	102
1671	102
1672	101
1673	103
1674	98
1675	100
1676	120
1677	130
1678	131
1679	122
1680	122
1681	131
1682	128
1683	129
1684	132
1685	131
1686	133
1687	131
1688	116
1689	113
1690	131
1691	130
1692	130
1693	111
1694	112
1695	126
1696	131
1697	29
1698	39
1699	34
1700	51
1701	37
1702	41
1703	39
1704	55
1705	55
1706	36
1707	47
1708	48
1709	68
1710	58
1711	66
1712	71
1713	66
1714	73
1715	67
1716	72
1717	65
1718	72
1719	67
1720	68
1721	83
1722	77
1723	86
1724	82
1725	82
1726	86
1727	85
1728	82
1729	86
1730	87
1731	27
1732	50
1733	34
1734	55
1735	59
1736	32
1737	39
1738	54
1739	49
1740	38
1741	55
1742	47
1743	121
1744	121
1745	126
1746	113
1747	124
1748	122
1749	125
1750	125
1751	105
1752	121
1753	122
1754	92
1755	97
1756	91
1757	94
1758	99
1759	103
1760	94
1761	101
1762	100
1763	95
1764	100
1765	89
1766	102
1767	99
1768	38
1769	29
1770	27
1771	40
1772	35
1773	65
1774	44
1775	38
1776	53
1777	38
1778	52
1779	37
1780	42
1781	32
1782	53
1783	39
1784	84
1785	66
1786	82
1787	83
1788	85
1789	83
1790	83
1791	83
1792	83
1793	86
1794	86
1795	85
1796	NA
1797	NA
1798	NA
1799	NA
1800	NA
1801	NA
1802	47
1803	49
1804	21
1805	53
1806	52
1807	51
1808	49
1809	22
1810	48
1811	32
1812	28
1813	72
1814	42
1815	39
1816	81
1817	82
1818	88
1819	82
1820	82
1821	85
1822	87
1823	89
1824	85
1825	81
1826	83
1827	84
1828	86
1829	86
1830	61
1831	64
1832	61
1833	60
1834	68
1835	72
1836	63
1837	67
1838	69
1839	64
1840	71
1841	71
1842	62
1843	64
1844	72
1845	70
1846	81
1847	60
1848	62
1849	78
1850	60
1851	75
1852	67
1853	65
1854	68
1855	63
1856	65
1857	64
1858	68
1859	67
1860	66
1861	66
1862	72
1863	68
1864	65
1865	71
1866	67
1867	77
1868	78
1869	64
1870	58
1871	77
1872	77
1873	58
1874	78
1875	66
1876	77
1877	60
1878	98
1879	127
1880	125
1881	125
1882	79
1883	81
1884	82
1885	86
1886	82
1887	87
1888	83
1889	85
1890	86
1891	85
1892	88
1893	85
1894	80
1895	38
1896	86
1897	88
1898	66
1899	67
1900	67
1901	68
1902	97
1903	101
1904	102
1905	97
1906	103
1907	98
1908	37
1909	29
1910	49
1911	34
1912	37
1913	40
1914	59
1915	39
1916	36
1917	45
1918	29
1919	78
1920	32
1921	57
1922	47
1923	78
1924	77
1925	78
1926	71
1927	83
1928	83
1929	84
1930	87
1931	78
1932	79
1933	78
1934	85
1935	84
1936	80
1937	34
1938	49
1939	40
1940	38
1941	55
1942	38
1943	37
1944	42
1945	54
1946	39
1947	56
1948	40
1949	47
1950	54
1951	58
1952	69
1953	67
1954	73
1955	67
1956	73
1957	71
1958	65
1959	64
1960	69
1961	70
1962	73
1963	60
1964	62
1965	62
1966	75
1967	60
1968	76
1969	93
1970	91
1971	92
1972	92
1973	94
1974	92
1975	51
1976	96
1977	94
1978	88
1979	103
1980	102
1981	89
1982	101
1983	99
1984	97
1985	22
1986	84
1987	54
1988	34
1989	54
1990	39
1991	29
1992	77
1993	51
1994	47
1995	39
1996	29
1997	52
1998	34
1999	67
[truncated: 739 more rows]

## Sheet: Figure 8g
Subbasin	Severity-first half
1	101.486
2	97.902
3	100.667
4	99.527
5	98.546
6	87.556
7	51.115
8	103.152
9	94.558
10	83.593
11	102.064
12	104.516
13	88.456
14	80.369
15	104.881
16	79.588
17	124.835
18	105.03
19	103.061
20	85.722
21	81.452
22	92.251
23	124.506
24	87.805
25	67.523
26	79.415
27	105.021
28	103.62
29	67.712
30	54.425
31	111.696
32	80.397
33	104.172
34	90.24
35	85.578
36	103.415
37	77.227
38	123.142
39	123.561
40	122.783
41	105.545
42	85.952
43	102.871
44	113.269
45	90.728
46	57.412
47	42.708
48	39.447
49	77.793
50	39.932
51	39.604
52	123.723
53	114.881
54	42.459
55	71.12
56	65.331
57	100.561
58	119.956
59	40.51
60	99.868
61	102.085
62	102.444
63	79.29
64	99.229
65	121.371
66	246.794
67	164.076
68	96.592
69	67.429
70	57.799
71	70.835
72	82.296
73	94.115
74	114.773
75	66.634
76	130.059
77	130.198
78	67.828
79	127.976
80	133.59
81	166.077
82	52.189
83	66.979
84	118.856
85	125.226
86	58.575
87	132.577
88	67.218
89	129.32
90	65.835
91	133.269
92	137.266
93	86.123
94	56.465
95	61.341
96	168.028
97	131.221
98	83.707
99	125.154
100	134.069
101	165.478
102	53.688
103	87.917
104	64.133
105	89.935
106	62.417
107	122.049
108	67.771
109	49.425
110	126.166
111	55.381
112	99.36
113	96.077
114	79.91
115	83.748
116	107.923
117	108.771
118	125.104
119	97.785
120	63.586
121	136.469
122	53.351
123	111.436
124	100.341
125	62.219
126	81.937
127	65.511
128	58.502
129	55.382
130	166.948
131	103.624
132	98.997
133	94.559
134	100.983
135	126.315
136	110.168
137	68.461
138	128.421
139	107.547
140	111.354
141	123.085
142	86.46
143	162.807
144	82.837
145	122.333
146	105.249
147	94.295
148	83.386
149	89.597
150	58.971
151	121.782
152	78.737
153	104.818
154	124.718
155	98.068
156	82.177
157	83.683
158	126.693
159	120.707
160	82.021
161	105.926
162	99.559
163	82.404
164	85.47
165	66.906
166	68.598
167	68.54
168	66.846
169	123.247
170	85.65
171	106.25
172	64.684
173	66.559
174	88.918
175	86.881
176	90.467
177	84.942
178	84.854
179	122.913
180	87.233
181	85.599
182	61.641
183	61.629
184	85.707
185	66.583
186	87.004
187	87.73

## Sheet: Figure 8h
HRU	Severity-first half
1	70.597
2	86.031
3	108.312
4	75.418
5	60.483
6	71.086
7	76.318
8	88.732
9	83.16
10	112.642
11	114.994
12	70.575
13	89.262
14	76.618
15	112.015
16	84.479
17	95.154
18	84.748
19	82.224
20	79.811
21	130.976
22	78.793
23	81.689
24	72.331
25	87.245
26	70.493
27	59.547
28	82.107
29	90.985
30	76.349
31	111.87
32	83.967
33	65.988
34	70.474
35	78.787
36	84.39
37	178.064
38	58.906
39	78.519
40	112.944
41	100.595
42	72.139
43	82.455
44	70.607
45	109.626
46	75.948
47	108.087
48	60.81
49	87.99
50	76.266
51	101.29
52	70.586
53	88.19
54	76.708
55	113.971
56	84.569
57	105.788
58	84.779
59	79.822
60	83.264
61	114.999
62	78.778
63	89.428
64	72.349
65	84.796
66	70.624
67	61.725
68	109.177
69	89.361
70	75.875
71	57.029
72	116.499
73	112.786
74	84.268
75	84.803
76	70.699
77	90.219
78	90.431
79	115.925
80	94.427
81	85.553
82	55.359
83	84.952
84	67.475
85	104.999
86	70.07
87	58.771
88	69.826
89	75.907
90	90.06
91	82.986
92	109.567
93	76.961
94	69.978
95	76.369
96	91.009
97	83.964
98	111.911
99	77.662
100	70.466
101	84.449
102	79.616
103	78.673
104	133.806
105	72.12
106	82.158
107	103.892
108	49.529
109	100.788
110	76.593
111	62.012
112	104.681
113	87.158
114	80.37
115	105.159
116	83.78
117	109.743
118	71.481
119	254.879
120	64.703
121	121.822
122	88.39
123	155.365
124	78.958
125	21.654
126	44.133
127	62.08
128	33.305
129	25.168
130	68.039
131	54.724
132	51.892
133	75.911
134	24.235
135	67.558
136	45.989
137	66.675
138	32.49
139	58.514
140	55.025
141	25.167
142	73.77
143	46.315
144	70.368
145	75.313
146	33.745
147	49.037
148	51.61
149	31.153
150	139.454
151	65.596
152	45.489
153	149.016
154	37.906
155	109.85
156	97.744
157	97.85
158	105.258
159	98.559
160	92.843
161	95.133
162	108.771
163	95.269
164	107.535
165	108.808
166	99.992
167	100.638
168	108.227
169	107.576
170	105.278
171	109.758
172	105.743
173	80.561
174	200.996
175	105.307
176	107.926
177	106.464
178	97.949
179	91.257
180	79.712
181	107.645
182	58.879
183	108.096
184	91.961
185	74.57
186	107.365
187	6.865
188	53.74
189	63.7
190	103.992
191	63.628
192	108.082
193	85.873
194	121.069
195	69.929
196	64.211
197	103.14
198	80.977
199	82.31
200	110.209
201	110.069
202	110.651
203	75.332
204	54.484
205	178.313
206	48.411
207	93.043
208	72.015
209	95.375
210	57.033
211	81.835
212	82.459
213	129.544
214	48.468
215	84.4
216	96.461
217	97.848
218	71.407
219	79.996
220	86.207
221	58.215
222	212.696
223	64.821
224	94.004
225	100.519
226	89.046
227	78.823
228	104.973
229	98.411
230	91.796
231	108.776
232	95.347
233	111.208
234	95.679
235	100.652
236	89.61
237	100.405
238	108.382
239	113.728
240	100.832
241	93.896
242	102.687
243	104.925
244	107.656
245	105.728
246	110.81
247	103.058
248	99.083
249	78.747
250	200.772
251	108.664
252	105.603
253	106.839
254	98.052
255	105.38
256	99.635
257	107.766
258	100.253
259	101.608
260	109.363
261	113.858
262	102.029
263	109.705
264	107.043
265	107.558
266	106.142
267	106.229
268	106.915
269	101.28
270	48.185
271	71.997
272	94.994
273	57.021
274	115.898
275	57.322
276	103.422
277	84.345
278	99.346
279	71.102
280	107.234
281	87.016
282	81.18
283	83.713
284	103.316
285	71.363
286	110.571
287	88.851
288	108.908
289	232.243
290	77.876
291	101.154
292	48.14
293	56.982
294	97.443
295	57.195
296	99.294
297	95.527
298	52.894
299	100.564
300	71.351
301	71.956
302	103.507
303	139.084
304	64.44
305	78.639
306	125.464
307	94.109
308	91.055
309	99.634
310	105.066
311	100.224
312	107.211
313	91.909
314	102.732
315	109.299
316	101.548
317	113.178
318	101.955
319	103.74
320	95.944
321	108.427
322	107.13
323	111.505
324	107.534
325	100.162
326	101.657
327	106.928
328	106.175
329	96.258
330	107.522
331	84.297
332	56.965
333	45.771
334	100.486
335	64.47
336	78.196
337	72.247
338	93.523
339	57.455
340	96.414
341	77.465
342	68.582
343	96.212
344	75.315
345	104.851
346	60.468
347	125.532
348	116.863
349	137.415
350	121.852
351	124.73
352	135.918
353	136.737
354	127.318
355	130.895
356	131.259
357	107.682
358	83.846
359	106.219
360	112.002
361	106.136
362	109.375
363	90.244
364	108.306
365	107.056
366	72.596
367	62.29
368	108.973
369	98.078
370	115.144
371	84.425
372	79.347
373	103.654
374	61.855
375	97.906
376	113.363
377	22.082
378	84.122
379	100.566
380	104.772
381	158.142
382	65.522
383	104.513
384	111.15
385	78.878
386	84.975
387	33.805
388	57.24
389	99.182
390	85.177
391	98.768
392	74.048
393	81.23
394	89.932
395	60.53
396	73.69
397	89.916
398	99.828
399	98.865
400	80.88
401	81.716
402	89.592
403	156.402
404	63.134
405	88.992
406	98.948
407	104.473
408	81.17
409	177.666
410	68.938
411	96.517
412	93.659
413	99.549
414	48.119
415	56.943
416	98.327
417	92.991
418	52.722
419	99.656
420	71.193
421	105.064
422	64.662
423	78.425
424	113.437
425	71.509
426	94.413
427	95.982
428	56.9
429	72.08
430	99.495
431	95.652
432	76.307
433	76.602
434	106.702
435	99.281
436	53.011
437	83.596
438	104.55
439	84.272
440	109.154
441	105.297
442	83.568
443	71.141
444	102.65
445	103.167
446	84.482
447	87.959
448	110.078
449	78.499
450	172.67
451	156.235
452	91.108
453	121.038
454	135.194
455	133.792
456	120.952
457	135.522
458	124.709
459	131.821
460	124.521
461	78.438
462	83.33
463	98.975
464	73.526
465	74.12
466	99.044
467	76.902
468	88.88
469	85.586
470	100.322
471	78.387
472	100.199
473	86.026
474	100.03
475	100.484
476	87.057
477	80.451
478	98.942
479	87.475
480	99.635
481	72.623
482	167.718
483	103.022
484	95.324
485	89.441
486	99.816
487	101.365
488	96.808
489	43.886
490	67.369
491	33.064
492	72.175
493	43.408
494	90.356
495	78.714
496	58.208
497	92.33
498	57.663
499	44.664
500	57.66
501	59.239
502	74.103
503	70.281
504	44.108
505	127.397
506	59.046
507	70.024
508	91.266
509	93.893
510	51.026
511	138.281
512	68.792
513	99.083
514	63.357
515	99.339
516	74.855
517	60.54
518	64.716
519	66.952
520	99.443
521	99.607
522	89.964
523	97.488
524	67.71
525	98.698
526	89.007
527	101.505
528	81.968
529	68.923
530	176.908
531	89.416
532	74.787
533	93.683
534	96.776
535	66.431
536	115.872
537	116.195
538	84.518
539	120.996
540	85.704
541	72.428
542	112.547
543	109.322
544	121.854
545	97.883
546	74.581
547	111.403
548	123.7
549	101.438
550	80.639
551	70.226
552	112.897
553	95.056
554	86.377
555	112.887
556	118.033
557	110.786
558	101.492
559	101.275
560	99.099
561	84.365
562	107.383
563	112.14
564	106.028
565	109.306
566	104.987
567	102.236
568	112.079
569	104.779
570	259.677
571	28.804
572	63.757
573	43.863
574	43.391
575	91.113
576	103.501
577	57.624
578	58.66
579	71.195
580	84.693
581	44.078
582	106.253
583	58.444
584	36.186
585	235.552
586	86.261
587	70.215
588	68.76
589	141.172
590	34.903
591	142.227
592	49.104
593	150.032
594	46.205
595	247.751
596	31.473
597	174.587
598	58.093
599	97.285
600	97.552
601	82.433
602	66.937
603	110.423
604	98.303
605	47.839
606	98.922
607	145.632
608	64.702
609	103.569
610	117.66
611	109.291
612	125.133
613	86.965
614	110.207
615	105.238
616	106.764
617	68.435
618	172.176
619	111.427
620	121.953
621	105.708
622	108.543
623	77.673
624	132.26
625	112.826
626	110.246
627	116.666
628	50.878
629	40.241
630	86.26
631	63.156
632	86.742
633	49.621
634	86.779
635	71.919
636	89.919
637	57.336
638	95.795
639	101.432
640	72.673
641	75.187
642	94.788
643	60.533
644	104.905
645	117.845
646	65.888
647	82.582
648	84.553
649	103.596
650	51.928
651	105.733
652	105.385
653	53.049
654	101.487
655	94.507
656	112.838
657	80.514
658	88.069
659	73.855
660	77.744
661	84.068
662	100.384
663	74.607
664	104.293
665	97.26
666	84.604
667	81.265
668	86.907
669	81.406
670	104.502
671	85.794
672	90.426
673	63.234
674	99.179
675	73.868
676	98.726
677	106.427
678	85.819
679	89.798
680	102.602
681	103.018
682	90.954
683	67.575
684	96.675
685	81.004
686	101.956
687	89.937
688	95.364
689	87.476
690	74.658
691	93.574
692	93.821
693	85.101
694	88.003
695	51.014
696	95.882
697	103.062
698	88.577
699	98.179
700	101.116
701	107.363
702	84.532
703	109.95
704	104.839
705	101.697
706	111.678
707	72.713
708	68.859
709	82.923
710	57.124
711	45.869
712	85.76
713	76.651
714	63.872
715	91.204
716	71.599
717	100.019
718	57.212
719	64.738
720	76.183
721	90.302
722	72.824
723	57.654
724	96.748
725	75.777
726	68.697
727	97.091
728	75.996
729	60.903
730	100.705
731	135.07
732	116.562
733	116.735
734	133.635
735	136.766
736	124.236
737	135.517
738	124.512
739	116.732
740	133.507
741	136.551
742	124.284
743	134.056
744	131.774
745	134.017
746	120.973
747	115.48
748	134.357
749	124.198
750	135.339
751	131.655
752	63.978
753	158.694
754	97.931
755	80.846
756	98.684
757	96.163
758	88.424
759	49.045
760	48.375
761	102.603
762	42.204
763	97.339
764	110.02
765	41.719
766	57.178
767	57.161
768	73.795
769	98.712
770	99.901
771	85.831
772	81.12
773	90.44
774	91.077
775	101.612
776	89.402
777	81.567
778	62.99
779	120.465
780	81.009
781	97.249
782	90.481
783	103.537
784	68.78
785	178.291
786	89.062
787	88.041
788	95.891
789	68.21
790	110.332
791	93.817
792	111.292
793	93.927
794	112.075
795	100.508
796	84.883
797	107.432
798	105.929
799	111.614
800	104.952
801	109.983
802	107.681
803	104.403
804	108.707
805	108.102
806	104.309
807	111.942
808	103.558
809	122.516
810	44.551
811	84.124
812	91.659
813	104.068
814	126.792
815	109.245
816	109.955
817	91.031
818	111.156
819	117.18
820	112.892
821	53.688
822	114.243
823	98.762
824	116.646
825	51.675
826	157.755
827	58.717
828	121.706
829	62.781
830	73.765
831	78.187
832	84.496
833	84.288
834	73.242
835	101.728
836	86.089
837	90.412
838	57.271
839	52.587
840	66.505
841	46.157
842	33.712
843	66.22
844	48.585
845	50.848
846	45.473
847	64.126
848	37.872
849	72.857
850	46.278
851	68.183
852	30.082
853	20.416
854	35.092
855	26.044
856	26.281
857	35.155
858	28.027
859	36.808
860	20.466
861	30.233
862	26.2
863	34.643
864	27.754
865	28.047
866	36.453
867	21.844
868	73.797
869	29.243
870	80.675
871	34.524
872	90.61
873	85.537
874	20.485
875	31.937
876	133.78
877	15.848
878	35.515
879	26.077
880	26.561
881	35.431
882	17.567
883	150.924
884	28.189
885	39.397
886	21.983
887	35.424
888	26.459
889	17.617
890	21.732
891	149.589
892	25.533
893	43.744
894	25.201
895	37.689
896	27.875
897	26.872
898	21.942
899	27.575
900	56.746
901	27.324
902	122.643
903	112.8
904	134.945
905	108.582
906	119.621
907	134.55
908	136.666
909	124.639
910	137.93
911	127.257
912	131.517
913	135.19
914	109.217
915	121.683
916	86.205
917	109.905
918	105.54
919	105.666
920	112.851
921	54.877
922	20.465
923	29.649
924	35.488
925	26.023
926	34.186
927	25.784
928	26.562
929	28.171
930	27.749
931	36.921
932	27.053
933	22.019
934	88.274
935	49.586
936	42.481
937	191.172
938	72.188
939	91.217
940	97.286
941	57.335
942	68.116
943	73.992
944	44.99
945	181.264
946	48.037
947	75.859
948	93.134
949	60.648
950	103.937
951	52.604
952	40.003
953	73.192
954	48.232
955	81.281
956	48.703
957	44.292
958	58.796
959	57.499
960	80.277
961	91.742
962	57.435
963	59.142
964	44.62
965	81.636
966	59.171
967	43.832
968	182.882
969	99.608
970	58.813
971	51.529
972	67.387
973	116.668
974	70.395
975	68.836
976	145.879
977	110.277
978	93.711
979	94.011
980	111.089
981	84.519
982	107.198
983	105.819
984	111.533
985	111.614
986	98.588
987	109.847
988	105.863
989	109.009
990	82.358
991	110.298
992	101.896
993	111.847
994	102.284
995	109.226
996	109.358
997	105.519
998	107.555
999	107.771
1000	109.576
1001	107.336
1002	111.829
1003	105.252
1004	99.761
1005	108.105
1006	119.069
1007	112.554
1008	189.695
1009	119.589
1010	143.356
1011	112.492
1012	115.293
1013	122.394
1014	122.094
1015	122.889
1016	117.817
1017	101.634
1018	178.876
1019	62.828
1020	121.673
1021	75.373
1022	110.712
1023	33.978
1024	22.552
1025	26.716
1026	37.493
1027	37.476
1028	27.076
1029	18.203
1030	118.546
1031	28.355
1032	46.482
1033	119.427
1034	22.113
1035	93.519
1036	110.105
1037	110.842
1038	93.869
1039	13.176
1040	87.973
1041	98.392
1042	111.044
1043	111.695
1044	105.687
1045	113.6
1046	87.449
1047	101.856
1048	107.744
1049	101.701
1050	102.084
1051	111.427
1052	108.947
1053	110.822
1054	109.037
1055	187.123
1056	101.396
1057	107.375
1058	107.202
1059	107.583
1060	104.157
1061	111.627
1062	106.574
1063	85.466
1064	96.955
1065	108.337
1066	91.356
1067	102.179
1068	101.289
1069	109.219
1070	101.571
1071	113.89
1072	107.861
1073	106.904
1074	107.192
1075	98.558
1076	108.347
1077	107.31
1078	98.424
1079	100.742
1080	101.798
1081	107.754
1082	111.143
1083	101.399
1084	108.904
1085	101.162
1086	87.523
1087	104.883
1088	93.807
1089	110.32
1090	112.464
1091	100.451
1092	104.869
1093	110.014
1094	111.139
1095	109.34
1096	155.386
1097	101.724
1098	107.647
1099	104.425
1100	106.675
1101	111.85
1102	62.023
1103	68.977
1104	85.173
1105	40.123
1106	49.517
1107	88.873
1108	63.44
1109	92.741
1110	63.592
1111	77.24
1112	71.145
1113	94.84
1114	71.511
1115	101.048
1116	71.995
1117	92.975
1118	99.748
1119	57.179
1120	96.95
1121	72.252
1122	67.487
1123	75.88
1124	75.434
1125	98.98
1126	102.057
1127	60.584
1128	77
1129	95.755
1130	99.114
1131	93.157
1132	106.366
1133	85.418
1134	92.586
1135	104.609
1136	101.769
1137	108.2
1138	100.133
1139	98.426
1140	109.298
1141	107.394
1142	96.195
1143	100.732
1144	106.448
1145	107.75
1146	108.496
1147	134.79
1148	119.677
1149	134.254
1150	124.647
1151	135.956
1152	118.434
1153	137.205
1154	137.959
1155	127.334
1156	112.705
1157	124.146
1158	132.06
1159	131.576
1160	77.499
1161	44.372
1162	66.353
1163	28.409
1164	50.073
1165	57.494
1166	50.032
1167	47.942
1168	161.366
1169	149.88
1170	174.314
1171	157.075
1172	170.616
1173	157.549
1174	157.953
1175	167.233
1176	172.365
1177	165.372
1178	169.049
1179	161.904
1180	168.59
1181	171.808
1182	158.965
1183	163.371
1184	139.632
1185	55.266
1186	168.699
1187	170.86
1188	55.89
1189	92.143
1190	105.852
1191	80.72
1192	111.636
1193	79.357
1194	89.191
1195	56.203
1196	68.607
1197	106.67
1198	90.317
1199	109.136
1200	110.702
1201	89.45
1202	86.395
1203	99.439
1204	111.608
1205	98.324
1206	107.548
1207	82.609
1208	103.289
1209	98.131
1210	50.355
1211	74.039
1212	87.556
1213	62.182
1214	66.273
1215	76.016
1216	66.12
1217	94.634
1218	72.087
1219	89.259
1220	92.85
1221	68.825
1222	68.651
1223	87.213
1224	92.526
1225	74.709
1226	94.034
1227	73.639
1228	81.798
1229	95.603
1230	71.223
1231	27.159
1232	36.496
1233	67.352
1234	68.307
1235	45.904
1236	47.335
1237	80.186
1238	46.199
1239	140.267
1240	80.951
1241	57.972
1242	56.998
1243	92.744
1244	59.175
1245	77.163
1246	150.345
1247	58.63
1248	89.319
1249	63.017
1250	90.215
1251	49.58
1252	63.483
1253	94.278
1254	63.543
1255	75.943
1256	93.221
1257	70.853
1258	71.669
1259	101.133
1260	76.927
1261	64.156
1262	95.832
1263	71.909
1264	98.374
1265	57.246
1266	72.397
1267	101.66
1268	75.302
1269	98.414
1270	60.342
1271	97.688
1272	76.914
1273	99.038
1274	93.061
1275	63.186
1276	112.835
1277	71.481
1278	115.242
1279	76.943
1280	111.686
1281	85.618
1282	117.017
1283	79.23
1284	78.733
1285	111.516
1286	89.052
1287	112.738
1288	108.187
1289	134.642
1290	135.453
1291	114.988
1292	114.475
1293	134.812
1294	124.837
1295	136.462
1296	118.441
1297	137.223
1298	117.902
1299	118.834
1300	135.401
1301	127.259
1302	137.927
1303	123.906
1304	132.172
1305	87.065
1306	62.039
1307	158.133
1308	69.984
1309	73.652
1310	73.553
1311	92.805
1312	73.422
1313	92.008
1314	81.696
1315	95.5
1316	121.464
1317	135.986
1318	137.414
1319	121.856
1320	134.447
1321	127.323
1322	137.881
1323	127.861
1324	133.812
1325	131.433
1326	139.599
1327	132.049
1328	138.147
1329	138.881
1330	106.288
1331	86.443
1332	98.917
1333	134.101
1334	134.987
1335	133.896
1336	129.678
1337	129.622
1338	134.269
1339	121.5
1340	121.932
1341	136.953
1342	135.71
1343	127.439
1344	137.985
1345	127.904
1346	131.518
1347	131.804
1348	132.116
1349	139.35
1350	134.181
1351	99.233
1352	130.987
1353	135.027
1354	87.402
1355	62.116
1356	84.591
1357	61.937
1358	84.463
1359	65.885
1360	86.175
1361	72.048
1362	92.337
1363	68.697
1364	85.173
1365	68.544
1366	87.869
1367	74.602
1368	73.643
1369	99.798
1370	92.338
1371	73.385
1372	81.782
1373	93.092
1374	81.492
1375	121.432
1376	136.406
1377	134.637
1378	127.362
1379	136.391
1380	131.401
1381	140.746
1382	132.008
1383	106.279
1384	125.874
1385	123.784
1386	134.07
1387	117.223
1388	134.976
1389	104.006
1390	138.162
1391	130.07
1392	136.006
1393	134.001
1394	138.034
1395	139.892
1396	106.275
1397	142.579
1398	138.258
1399	138.906
1400	131.387
1401	172.149
1402	157.402
1403	165.135
1404	172.321
1405	141.022
1406	133.607
1407	167.332
1408	174.709
1409	22.757
1410	139.621
1411	168.578
1412	169.678
1413	28.574
1414	37.372
1415	34.506
1416	59.882
1417	34.112
1418	41.152
1419	34.399
1420	40.463
1421	54.145
1422	54.938
1423	33.31
1424	35.965
1425	52.155
1426	73.873
1427	62.158
1428	86.596
1429	62.091
1430	84.061
1431	68.7
1432	87.62
1433	85.627
1434	68.559
1435	87.652
1436	74.558
1437	74.651
1438	70.024
1439	73.641
1440	93.59
1441	81.781
1442	94.179
1443	98.132
1444	104.948
1445	104.482
1446	118.157
1447	118.789
1448	118.169
1449	69.21
1450	98.309
1451	114.385
1452	114.513
1453	114.721
1454	122.088
1455	122.645
1456	123.181
1457	102.121
1458	112.513
1459	79.112
1460	118.572
1461	107.797
1462	108.178
1463	119.194
1464	123.302
1465	122.841
1466	34.236
1467	58.535
1468	72.499
1469	40.968
1470	40.472
1471	100.29
1472	73.956
1473	45.493
1474	41.792
1475	60.514
1476	135.045
1477	121.393
1478	138.266
1479	130.113
1480	127.39
1481	134.487
1482	136.383
1483	134.059
1484	160.906
1485	106.511
1486	131.164
1487	131.385
1488	138.119
1489	139.97
1490	90.462
1491	134.088
1492	138.835
1493	127.531
1494	73.78
1495	52.186
1496	85.265
1497	62.147
1498	65.981
1499	85.321
1500	65.379
1501	65.881
1502	79.542
1503	72.025
1504	71.434
1505	86.576
1506	58.628
1507	93.278
1508	68.676
1509	86.967
1510	74.53
1511	74.037
1512	87.75
1513	82.962
1514	79.355
1515	73.651
1516	93.145
1517	90.762
1518	72.823
1519	73.411
1520	81.485
1521	93.455
1522	81.782
1523	135.468
1524	121.438
1525	137.235
1526	121.872
1527	137.971
1528	131.388
1529	132.001
1530	139.59
1531	137.983
1532	138.157
1533	134.087
1534	117.581
1535	134.656
1536	134.952
1537	51.434
1538	73.869
1539	87.405
1540	62.015
1541	86.65
1542	65.929
1543	88.778
1544	72.04
1545	90.909
1546	68.835
1547	68.678
1548	88.493
1549	90.508
1550	74.708
1551	121.777
1552	137.303
1553	130.051
1554	137.437
1555	139.522
1556	131.266
1557	141.5
1558	136.955
1559	138.009
1560	133.96
1561	117.901
1562	138.846
1563	131.134
1564	133.926
1565	138.302
1566	137.967
1567	140.925
1568	134.744
1569	138.849
1570	84.431
1571	59.796
1572	49.834
1573	104.653
1574	94.914
1575	59.856
1576	61.442
1577	75.27
1578	66.563
1579	95.793
1580	66.969
1581	98.34
1582	67.951
1583	93.702
1584	68.595
1585	98.16
1586	67.933
1587	92.214
1588	60.05
1589	63.488
1590	87.416
1591	71.241
1592	26.913
1593	116.96
1594	34.32
1595	58.585
1596	30.858
1597	46.044
1598	76.597
1599	40.654
1600	94.376
1601	45.467
1602	61.701
1603	51.728
1604	61.575
1605	51.224
1606	36.192
1607	28.636
1608	34.43
1609	65.061
1610	40.112
1611	34.485
1612	97.767
1613	40.87
1614	53.845
1615	56.059
1616	54.187
1617	61.636
1618	65.68
1619	144.201
1620	161.015
1621	173.127
1622	168.455
1623	121.355
1624	135.952
1625	121.794
1626	137.226
1627	138.212
1628	130.043
1629	138.351
1630	131.284
1631	131.909
1632	140.508
1633	138.004
1634	139.603
1635	106.271
1636	134.005
1637	134.863
1638	135.985
1639	138.218
1640	138.888
1641	132.733
1642	60.07
1643	89.332
1644	61.686
1645	74.49
1646	97.279
1647	66.778
1648	67.359
1649	98.658
1650	40.846
1651	55.696
1652	93.954
1653	68.99
1654	107.563
1655	118.068
1656	118.754
1657	106.17
1658	117.621
1659	112.336
1660	122.697
1661	123.623
1662	137.886
1663	127.744
1664	133.909
1665	138.21
1666	131.862
1667	140.076
1668	140.956
1669	136.99
1670	138.033
1671	134.063
1672	134.798
1673	134.074
1674	138.206
1675	138.855
1676	149.96
1677	161.27
1678	173.574
1679	157.083
1680	157.565
1681	168.192
1682	157.789
1683	167.465
1684	172.671
1685	163.372
1686	170.204
1687	165.287
1688	140.522
1689	133.626
1690	173.903
1691	168.663
1692	168.079
1693	139.71
1694	143.581
1695	169.662
1696	168.689
1697	28.44
1698	38.092
1699	34.19
1700	65.622
1701	34.345
1702	41.601
1703	40.799
1704	72.378
1705	66.719
1706	53.314
1707	61.764
1708	61.754
1709	98.042
1710	49.55
1711	59.574
1712	93.483
1713	61.232
1714	74.272
1715	91.72
1716	66.204
1717	98.216
1718	66.371
1719	62.095
1720	87.713
1721	91.325
1722	63.172
1723	112.414
1724	71.078
1725	85.644
1726	110.921
1727	112.619
1728	80.756
1729	90.14
1730	112.446
1731	26.927
1732	60.46
1733	34.29
1734	64.18
1735	80.204
1736	30.81
1737	40.584
1738	72.679
1739	66.214
1740	51.777
1741	67.095
1742	61.369
1743	104.706
1744	108.544
1745	118.515
1746	104.64
1747	112.128
1748	117.935
1749	120.298
1750	122.498
1751	101.175
1752	110.76
1753	110.3
1754	60.423
1755	61.115
1756	61.139
1757	67.572
1758	61.895
1759	63.988
1760	70.79
1761	67.147
1762	61.37
1763	61.315
1764	62.236
1765	57.504
1766	85.349
1767	63.17
1768	40.083
1769	28.523
1770	26.9
1771	45.126
1772	33.932
1773	78.975
1774	44.956
1775	33.836
1776	61.089
1777	39.396
1778	50.961
1779	34.409
1780	48.988
1781	30.841
1782	58.308
1783	40.154
1784	66.056
1785	78.645
1786	70.979
1787	112.875
1788	110.754
1789	81.526
1790	115.039
1791	79.127
1792	78.997
1793	109.656
1794	112.057
1795	89.724
1796	NA
1797	NA
1798	NA
1799	NA
1800	NA
1801	NA
1802	36.477
1803	37.701
1804	17.695
1805	35.256
1806	38.004
1807	39.743
1808	38.444
1809	16.573
1810	45.557
1811	40.463
1812	27.868
1813	123.942
1814	47.619
1815	34.163
1816	92.088
1817	75.822
1818	113.43
1819	76.931
1820	107.335
1821	81.395
1822	89.257
1823	111.394
1824	111.023
1825	84.841
1826	78.853
1827	112.12
1828	89.606
1829	112.159
1830	43.102
1831	82.745
1832	91.391
1833	50.444
1834	60.515
1835	94.409
1836	44.927
1837	81.246
1838	91.906
1839	55.453
1840	95.819
1841	67.871
1842	95.641
1843	56.275
1844	69.607
1845	101.727
1846	103.959
1847	47.126
1848	60.73
1849	81.824
1850	71.843
1851	100.875
1852	57.065
1853	67.037
1854	84.732
1855	55.169
1856	85.801
1857	55.559
1858	90.22
1859	59.385
1860	95.155
1861	59.377
1862	66.124
1863	92.599
1864	99.268
1865	66.459
1866	86.472
1867	101.455
1868	103.702
1869	82.027
1870	69.28
1871	105.547
1872	101.073
1873	71.147
1874	103.543
1875	88.494
1876	105.489
1877	80.008
1878	104.846
1879	118.661
1880	120.201
1881	122.567
1882	90.573
1883	75.662
1884	77.269
1885	106.237
1886	76.972
1887	108.624
1888	68.643
1889	108.378
1890	110.808
1891	79.671
1892	111.772
1893	89.918
1894	82.767
1895	40.71
1896	97.888
1897	102.082
1898	51.485
1899	73.899
1900	62.078
1901	86.723
1902	136.678
1903	134
1904	137.762
1905	138.385
1906	132.227
1907	139.086
1908	36.347
1909	28.522
1910	58.303
1911	34.39
1912	34.317
1913	40.508
1914	68.234
1915	40.637
1916	53.733
1917	56.71
1918	33.3
1919	136.807
1920	36.16
1921	71.342
1922	61.695
1923	94.069
1924	100.965
1925	103.543
1926	96.131
1927	109.56
1928	88.649
1929	87.432
1930	123.241
1931	105.811
1932	106.169
1933	105.452
1934	116.549
1935	110.937
1936	107.364
1937	34.395
1938	61.965
1939	41.329
1940	33.887
1941	76.65
1942	39.919
1943	34.413
1944	41.686
1945	73.301
1946	40.718
1947	86.564
1948	52.219
1949	61.771
1950	66.925
1951	50.14
1952	88.777
1953	60.176
1954	95.546
1955	61.218
1956	75.535
1957	67.463
1958	99.278
1959	55.957
1960	100.872
1961	101.853
1962	69.179
1963	46.891
1964	88.983
1965	60.476
1966	102.791
1967	71.57
1968	89.162
1969	62.554
1970	59.671
1971	66.214
1972	65.504
1973	66.835
1974	58.785
1975	35.431
1976	67.823
1977	67.937
1978	64.217
1979	67.037
1980	66.43
1981	58.059
1982	67.469
1983	62.833
1984	61.463
1985	16.855
1986	163.785
1987	64.896
1988	34.348
1989	72.102
1990	40.425
1991	33.22
1992	131.499
1993	61.657
1994	61.611
1995	38.027
1996	28.529
1997	58.382
1998	34.318
1999	95.095
[truncated: 739 more rows]

## Sheet: Figure 8i
Subbasin	Duration-second half
1	85
2	85
3	83
4	84
5	85
6	107
7	83
8	80
9	72
10	107
11	80
12	79
13	102
14	107
15	80
16	91
17	72
18	76
19	71
20	88
21	109
22	108
23	71
24	85
25	98
26	80
27	70
28	76
29	94
30	85
31	69
32	92
33	69
34	88
35	87
36	75
37	91
38	68
39	68
40	68
41	70
42	87
43	74
44	75
45	89
46	87
47	103
48	101
49	85
50	99
51	102
52	68
53	75
54	102
55	92
56	93
57	74
58	68
59	100
60	72
61	77
62	76
63	91
64	77
65	68
66	97
67	53
68	89
69	83
70	83
71	96
72	92
73	88
74	67
75	83
76	69
77	69
78	83
79	70
80	73
81	52
82	83
83	83
84	68
85	68
86	93
87	70
88	83
89	69
90	80
91	74
92	74
93	88
94	92
95	84
96	53
97	69
98	88
99	67
100	70
101	52
102	87
103	88
104	80
105	83
106	92
107	67
108	79
109	92
110	105
111	77
112	90
113	87
114	87
115	90
116	90
117	90
118	68
119	90
120	80
121	73
122	85
123	87
124	57
125	92
126	87
127	80
128	92
129	93
130	53
131	57
132	85
133	88
134	57
135	68
136	58
137	79
138	71
139	58
140	58
141	66
142	96
143	149
144	93
145	101
146	91
147	84
148	94
149	83
150	63
151	66
152	90
153	54
154	66
155	86
156	90
157	94
158	70
159	64
160	94
161	58
162	85
163	93
164	96
165	65
166	80
167	80
168	80
169	65
170	96
171	54
172	68
173	93
174	95
175	67
176	96
177	66
178	65
179	62
180	66
181	68
182	67
183	67
184	65
185	65
186	65
187	69

## Sheet: Figure 8j
HRU	Duration-second half
1	59
2	71
3	88
4	63
5	59
6	158
7	63
8	70
9	71
10	90
11	109
12	58
13	72
14	63
15	94
16	70
17	126
18	71
19	72
20	71
21	64
22	70
23	78
24	70
25	71
26	59
27	60
28	148
29	81
30	60
31	94
32	70
33	101
34	62
35	71
36	77
37	101
38	62
39	70
40	70
41	69
42	69
43	68
44	59
45	88
46	64
47	92
48	59
49	69
50	60
51	126
52	58
53	71
54	63
55	92
56	71
57	104
58	71
59	71
60	73
61	71
62	70
63	80
64	70
65	70
66	59
67	60
68	92
69	72
70	63
71	55
72	110
73	90
74	71
75	149
76	61
77	78
78	67
79	81
80	75
81	68
82	100
83	72
84	60
85	87
86	62
87	60
88	89
89	60
90	80
91	70
92	89
93	95
94	58
95	60
96	81
97	70
98	94
99	94
100	62
101	77
102	71
103	70
104	58
105	69
106	76
107	105
108	83
109	104
110	96
111	91
112	105
113	103
114	91
115	108
116	101
117	161
118	95
119	63
120	92
121	74
122	100
123	71
124	92
125	85
126	79
127	94
128	75
129	70
130	98
131	84
132	69
133	99
134	69
135	95
136	79
137	120
138	73
139	70
140	85
141	71
142	148
143	81
144	100
145	152
146	75
147	79
148	92
149	78
150	95
151	100
152	93
153	61
154	83
155	77
156	76
157	76
158	79
159	75
160	69
161	75
162	77
163	77
164	78
165	77
166	74
167	74
168	78
169	78
170	76
171	85
172	76
173	75
174	67
175	78
176	87
177	77
178	102
179	59
180	58
181	63
182	60
183	62
184	57
185	60
186	62
187	152
188	64
189	70
190	62
191	61
192	65
193	61
194	99
195	53
196	52
197	59
198	64
199	65
200	74
201	65
202	65
203	97
204	88
205	68
206	77
207	100
208	95
209	101
210	89
211	91
212	101
213	77
214	78
215	100
216	100
217	101
218	96
219	94
220	99
221	90
222	76
223	91
224	103
225	101
226	98
227	92
228	100
229	75
230	70
231	77
232	75
233	79
234	77
235	74
236	74
237	74
238	77
239	90
240	74
241	74
242	77
243	76
244	79
245	76
246	89
247	79
248	74
249	76
250	71
251	87
252	78
253	78
254	102
255	76
256	75
257	87
258	75
259	73
260	77
261	89
262	75
263	79
264	75
265	75
266	101
267	78
268	89
269	104
270	82
271	95
272	101
273	89
274	126
275	90
276	107
277	98
278	102
279	96
280	111
281	103
282	91
283	104
284	106
285	95
286	162
287	100
288	94
289	44
290	93
291	112
292	82
293	89
294	101
295	90
296	101
297	102
298	86
299	104
300	96
301	96
302	108
303	79
304	92
305	93
306	79
307	76
308	72
309	75
310	76
311	75
312	85
313	73
314	73
315	77
316	73
317	80
318	75
319	74
320	75
321	78
322	75
323	90
324	75
325	73
326	78
327	89
328	78
329	99
330	78
331	90
332	83
333	77
334	100
335	83
336	89
337	91
338	95
339	82
340	97
341	92
342	87
343	100
344	85
345	90
346	86
347	67
348	72
349	71
350	67
351	64
352	72
353	69
354	68
355	84
356	75
357	69
358	78
359	71
360	70
361	71
362	68
363	57
364	62
365	93
366	57
367	61
368	70
369	59
370	65
371	57
372	123
373	75
374	61
375	59
376	69
377	170
378	56
379	68
380	65
381	70
382	51
383	74
384	67
385	70
386	80
387	162
388	75
389	87
390	82
391	87
392	77
393	78
394	80
395	77
396	124
397	83
398	91
399	91
400	78
401	79
402	83
403	90
404	78
405	82
406	89
407	100
408	80
409	91
410	80
411	96
412	92
413	101
414	82
415	89
416	101
417	153
418	86
419	103
420	95
421	98
422	91
423	93
424	80
425	95
426	100
427	101
428	89
429	97
430	103
431	100
432	96
433	95
434	112
435	100
436	85
437	100
438	106
439	101
440	110
441	108
442	104
443	96
444	129
445	126
446	103
447	100
448	89
449	93
450	64
451	56
452	97
453	67
454	68
455	68
456	68
457	70
458	65
459	75
460	84
461	78
462	81
463	90
464	78
465	81
466	87
467	83
468	83
469	81
470	89
471	78
472	92
473	81
474	92
475	88
476	81
477	80
478	90
479	81
480	90
481	82
482	81
483	92
484	87
485	85
486	93
487	93
488	87
489	83
490	89
491	79
492	91
493	83
494	85
495	99
496	86
497	87
498	86
499	84
500	85
501	86
502	94
503	93
504	85
505	69
506	86
507	92
508	81
509	82
510	87
511	78
512	91
513	86
514	76
515	87
516	79
517	77
518	128
519	74
520	87
521	88
522	83
523	87
524	76
525	88
526	82
527	91
528	83
529	80
530	91
531	92
532	80
533	92
534	94
535	65
536	73
537	80
538	68
539	77
540	68
541	66
542	70
543	67
544	73
545	105
546	67
547	65
548	79
549	68
550	113
551	117
552	65
553	100
554	65
555	67
556	83
557	71
558	77
559	76
560	72
561	77
562	71
563	70
564	71
565	71
566	71
567	66
568	71
569	72
570	61
571	70
572	88
573	83
574	83
575	86
576	78
577	86
578	86
579	93
580	88
581	85
582	79
583	86
584	88
585	73
586	86
587	90
588	92
589	70
590	83
591	66
592	88
593	60
594	87
595	69
596	77
597	52
598	86
599	62
600	69
601	105
602	63
603	69
604	68
605	128
606	68
607	81
608	61
609	68
610	69
611	67
612	79
613	115
614	62
615	68
616	69
617	59
618	73
619	65
620	79
621	65
622	68
623	68
624	91
625	70
626	87
627	69
628	105
629	80
630	90
631	88
632	91
633	77
634	90
635	91
636	92
637	82
638	95
639	99
640	91
641	85
642	98
643	86
644	91
645	94
646	65
647	108
648	68
649	68
650	122
651	69
652	68
653	95
654	68
655	102
656	65
657	68
658	82
659	81
660	138
661	81
662	90
663	79
664	93
665	104
666	82
667	80
668	120
669	81
670	97
671	115
672	84
673	76
674	88
675	77
676	87
677	97
678	82
679	83
680	91
681	100
682	84
683	76
684	92
685	80
686	97
687	84
688	113
689	93
690	80
691	92
692	96
693	100
694	86
695	111
696	92
697	73
698	71
699	70
700	76
701	71
702	77
703	70
704	71
705	66
706	71
707	66
708	86
709	91
710	83
711	77
712	90
713	89
714	82
715	91
716	91
717	99
718	83
719	82
720	89
721	92
722	91
723	82
724	97
725	89
726	87
727	98
728	87
729	86
730	82
731	67
732	67
733	68
734	67
735	70
736	65
737	69
738	65
739	68
740	72
741	71
742	65
743	78
744	75
745	70
746	68
747	67
748	70
749	65
750	77
751	75
752	59
753	69
754	92
755	67
756	68
757	109
758	69
759	96
760	91
761	68
762	122
763	68
764	62
765	134
766	75
767	125
768	77
769	87
770	88
771	82
772	77
773	80
774	83
775	101
776	83
777	79
778	78
779	109
780	80
781	93
782	84
783	100
784	80
785	87
786	99
787	86
788	90
789	101
790	69
791	74
792	69
793	73
794	69
795	72
796	77
797	71
798	71
799	70
800	71
801	70
802	73
803	70
804	71
805	70
806	72
807	71
808	68
809	73
810	128
811	68
812	114
813	68
814	78
815	67
816	63
817	112
818	65
819	80
820	65
821	132
822	67
823	91
824	67
825	95
826	74
827	75
828	89
829	73
830	81
831	138
832	124
833	81
834	81
835	95
836	115
837	83
838	70
839	84
840	96
841	79
842	75
843	98
844	79
845	91
846	93
847	100
848	83
849	85
850	93
851	85
852	93
853	85
854	95
855	85
856	87
857	97
858	89
859	96
860	85
861	93
862	87
863	96
864	90
865	89
866	96
867	82
868	77
869	157
870	78
871	147
872	83
873	117
874	85
875	95
876	112
877	81
878	95
879	85
880	87
881	97
882	84
883	113
884	90
885	90
886	83
887	97
888	87
889	84
890	88
891	129
892	87
893	96
894	87
895	93
896	90
897	87
898	83
899	92
900	87
901	90
902	66
903	71
904	69
905	68
906	67
907	72
908	71
909	65
910	69
911	68
912	75
913	77
914	67
915	81
916	118
917	66
918	68
919	69
920	65
921	133
922	85
923	93
924	95
925	85
926	96
927	87
928	87
929	90
930	91
931	96
932	88
933	83
934	91
935	77
936	79
937	63
938	91
939	92
940	98
941	82
942	87
943	89
944	90
945	66
946	93
947	87
948	98
949	86
950	92
951	86
952	76
953	94
954	84
955	97
956	82
957	85
958	84
959	86
960	99
961	89
962	86
963	85
964	85
965	90
966	86
967	85
968	65
969	82
970	86
971	91
972	87
973	73
974	92
975	93
976	69
977	69
978	74
979	73
980	72
981	77
982	71
983	71
984	70
985	71
986	73
987	70
988	71
989	70
990	85
991	67
992	72
993	73
994	74
995	73
996	68
997	70
998	73
999	73
1000	69
1001	69
1002	71
1003	67
1004	64
1005	76
1006	71
1007	71
1008	58
1009	70
1010	97
1011	67
1012	68
1013	73
1014	75
1015	73
1016	77
1017	73
1018	50
1019	99
1020	71
1021	87
1022	73
1023	96
1024	85
1025	85
1026	94
1027	95
1028	87
1029	84
1030	110
1031	91
1032	85
1033	114
1034	84
1035	74
1036	69
1037	73
1038	73
1039	196
1040	65
1041	73
1042	69
1043	70
1044	71
1045	112
1046	64
1047	73
1048	68
1049	72
1050	74
1051	73
1052	74
1053	70
1054	71
1055	89
1056	66
1057	73
1058	69
1059	73
1060	72
1061	71
1062	77
1063	75
1064	76
1065	77
1066	73
1067	73
1068	73
1069	77
1070	75
1071	89
1072	78
1073	75
1074	91
1075	75
1076	100
1077	75
1078	88
1079	74
1080	96
1081	78
1082	71
1083	77
1084	68
1085	76
1086	72
1087	71
1088	74
1089	69
1090	69
1091	74
1092	71
1093	70
1094	70
1095	71
1096	98
1097	66
1098	73
1099	70
1100	70
1101	71
1102	77
1103	86
1104	90
1105	80
1106	77
1107	91
1108	87
1109	93
1110	82
1111	89
1112	91
1113	95
1114	91
1115	98
1116	91
1117	95
1118	102
1119	82
1120	109
1121	91
1122	87
1123	90
1124	87
1125	97
1126	93
1127	86
1128	85
1129	74
1130	74
1131	70
1132	77
1133	75
1134	75
1135	77
1136	75
1137	77
1138	78
1139	75
1140	80
1141	75
1142	96
1143	74
1144	90
1145	78
1146	68
1147	69
1148	67
1149	73
1150	65
1151	70
1152	68
1153	69
1154	69
1155	68
1156	67
1157	67
1158	80
1159	75
1160	76
1161	80
1162	95
1163	71
1164	82
1165	70
1166	89
1167	79
1168	52
1169	51
1170	52
1171	51
1172	51
1173	50
1174	51
1175	52
1176	54
1177	48
1178	55
1179	57
1180	48
1181	54
1182	54
1183	52
1184	54
1185	124
1186	52
1187	57
1188	79
1189	85
1190	85
1191	86
1192	97
1193	87
1194	85
1195	78
1196	81
1197	86
1198	84
1199	84
1200	95
1201	84
1202	82
1203	81
1204	86
1205	82
1206	98
1207	85
1208	82
1209	81
1210	83
1211	81
1212	85
1213	78
1214	100
1215	83
1216	80
1217	87
1218	83
1219	85
1220	86
1221	81
1222	81
1223	86
1224	87
1225	84
1226	80
1227	84
1228	87
1229	86
1230	100
1231	71
1232	75
1233	97
1234	99
1235	79
1236	86
1237	87
1238	85
1239	58
1240	100
1241	86
1242	86
1243	87
1244	86
1245	97
1246	58
1247	86
1248	91
1249	88
1250	92
1251	77
1252	87
1253	94
1254	82
1255	89
1256	95
1257	91
1258	91
1259	98
1260	89
1261	82
1262	95
1263	91
1264	100
1265	82
1266	91
1267	102
1268	85
1269	97
1270	86
1271	80
1272	85
1273	86
1274	87
1275	81
1276	84
1277	81
1278	90
1279	83
1280	84
1281	87
1282	99
1283	83
1284	83
1285	89
1286	86
1287	85
1288	68
1289	69
1290	69
1291	67
1292	67
1293	70
1294	65
1295	71
1296	68
1297	69
1298	68
1299	68
1300	70
1301	68
1302	69
1303	67
1304	80
1305	85
1306	78
1307	76
1308	82
1309	84
1310	85
1311	84
1312	85
1313	87
1314	87
1315	86
1316	65
1317	71
1318	69
1319	65
1320	71
1321	69
1322	71
1323	69
1324	71
1325	69
1326	72
1327	68
1328	71
1329	71
1330	75
1331	94
1332	77
1333	68
1334	68
1335	70
1336	70
1337	67
1338	72
1339	65
1340	65
1341	70
1342	71
1343	69
1344	71
1345	69
1346	69
1347	71
1348	68
1349	72
1350	68
1351	77
1352	69
1353	68
1354	85
1355	78
1356	87
1357	78
1358	87
1359	81
1360	86
1361	83
1362	92
1363	81
1364	87
1365	81
1366	86
1367	84
1368	84
1369	91
1370	86
1371	85
1372	87
1373	86
1374	87
1375	65
1376	71
1377	72
1378	69
1379	71
1380	69
1381	69
1382	68
1383	75
1384	69
1385	69
1386	68
1387	71
1388	74
1389	64
1390	72
1391	70
1392	71
1393	71
1394	71
1395	72
1396	75
1397	77
1398	73
1399	72
1400	69
1401	51
1402	50
1403	48
1404	54
1405	46
1406	45
1407	48
1408	54
1409	165
1410	54
1411	52
1412	56
1413	67
1414	80
1415	71
1416	98
1417	67
1418	85
1419	70
1420	81
1421	77
1422	84
1423	72
1424	77
1425	84
1426	81
1427	78
1428	86
1429	78
1430	87
1431	81
1432	86
1433	88
1434	81
1435	86
1436	84
1437	79
1438	81
1439	84
1440	86
1441	87
1442	86
1443	64
1444	69
1445	76
1446	68
1447	71
1448	95
1449	149
1450	63
1451	70
1452	71
1453	70
1454	71
1455	73
1456	75
1457	73
1458	73
1459	85
1460	68
1461	74
1462	87
1463	71
1464	75
1465	73
1466	72
1467	128
1468	104
1469	81
1470	77
1471	94
1472	90
1473	70
1474	97
1475	80
1476	71
1477	65
1478	72
1479	70
1480	69
1481	71
1482	71
1483	71
1484	91
1485	67
1486	71
1487	69
1488	71
1489	72
1490	79
1491	68
1492	73
1493	69
1494	81
1495	84
1496	87
1497	78
1498	80
1499	87
1500	80
1501	81
1502	86
1503	83
1504	83
1505	85
1506	82
1507	111
1508	81
1509	86
1510	84
1511	83
1512	86
1513	87
1514	84
1515	85
1516	85
1517	87
1518	85
1519	85
1520	87
1521	85
1522	87
1523	71
1524	65
1525	69
1526	65
1527	71
1528	69
1529	68
1530	72
1531	71
1532	71
1533	68
1534	71
1535	70
1536	68
1537	83
1538	81
1539	85
1540	78
1541	86
1542	81
1543	85
1544	83
1545	85
1546	81
1547	81
1548	86
1549	87
1550	84
1551	65
1552	69
1553	70
1554	71
1555	72
1556	69
1557	72
1558	71
1559	71
1560	70
1561	71
1562	72
1563	71
1564	71
1565	71
1566	71
1567	72
1568	70
1569	72
1570	87
1571	76
1572	77
1573	110
1574	100
1575	76
1576	76
1577	85
1578	81
1579	100
1580	80
1581	109
1582	81
1583	100
1584	81
1585	107
1586	81
1587	65
1588	76
1589	60
1590	56
1591	80
1592	69
1593	89
1594	73
1595	130
1596	70
1597	112
1598	97
1599	78
1600	90
1601	70
1602	90
1603	73
1604	82
1605	87
1606	76
1607	68
1608	71
1609	121
1610	80
1611	70
1612	94
1613	78
1614	76
1615	80
1616	77
1617	82
1618	84
1619	60
1620	54
1621	52
1622	57
1623	65
1624	71
1625	65
1626	69
1627	72
1628	70
1629	71
1630	69
1631	69
1632	70
1633	71
1634	71
1635	75
1636	68
1637	68
1638	70
1639	73
1640	72
1641	69
1642	76
1643	111
1644	76
1645	86
1646	100
1647	81
1648	80
1649	109
1650	96
1651	75
1652	107
1653	81
1654	70
1655	68
1656	68
1657	81
1658	69
1659	69
1660	73
1661	75
1662	71
1663	69
1664	71
1665	71
1666	68
1667	72
1668	72
1669	71
1670	71
1671	70
1672	70
1673	70
1674	73
1675	72
1676	51
1677	52
1678	51
1679	51
1680	50
1681	51
1682	51
1683	53
1684	54
1685	48
1686	54
1687	48
1688	46
1689	45
1690	54
1691	48
1692	48
1693	54
1694	56
1695	55
1696	52
1697	67
1698	81
1699	72
1700	115
1701	70
1702	84
1703	78
1704	117
1705	74
1706	77
1707	82
1708	85
1709	103
1710	77
1711	76
1712	99
1713	76
1714	85
1715	96
1716	81
1717	109
1718	81
1719	78
1720	85
1721	85
1722	81
1723	87
1724	81
1725	87
1726	87
1727	90
1728	86
1729	86
1730	87
1731	69
1732	134
1733	73
1734	103
1735	130
1736	70
1737	77
1738	119
1739	89
1740	73
1741	83
1742	82
1743	69
1744	66
1745	68
1746	72
1747	68
1748	67
1749	72
1750	73
1751	72
1752	73
1753	73
1754	64
1755	67
1756	76
1757	69
1758	72
1759	67
1760	77
1761	77
1762	69
1763	75
1764	69
1765	63
1766	65
1767	76
1768	81
1769	67
1770	69
1771	109
1772	70
1773	95
1774	86
1775	69
1776	97
1777	74
1778	98
1779	70
1780	111
1781	70
1782	100
1783	77
1784	79
1785	83
1786	81
1787	84
1788	87
1789	85
1790	98
1791	83
1792	83
1793	90
1794	90
1795	86
1796	NA
1797	NA
1798	NA
1799	NA
1800	NA
1801	NA
1802	75
1803	74
1804	134
1805	74
1806	75
1807	77
1808	74
1809	151
1810	76
1811	78
1812	66
1813	98
1814	76
1815	90
1816	86
1817	81
1818	95
1819	87
1820	84
1821	83
1822	84
1823	96
1824	87
1825	87
1826	83
1827	86
1828	87
1829	88
1830	69
1831	91
1832	122
1833	77
1834	76
1835	99
1836	70
1837	86
1838	96
1839	75
1840	96
1841	79
1842	111
1843	75
1844	81
1845	104
1846	68
1847	72
1848	78
1849	56
1850	81
1851	64
1852	77
1853	88
1854	92
1855	77
1856	86
1857	78
1858	95
1859	76
1860	108
1861	76
1862	81
1863	96
1864	108
1865	81
1866	121
1867	85
1868	84
1869	119
1870	131
1871	84
1872	85
1873	115
1874	86
1875	114
1876	84
1877	121
1878	81
1879	68
1880	72
1881	73
1882	86
1883	80
1884	87
1885	86
1886	87
1887	89
1888	81
1889	101
1890	97
1891	84
1892	97
1893	83
1894	88
1895	112
1896	81
1897	77
1898	83
1899	81
1900	78
1901	86
1902	72
1903	71
1904	69
1905	71
1906	69
1907	73
1908	76
1909	67
1910	95
1911	73
1912	70
1913	81
1914	104
1915	77
1916	77
1917	80
1918	72
1919	84
1920	77
1921	80
1922	82
1923	113
1924	85
1925	84
1926	113
1927	51
1928	67
1929	60
1930	52
1931	50
1932	75
1933	50
1934	54
1935	53
1936	57
1937	73
1938	124
1939	85
1940	69
1941	114
1942	75
1943	70
1944	84
1945	118
1946	78
1947	81
1948	73
1949	82
1950	80
1951	77
1952	96
1953	76
1954	100
1955	76
1956	85
1957	80
1958	109
1959	75
1960	101
1961	103
1962	81
1963	74
1964	81
1965	78
1966	60
1967	80
1968	55
1969	67
1970	64
1971	58
1972	56
1973	69
1974	75
1975	110
1976	60
1977	58
1978	79
1979	78
1980	79
1981	62
1982	72
1983	76
1984	76
1985	72
1986	86
1987	106
1988	73
1989	116
1990	77
1991	72
1992	84
1993	83
1994	82
1995	80
1996	67
1997	130
1998	73
1999	96
[truncated: 739 more rows]

[truncated: 2 more sheets: Figure 8k, Figure 8l]
