# Supplementary material for: Rising rainfall intensity induces spatially divergent hydrological changes within a large river basin
Source: Nat Commun. 2024 Jan 27;15:823. doi: 10.1038/s41467-023-44562-8 (PMC10821892; doi:10.1038/s41467-023-44562-8)
Supplement: Supplementary file 3 — Source Data [file 41467_2023_44562_MOESM3_ESM.zip › Figure9.xlsx]

## Sheet: Figure 9a
	1965-1991		1992-2018				1965-1991		1992-2018				1965-1991		1992-2018
	Duration	Severity	Duration	Severity			Duration	Severity	Duration	Severity			Duration	Severity	Duration	Severity
Upstream	66	101.486	85	110.041		Midstream	91	103.152	80	116.075		Downstream	121	119.956	68	72.913
	67	97.902	85	111.751			91	102.064	80	115.883			122	118.856	68	72.511
	66	100.667	83	106.656			91	104.516	79	118.231			129	125.226	68	74.948
	67	99.527	84	112.514			91	104.881	80	117.698			131	168.028	53	48.993
	66	98.546	85	114.17			80	124.835	72	72.913			128	125.154	67	74.369
	55	87.556	107	126.074			100	105.03	76	77.565			122	122.049	67	72.235
	52	51.115	83	134.768			80	124.506	71	72.119			102	67.771	79	87.425
	68	94.558	72	77.207			65	87.805	85	100.19			129	125.104	68	75.808
	54	83.593	107	121.44			99	103.62	76	77.226			101	65.511	80	85.047
	53	88.456	102	127.618			99	103.415	75	77.788			129	166.948	53	48.133
	53	80.369	107	113.695			83	123.142	68	72.729			126	126.315	68	74.769
	54	79.588	91	111.567			83	123.561	68	73.233			97	68.461	79	88.065
	69	103.061	71	86.66			79	122.783	68	73.664			120	123.085	66	61.36
	67	85.722	88	94.6			96	102.871	74	77.518			81	86.46	96	101.374
	53	81.452	109	117.194			81	123.723	68	73.444			151	162.807	149	169.413
	53	92.251	108	132.378			98	100.561	74	76.146			80	82.837	93	96.811
	54	67.523	98	125.233			96	99.868	72	75.997			98	122.333	101	94.512
	63	79.415	80	91.624			89	102.085	77	115.559			79	83.386	94	97.808
	81	105.021	70	64.596			98	102.444	76	76.988			119	121.782	66	60.396
	56	67.712	94	119.269			88	99.229	77	115.315			81	78.737	90	94.024
	51	54.425	85	103.2			79	121.371	68	72.712			120	124.718	66	60.224
	84	111.696	69	67.222			125	164.076	53	47.253			80	82.177	90	98.608
	54	80.397	92	112.685			62	67.429	83	107.441			80	83.683	94	97.958
	79	104.172	69	69.252			90	94.115	88	110.65			121	126.693	70	61.518
	65	90.24	88	99.658			81	114.773	67	72.16			117	120.707	64	59.816
	63	85.578	87	95.288			64	66.634	83	105.207			80	82.021	94	95.304
	51	77.227	91	110.05			101	130.059	69	82.673			80	82.404	93	96.645
	80	105.545	70	69.475			100	130.198	69	83.118			82	85.47	96	99.103
	64	85.952	87	95.648			65	67.828	83	107.456			96	68.598	80	90.585
	88	113.269	75	73.113			100	127.976	70	82.134			100	68.54	80	91.596
	66	90.728	89	102.8			99	133.59	73	84.201			98	66.846	80	88.525
	55	57.412	87	143.951			127	166.077	52	46.924			118	123.247	65	60.648
	49	42.708	103	193.697			64	66.979	83	105.807			79	85.65	96	99.945
	49	39.447	101	183.729			100	132.577	70	83.167			86	66.559	93	110.66
	60	77.793	85	97.141			64	67.218	83	106.679			106	88.918	95	86.097
	49	39.932	99	182.529			100	129.32	69	82.436			104	90.467	96	87.139
	48	39.604	102	183.206			61	65.835	80	105.736
	87	114.881	75	73.539			99	133.269	74	83.357
	49	42.459	102	191.808			96	137.266	74	85.037
	51	71.12	92	104.485			100	131.221	69	83.591
	51	65.331	93	126.444			100	134.069	70	85.18
	48	40.51	100	179.471			127	165.478	52	46.703
	54	79.29	91	112.309			60	64.133	80	101.289
	87	246.794	97	222.134			89	89.935	83	107.213
	88	96.592	89	114.841			115	126.166	105	134.872
	56	57.799	83	140.601			89	96.077	87	112.197
	55	70.835	96	125.421			60	63.586	80	101.491
	58	82.296	92	114.201			98	136.469	73	85.786
	46	52.189	83	126.549			81	100.341	57	57.923
	51	58.575	93	136.149			81	103.624	57	58.968
	75	86.123	88	99.937			76	98.997	85	103.655
	51	56.465	92	132.606			90	94.559	88	110.87
	54	61.341	84	138.722			81	100.983	57	58.477
	74	83.707	88	98.344			107	110.168	58	68.535
	49	53.688	87	130.12			101	128.421	71	82.099
	75	87.917	88	97.844			107	107.547	58	66.594
	53	62.417	92	140.336			107	111.354	58	68.939
	49	49.425	92	124.497			66	58.971	63	49.692
	59	55.381	77	147.416			81	104.818	54	59.002
	87	99.36	90	117.621			105	105.926	58	67.692
	76	79.91	87	96.198			74	99.559	85	103.047
	74	83.748	90	98.505			66	66.906	65	52.882
	77	107.923	90	116.425			82	106.25	54	59.348
	79	108.771	90	117.153			67	64.684	68	52.844
	89	97.785	90	116.171			74	86.881	67	71.208
	48	53.351	85	130.691			75	84.942	66	68.264
	80	111.436	87	116.376			74	84.854	65	67.207
	51	62.219	92	139.412			114	122.913	62	60.477
	75	81.937	87	96.618			73	87.233	66	66.914
	50	58.502	92	137.528			75	85.599	68	66.912
	51	55.382	93	132.504			66	61.641	67	53.82
	80	105.249	91	114.587			66	61.629	67	52.844
	78	94.295	84	114.595			74	85.707	65	67.433
	75	89.597	83	108.888			66	66.583	65	52.795
	77	98.068	86	114.499			74	87.004	65	68.116
							75	87.73	69	67.528

## Sheet: Figure 9b
	1965-1991		1992-2018
	Duration	Severity	Duration	Severity
Upstream	63.1867	81.3908	89.0533	119.03
Midstream	86.4605	103.337	71.2368	81.2215
Downstream	105.361	102.986	81.25	84.3135
