# Supplementary material for: Rising rainfall intensity induces spatially divergent hydrological changes within a large river basin
Source: Nat Commun. 2024 Jan 27;15:823. doi: 10.1038/s41467-023-44562-8 (PMC10821892; doi:10.1038/s41467-023-44562-8)
Supplement: Supplementary file 3 — Source Data [file 41467_2023_44562_MOESM3_ESM.zip › FigureS1.xlsx]

## Sheet: Figure S1a
Station	Trend-RA	P-value
WN	-3.12968	0.0312
PX	-6.26619	0.002
YX	-1.27925	0.3611
LX	-2.88167	0.0264
ASH	-4.59995	0.026
GUY	-1.60399	0.3058
XRE	-5.40682	0.0068
WMO	-3.89594	0.035
LDI	-1.90332	0.2664
DSH	-2.47521	0.1589
BAS	-0.71912	0.7208
GNA	0.38627	0.8
FSH	0.53994	0.8409
ROJ	0.15471	0.9371
ROA	-0.88552	0.7473
HCH	-1.0653	0.6722
DUA	0.81185	0.747
LZH	1.18762	0.6577
PGU	-1.40096	0.3799
LAB	-0.68889	0.7734
NNI	-1.449	0.4767
GUL	1.48094	0.6382
MSH	3.20749	0.2518
HXI	1.87451	0.472
WZH	-0.64318	0.7721
GNI	1.91171	0.4199
GAY	-0.4256	0.8562
LUD	0.18602	0.94
ZHY	-4.4465	0.0081
GPI	1.21333	0.6889
MZ	-1.23954	0.3936

## Sheet: Figure S1b
Station	Trend-TX	P-value
WN	0.01608	0.0042
PX	-0.01995	0.0017
YX	0.01257	0.0055
LX	0.01864	0.0001
ASH	0.00308	0.5686
GUY	-0.02046	0.0005
XRE	0.01796	0.0017
WMO	0.01153	0.0271
LDI	0.00798	0.1079
DSH	0.00841	0.0984
BAS	0.00062	0.8891
GNA	0.01544	0.0061
FSH	0.0114	0.0118
ROJ	0.00451	0.4023
ROA	0.01366	0.0032
HCH	0.00573	0.1689
DUA	0.01232	0.004
LZH	0.01041	0.0266
PGU	0.01978	0
LAB	0.01263	0.0024
NNI	0.00823	0.0564
GUL	0.02146	0
MSH	0.01558	0.0005
HXI	0.01402	0.0067
WZH	0.00475	0.2754
GNI	0.02134	0
GAY	0.01527	0.0001
LUD	0.0226	0
ZHY	0.01776	0.0003
GPI	0.02698	0
MZ	0.00672	0.1594

## Sheet: Figure S1c
Station	Trend-TN	P-value
WN	0.03037	0
PX	-0.00128	0.7806
YX	0.03919	0
LX	0.02248	0
ASH	0.01595	0
GUY	-0.00558	0.2766
XRE	0.02494	0
WMO	0.04142	0
LDI	0.02217	0
DSH	0.01783	0
BAS	0.01713	0
GNA	0.03266	0
FSH	0.01036	0.0091
ROJ	0.02573	0
ROA	0.02151	0
HCH	0.01829	0
DUA	0.01504	0
LZH	0.03059	0
PGU	0.03983	0
LAB	0.02565	0
NNI	0.00397	0.4102
GUL	0.03095	0
MSH	0.01487	0
HXI	0.02154	0
WZH	0.02212	0
GNI	0.03038	0
GAY	0.02461	0
LUD	0.01805	0
ZHY	0.02234	0
GPI	0.01904	0
MZ	0.04396	0

## Sheet: Figure S1d
Station	Trend-WS	P-value
WN	-0.01911	0
PX	0.00701	0.0223
YX	0.0069	0.0273
LX	-0.00517	0.0059
ASH	0.00325	0.1305
GUY	0.01156	0.0001
XRE	0.00145	0.3867
WMO	0.00423	0.0007
LDI	-0.00386	0.0059
DSH	-0.0069	0.0032
BAS	0.00273	0.1327
GNA	-0.0031	0.0318
FSH	0.004	0.0405
ROJ	-0.00043	0.7514
ROA	-0.02536	0
HCH	0.00921	0.0001
DUA	0.01138	0
LZH	0.00447	0.1091
PGU	-0.00323	0.0963
LAB	-0.02535	0
NNI	-0.00158	0.6279
GUL	-0.00984	0.0012
MSH	-0.00616	0.0052
HXI	0.00322	0.2701
WZH	0.01225	0
GNI	0.00638	0
GAY	0.01622	0
LUD	0.00197	0.5168
ZHY	-0.00188	0.3664
GPI	-0.00098	0.7343
MZ	-0.03232	0

## Sheet: Figure S1e
Station	Trend-RH	P-value
WN	-0.04513	0.0151
PX	-0.02758	0.0993
YX	-0.14623	0
LX	0.01146	0.4802
ASH	-0.03243	0.0274
GUY	0.06593	0.0007
XRE	-0.03518	0.0614
WMO	-0.11881	0
LDI	0.02941	0.0717
DSH	-0.03578	0.0299
BAS	-0.03007	0.1025
GNA	-0.06008	0.0025
FSH	-0.02129	0.2217
ROJ	-0.0128	0.3775
ROA	-0.05462	0.0021
HCH	-0.04113	0.105
DUA	0.02534	0.1297
LZH	-0.11337	0
PGU	-0.15705	0
LAB	-0.06152	0.0023
NNI	-0.02452	0.167
GUL	-0.10444	0
MSH	-0.04647	0.0374
HXI	-0.06514	0.0056
WZH	-0.00875	0.6416
GNI	-0.06821	0.0009
GAY	-0.08747	0.0015
LUD	-0.02997	0.2127
ZHY	-0.07483	0.0003
GPI	-0.03531	0.0715
MZ	-0.11077	0

## Sheet: Figure S1f
Station	Trend-SR	P-value
WN	-0.04419	0
PX	0.0008	0.8913
YX	-0.02993	0.0103
LX	-0.01548	0.0481
ASH	-0.00059	0.9433
GUY	-0.05567	0
XRE	-0.02873	0.0002
WMO	0.00955	0.1961
LDI	-0.04783	0
DSH	-0.05347	0
BAS	-0.04157	0
GNA	-0.04898	0.0002
FSH	-0.02383	0.0013
ROJ	-0.03017	0
ROA	-0.00999	0.1415
HCH	-0.03038	0.0006
DUA	0.00372	0.6008
LZH	-0.02788	0.0009
PGU	-0.03091	0
LAB	-0.03933	0.0004
NNI	-0.03277	0.0004
GUL	-0.02453	0.0082
MSH	-0.03005	0.0001
HXI	-0.01764	0.0178
WZH	-0.01611	0.0599
GNI	-0.03153	0.0001
GAY	-0.03792	0
LUD	-0.04974	0
ZHY	0.00131	0.8943
GPI	-0.02886	0.0009
MZ	-0.01297	0.0911
