# Supplementary material for: Rising rainfall intensity induces spatially divergent hydrological changes within a large river basin
Source: Nat Commun. 2024 Jan 27;15:823. doi: 10.1038/s41467-023-44562-8 (PMC10821892; doi:10.1038/s41467-023-44562-8)
Supplement: Supplementary file 3 — Source Data [file 41467_2023_44562_MOESM3_ESM.zip › FigureS2.xlsx]

## Sheet: Figure S2a
Year	Area percentage
1965	35.0984
1966	44.316
1967	46.4204
1968	6.09009
1969	55.9851
1970	63.5256
1971	31.6862
1972	70.8231
1973	55.5528
1974	23.4686
1975	79.1432
1976	63.7237
1977	42.3675
1978	51.8287
1979	34.6754
1980	54.6444
1981	75.1971
1982	75.4358
1983	48.2192
1984	64.1571
1985	58.3214
1986	48.8171
1987	81.9327
1988	63.1506
1989	77.4686
1990	87.5093
1991	82.5051
1992	69.1193
1993	84.5051
1994	38.4838
1995	54.8649
1996	74.6525
1997	51.1218
1998	66.0334
1999	50.2484
2000	38.1059
2001	35.241
2002	48.6061
2003	91.2987
2004	96.9301
2005	91.3241
2006	75.822
2007	73.9335
2008	42.9984
2009	61.7846
2010	99.2995
2011	67.6208
2012	97.7726
2013	92.0452
2014	76.5893
2015	36.4473
2016	61.2742
2017	57.5589
2018	33.6382

## Sheet: Figure S2b
Year	Area percentage
1965	20.4727
1966	26.2721
1967	19.4086
1968	0.41587
1969	30.0018
1970	31.1582
1971	8.43361
1972	67.8338
1973	12.3134
1974	8.17025
1975	75.1173
1976	15.044
1977	18.236
1978	20.3463
1979	9.37767
1980	23.7483
1981	55.4494
1982	39.0507
1983	30.0312
1984	26.1443
1985	23.8246
1986	22.7081
1987	37.0389
1988	36.0064
1989	62.3774
1990	43.4229
1991	45.9703
1992	62.76
1993	32.5897
1994	17.9598
1995	18.0122
1996	51.1004
1997	22.0641
1998	29.7153
1999	27.0846
2000	18.0762
2001	16.7411
2002	17.0407
2003	62.1832
2004	60.0838
2005	52.6091
2006	35.6038
2007	19.56
2008	17.1178
2009	73.6689
2010	71.4198
2011	89.8918
2012	65.8953
2013	78.5415
2014	26.6836
2015	16.0566
2016	42.5175
2017	16.8189
2018	16.8921

## Sheet: Figure S2c
Year	Area percentage
1965	12.1567
1966	14.7697
1967	14.3301
1968	0.28898
1969	9.32928
1970	7.68877
1971	4.16907
1972	64.1599
1973	1.83743
1974	2.28569
1975	49.541
1976	1.70279
1977	14.2656
1978	13.092
1979	3.53834
1980	12.5401
1981	50.01
1982	18.6091
1983	37.9867
1984	6.21077
1985	15.9495
1986	16.1557
1987	27.5703
1988	34.0368
1989	60.4958
1990	32.9066
1991	21.3829
1992	45.6159
1993	12.4116
1994	5.7878
1995	13.2891
1996	20.8195
1997	0.96558
1998	4.78145
1999	17.0554
2000	8.69215
2001	11.5316
2002	5.302
2003	25.6636
2004	30.1963
2005	37.7287
2006	24.418
2007	5.56704
2008	3.43437
2009	70.9578
2010	16.5413
2011	95.9209
2012	28.4286
2013	61.8835
2014	2.54888
2015	4.65635
2016	33.3614
2017	3.06248
2018	2.03071

## Sheet: Figure S2d
Year	Area percentage
1965	92.9615
1966	79.5917
1967	58.4284
1968	29.5989
1969	62.6579
1970	53.1401
1971	62.7276
1972	92.2913
1973	48.9713
1974	57.8586
1975	85.2099
1976	84.1954
1977	48.2283
1978	57.8971
1979	48.5937
1980	71.1575
1981	65.8575
1982	60.9285
1983	63.2035
1984	90.8941
1985	85.8174
1986	74.4549
1987	80.9367
1988	83.1515
1989	79.0974
1990	86.5198
1991	92.7555
1992	76.8896
1993	81.077
1994	20.1811
1995	44.6788
1996	64.6503
1997	18.1482
1998	36.0721
1999	72.2634
2000	74.4816
2001	60.0148
2002	35.1949
2003	60.3929
2004	91.4898
2005	97.066
2006	89.4272
2007	85.1674
2008	72.6052
2009	63.4491
2010	85.9123
2011	83.8745
2012	81.3547
2013	71.2853
2014	53.5183
2015	45.6673
2016	32.8455
2017	20.74
2018	46.2019

## Sheet: Figure S2e
Year	Area percentage
1965	74.9465
1966	36.1593
1967	32.2979
1968	2.42123
1969	38.8357
1970	31.8659
1971	22.817
1972	77.6463
1973	5.14798
1974	27.4729
1975	48.6672
1976	28.8514
1977	11.1115
1978	33.5734
1979	28.1704
1980	19.1075
1981	42.1078
1982	26.9313
1983	40.7919
1984	84.4361
1985	83.5588
1986	51.2963
1987	47.0996
1988	66.5953
1989	72.1883
1990	74.9242
1991	71.5518
1992	74.9858
1993	12.2579
1994	1.20219
1995	34.7264
1996	13.8527
1997	8.14889
1998	21.3381
1999	36.2377
2000	27.6005
2001	32.4491
2002	2.11713
2003	50.62
2004	70.9394
2005	61.9347
2006	31.8651
2007	55.4289
2008	4.07549
2009	67.2583
2010	39.343
2011	88.2739
2012	36.4258
2013	58.0924
2014	14.0089
2015	13.9732
2016	12.0567
2017	0.14993
2018	23.8015

## Sheet: Figure S2f
Year	Area percentage
1965	37.943
1966	17.9895
1967	39.2658
1968	0.01894
1969	18.1043
1970	1.86012
1971	7.54997
1972	93.1182
1973	0.00979
1974	3.87582
1975	11.5764
1976	1.52613
1977	2.89234
1978	5.27503
1979	7.28331
1980	3.6022
1981	35.5898
1982	12.7776
1983	27.8246
1984	66.7371
1985	67.1277
1986	16.9432
1987	5.39046
1988	74.4487
1989	71.7211
1990	47.0294
1991	24.1416
1992	38.2371
1993	0.04524
1994	0.05164
1995	27.1086
1996	2.97387
1997	0.17104
1998	13.1255
1999	16.9512
2000	23.3848
2001	11.9332
2002	0.11872
2003	48.0231
2004	40.6685
2005	23.9006
2006	1.94087
2007	26.8683
2008	0.07519
2009	33.0031
2010	15.1311
2011	85.3713
2012	22.2851
2013	31.0477
2014	0.11362
2015	13.5004
2016	10.1202
2017	0.13258
2018	17.0672

## Sheet: Figure S2g
Year	Area percentage
1965	99.6495
1966	93.5995
1967	91.0037
1968	29.9394
1969	71.1815
1970	20.3782
1971	98.2602
1972	97.992
1973	0.727
1974	80.1063
1975	32.8255
1976	60.9958
1977	77.2184
1978	85.022
1979	76.0227
1980	99.5908
1981	92.3274
1982	75.6053
1983	84.8122
1984	94.0357
1985	86.5754
1986	99.4056
1987	99.489
1988	74.6069
1989	71.0756
1990	94.8072
1991	99.2169
1992	94.8956
1993	44.4395
1994	46.982
1995	78.4807
1996	28.5295
1997	7.46079
1998	74.5739
1999	90.4903
2000	71.8007
2001	37.2125
2002	36.8484
2003	91.7079
2004	99.3175
2005	98.5169
2006	63.8744
2007	95.6829
2008	55.5313
2009	94.1817
2010	46.6538
2011	97.9895
2012	57.6781
2013	36.2785
2014	7.79388
2015	66.5456
2016	23.2086
2017	57.76
2018	71.5426

## Sheet: Figure S2h
Year	Area percentage
1965	85.2027
1966	72.8885
1967	54.1705
1968	0.91486
1969	65.5685
1970	1.24878
1971	12.8825
1972	61.4517
1973	0.32586
1974	30.5865
1975	24.2873
1976	16.5118
1977	73.5609
1978	25.4249
1979	35.9754
1980	41.4584
1981	0.50692
1982	28.6983
1983	76.4433
1984	65.2458
1985	83.119
1986	75.2531
1987	50.7894
1988	41.4843
1989	78.8085
1990	92.4833
1991	92.702
1992	23.9163
1993	8.84754
1994	10.3561
1995	40.8137
1996	3.89205
1997	0.78224
1998	48.0527
1999	45.7591
2000	64.2634
2001	0.10587
2002	26.9147
2003	75.1634
2004	83.137
2005	52.4973
2006	10.4585
2007	78.366
2008	12.6943
2009	90.6126
2010	2.65785
2011	97.7886
2012	37.7374
2013	32.4888
2014	1.96793
2015	50.6803
2016	6.21452
2017	4.16492
2018	52.1944

## Sheet: Figure S2i
Year	Area percentage
1965	16.771
1966	33.4617
1967	80.5365
1968	0.35465
1969	28.0737
1970	1.89813
1971	0.06263
1972	61.4828
1973	0.26514
1974	17.3886
1975	1.74519
1976	0.27632
1977	26.6684
1978	1.21855
1979	3.05454
1980	4.70022
1981	0.53431
1982	7.76347
1983	28.6616
1984	29.9432
1985	40.9701
1986	15.2711
1987	0.1486
1988	18.4502
1989	74.1993
1990	80.1592
1991	33.3965
1992	0.67612
1993	0.73903
1994	0.4912
1995	16.7894
1996	0.39886
1997	0.38832
1998	2.66635
1999	2.59542
2000	75.0187
2001	0.13494
2002	22.8464
2003	26.8893
2004	55.8532
2005	0.14327
2006	0.44774
2007	33.3511
2008	0.43092
2009	24.417
2010	0.87982
2011	84.1724
2012	16.4967
2013	10.1156
2014	0.32807
2015	18.6203
2016	0.32124
2017	2.30919
2018	56.9686
