# Supplementary material for: Rising rainfall intensity induces spatially divergent hydrological changes within a large river basin
Source: Nat Commun. 2024 Jan 27;15:823. doi: 10.1038/s41467-023-44562-8 (PMC10821892; doi:10.1038/s41467-023-44562-8)
Supplement: Supplementary file 3 — Source Data [file 41467_2023_44562_MOESM3_ESM.zip › FigureS3.xlsx]

## Sheet: Figure S3a
Year	Duration
1965	0.98523
1966	1.63741
1967	0.93191
1968	0.16571
1969	2.18704
1970	2.23298
1971	1.06973
1972	3.62592
1973	1.22313
1974	0.82363
1975	5.24528
1976	1.84906
1977	1.26743
1978	1.5726
1979	0.77851
1980	1.74323
1981	4.20591
1982	2.20345
1983	1.55537
1984	2.15422
1985	2.05824
1986	2.16243
1987	3.7703
1988	2.87039
1989	5.96473
1990	4.72026
1991	2.9434
1992	4.28056
1993	2.70796
1994	1.36751
1995	1.4274
1996	3.28466
1997	1.15012
1998	2.69401
1999	2.42084
2000	1.45529
2001	1.66776
2002	2.20427
2003	5.32404
2004	5.7703
2005	4.80886
2006	3.38638
2007	2.01641
2008	1.16981
2009	5.1936
2010	6.34701
2011	6.71042
2012	6.16407
2013	6.72765
2014	2.62182
2015	0.93601
2016	3.17227
2017	1.68089
2018	1.98523

## Sheet: Figure S3b
Year	Severity
1965	1.28339
1966	1.75756
1967	0.82006
1968	0.12295
1969	1.93719
1970	2.08494
1971	1.16331
1972	7.2826
1973	0.62465
1974	0.83809
1975	7.22492
1976	0.81153
1977	1.86035
1978	1.97337
1979	0.93936
1980	2.07143
1981	7.45722
1982	1.84663
1983	2.71576
1984	1.81316
1985	2.19411
1986	2.23036
1987	3.45702
1988	4.01852
1989	12.1974
1990	6.23622
1991	2.48398
1992	7.03212
1993	2.24307
1994	1.26713
1995	1.39547
1996	3.68957
1997	0.959
1998	2.93003
1999	2.0333
2000	1.71134
2001	2.02988
2002	1.889
2003	6.7517
2004	5.43453
2005	4.76576
2006	3.90591
2007	1.36427
2008	1.00218
2009	10.2963
2010	5.88528
2011	18.9016
2012	5.57057
2013	11.2839
2014	2.17573
2015	0.74911
2016	3.44121
2017	1.46253
2018	1.86836

## Sheet: Figure S3c
Year	Duration
1965	4.13345
1966	2.45266
1967	2.66096
1968	0.59603
1969	2.29666
1970	1.81425
1971	1.78449
1972	5.13706
1973	1.40487
1974	1.81335
1975	3.29937
1976	2.42831
1977	1.08476
1978	2.32011
1979	1.83679
1980	2.37872
1981	3.39675
1982	1.91073
1983	2.22002
1984	5.97205
1985	5.59964
1986	5.14067
1987	4.57259
1988	5.51307
1989	6.75744
1990	4.80884
1991	5.17042
1992	4.45627
1993	1.30658
1994	0.28855
1995	2.98467
1996	1.87106
1997	0.4761
1998	1.44094
1999	2.46799
2000	2.30839
2001	2.29035
2002	0.76916
2003	4.85933
2004	6.11632
2005	4.83589
2006	3.93417
2007	4.68711
2008	1.23625
2009	4.38954
2010	4.77096
2011	6.77638
2012	3.55546
2013	3.56718
2014	1.05591
2015	0.90171
2016	0.80884
2017	0.35257
2018	2.3679

## Sheet: Figure S3d
Year	Severity
1965	5.85488
1966	2.08503
1967	3.31298
1968	0.29633
1969	2.62799
1970	1.18014
1971	1.1696
1972	9.39755
1973	0.49261
1974	1.34214
1975	2.56825
1976	1.18363
1977	0.77596
1978	1.75009
1979	1.28743
1980	1.45639
1981	5.42818
1982	1.54423
1983	2.22387
1984	8.47716
1985	8.86229
1986	4.37296
1987	3.29552
1988	8.91982
1989	13.1385
1990	6.10311
1991	6.17976
1992	5.96785
1993	0.5651
1994	0.18676
1995	3.69191
1996	1.10739
1997	0.25435
1998	2.13498
1999	2.13596
2000	2.61589
2001	2.29268
2002	0.34506
2003	9.28614
2004	5.97014
2005	4.41087
2006	2.21832
2007	4.85495
2008	0.57873
2009	7.08938
2010	4.19759
2011	11.3574
2012	3.10703
2013	4.16008
2014	0.78737
2015	0.74846
2016	1.06125
2017	0.28752
2018	4.11878

## Sheet: Figure S3e
Year	Duration
1965	4.20488
1966	3.1122
1967	3.33902
1968	0.75122
1969	3.00732
1970	0.37561
1971	1.94634
1972	4.15854
1973	0.17073
1974	4.07805
1975	1.42439
1976	2.07561
1977	6.7878
1978	2.9878
1979	2.57561
1980	5.62439
1981	2.25122
1982	2.61463
1983	3.74146
1984	6.38049
1985	4.47317
1986	6.26829
1987	3.64634
1988	2.39512
1989	5.90976
1990	5.47073
1991	7.82927
1992	3.43902
1993	2.61707
1994	1.69512
1995	2.63171
1996	1.16829
1997	0.42683
1998	3.66341
1999	4.2878
2000	6.25122
2001	0.73171
2002	1.82927
2003	6.08537
2004	6.77317
2005	4.74878
2006	1.02195
2007	5.52927
2008	2.32927
2009	5.31951
2010	1.23902
2011	7.22683
2012	2.70488
2013	0.82683
2014	0.40732
2015	2.87805
2016	0.83659
2017	0.93659
2018	3.10976

## Sheet: Figure S3f
Year	Severity
1965	3.58917
1966	2.87399
1967	3.98948
1968	0.75305
1969	2.57672
1970	0.23106
1971	1.05472
1972	3.66069
1973	0.38505
1974	2.91808
1975	1.30027
1976	1.08025
1977	9.516
1978	1.94677
1979	2.00779
1980	3.78744
1981	1.32842
1982	1.95164
1983	3.78973
1984	5.3784
1985	4.5737
1986	5.7869
1987	2.31526
1988	3.33737
1989	10.6948
1990	7.82702
1991	7.71965
1992	2.74279
1993	1.60565
1994	1.02998
1995	2.66962
1996	1.33835
1997	0.67031
1998	4.36423
1999	3.42172
2000	11.0225
2001	0.36346
2002	2.34357
2003	5.3968
2004	7.78822
2005	3.18609
2006	0.82915
2007	6.54284
2008	1.05373
2009	5.16242
2010	0.9028
2011	11.4034
2012	3.07252
2013	0.68218
2014	0.38548
2015	3.61846
2016	0.5517
2017	0.66432
2018	4.62678
