# Supplementary material for: Rising rainfall intensity induces spatially divergent hydrological changes within a large river basin
Source: Nat Commun. 2024 Jan 27;15:823. doi: 10.1038/s41467-023-44562-8 (PMC10821892; doi:10.1038/s41467-023-44562-8)
Supplement: Supplementary file 3 — Source Data [file 41467_2023_44562_MOESM3_ESM.zip › FigureS4.xlsx]

## Sheet: Sheet1
Annual rainfall (mm)	1605	1605
Intensity index (mm)	9	11
Infiltration (mm)	1441	1414
Surface runoff (mm)	164	191
Water yield (mm)	665	700
