# Supplementary material for: Rising rainfall intensity induces spatially divergent hydrological changes within a large river basin
Source: Nat Commun. 2024 Jan 27;15:823. doi: 10.1038/s41467-023-44562-8 (PMC10821892; doi:10.1038/s41467-023-44562-8)
Supplement: Supplementary file 3 — Source Data [file 41467_2023_44562_MOESM3_ESM.zip › FigureS5.xlsx]

## Sheet: Figure S5a
Slope
Upstream	Downstream
3.83187	9.2033
8.85967	10.5905
16.0726	6.8258
9.14457	11.6004
14.2188	13.7717
22.2703	14.7452
28.9128	13.3375
14.8577	4.43317
14.0344	12.2255
3.16135	13.7752
2.08695	8.99938
8.83388	7.29933
14.2986	12.11
21.4287	17.089
29.9051	17.7136
31.9352	23.0562
27.2593	24.7228
3.49608	20.1786
18.5154	14.1698
16.4878	8.41755
2.16983	6.50362
2.16983	10.3371
8.25156	14.4946
11.2627	15.9015
16.1285	16.268
22.069	17.284
30.2362	17.8714
34.5036	15.679
30.826	12.8516
24.384	2.69111
19.932	6.53578
15.9966	6.8564
12.7126	5.867
12.175	5.9999
12.0098	10.0258
6.50262	15.5026
3.06714	17.0363
3.06714	13.5219
3.16135	11.3361
2.16983	11.0417
1.71571	7.80303
4.65835	15.8257
3.16135	20.3296
3.39398	24.2574
8.59799	28.9497
10.9551	24.9167
8.98748	19.1749
5.8251	18.3344
3.90753	17.2101
3.90753	17.546
3.87744	21.23
2.93013	22.165
5.08928	19.9357
4.4663	19.2011
2.47364	20.4769
6.38577	20.3296
6.16405	17.1469
4.16839	14.1698
12.1886	12.0602
18.9477	1.3463
20.7511	6.11267
20.6679	11.8115
21.929	14.765
23.2132	13.5984
22.9621	11.4426
20.867	11.7216
18.2451	14.8539
15.0589	18.8831
11.6716	20.3318
9.54603	16.7756
6.73002	14.9843
2.42566	14.765
1.08531	14.0688
2.19676	11.6698
2.82817	18.4553
2.00063	26.3466
2.42566	28.3167
3.83187	26.6915
6.30357	19.981
8.68395	20.0284
8.19581	23.7605
3.25281	23.6021
3.42835	24.0501
7.29801	25.1263
10.5688	22.5367
15.7558	19.661
17.0998	19.2511
15.6847	19.5707
15.6201	17.5004
18.3822	14.4405
23.3583	13.5984
24.367	11.9765
23.4762	6.69416
25.0457	6.70198
23.7213	4.25033
16.3723	5.89382
5.35697	9.51665
6.8069	13.6854
18.4628	16.1973
32.9309	15.3332
44.3724	13.8999
44.2413	15.0588
38.2367	17.417
29.3366	19.5683
29.9158	21.5697
27.0003	19.4844
27.0642	13.8253
24.5096	13.5803
21.1654	15.4432
18.8563	14.5754
10.6536	12.3236
7.45424	4.08516
22.4477	13.4779
24.8	19.2107
19.2027	21.7539
11.6572	28.9587
11.4252	31.1448
13.1882	26.4309
9.01281	19.744
9.19423	15.4558
28.4323	20.6703
35.5032	24.7827
5.22488	23.1834
20.8575	21.1235
16.6529	18.7681
2.9501	17.5139
5.41104	18.4679
5.48581	18.9414
12.8505	17.8844
17.4137	16.1172
22.2423	14.1698
26.1031	13.2779
30.3661	10.5423
32.6796	9.78791
30.6034	10.2178
24.1852	9.2033
18.5154	15.6174
15.4933	14.9421
11.4252	13.8715
7.36874	15.853
6.73002	15.4558
7.20258	14.3691
5.21371	14.7914
7.04053	17.064
9.38402	18.8831
11.2627	21.0289
11.9959	21.5351
11.1025	17.2785
11.0671	12.998
12.7385	15.2031
12.3017	16.9444
9.18804	15.0588
5.51754	12.0477
6.7643	7.84292
8.72333	15.0006
7.71969	17.064
5.51754	15.6081
2.76518	14.2044
2.47364	17.6447
6.08828	21.3565
10.9192	25.4596
15.9501	31.601
21.6653	27.6683
21.7544	20.9549
17.8803	15.0006
9.52817	16.9192
7.23454	23.9384
13.9995	24.18
17.182	20.0779
19.3832	16.4867
20.9866	15.1263
21.34	17.5674
19.2395	20.4791
14.4492	22.6606
9.67588	23.9786
5.23601	21.8442
2.30132	17.0807
3.49608	11.9133
4.14022	8.80215
5.32426	10.8187
5.80512	9.95919
6.35849	15.8378
6.83233	18.5504
6.8069	13.5255
7.2425	13.4558
9.35976	17.5031
13.1172	18.1664
16.5643	18.4704
15.603	17.8818
10.6483	16.6533
4.60793	16.5703
3.70758	18.746
9.61709	18.2073
13.1172	15.6174
15.3443	15.2572
14.9587	17.6739
15.9268	17.5004
20.0841	15.5802
22.5177	12.998
20.7511	6.83346
21.0146	6.51167
18.4156	15.2667
9.73429	26.2056
2.05858	28.4673
12.9783	25.3685
20.9632	21.2571
33.3973	18.3849
41.0576	18.7091
33.0146	19.0983
25.9193	23.6752
25.6292	27.906
8.51782	22.1198
21.8364	19.0935
16.5643	16.0875
4.59524	19.2321
8.23766	25.11
8.91103	23.1466
4.11187	18.0222
11.386	15.679
12.643	17.7927
14.5052	22.9987
18.5374	26.5863
20.141	27.5901
18.9155	27.9868
14.4492	25.0872
14.0538	20.2321
18.0667	15.02
24.571	11.6004
28.4499	12.0226
29.6452	15.3332
29.8284	17.8844
27.1247	15.725
22.5621	14.8964
15.8901	16.4693
10.606	20.0621
7.69732	21.0962
2.47364	19.6518
5.08928	17.2293
9.28658	16.7189
11.9542	17.5674
11.9959	18.8343
12.643	18.2557
13.4188	17.3411
14.535	18.2047
14.7815	19.6495
14.2797	18.9293
14.2911	15.78
17.185	15.4558
20.0244	15.3836
20.7511	13.5948
18.485	17.546
18.8563	27.1175
18.7264	32.7405
17.115	31.2897
14.4305	28.6507
9.99258	28.1255
6.44896	27.6236
10.3097	25.5913
16.4366	23.1153
23.8871	28.6625
26.6505	28.8813
23.8113	21.8122
22.6253	18.5977
22.5346	15.8013
14.5795	17.4089
2.47364	21.9697
3.64382	21.5697
6.57346	17.3194
10.0995	16.8123
11.3615	21.4368
9.34152	26.7122
5.90434	28.2752
0.76747	26.6442
1.94094	25.0088
3.39398	23.4818
5.34609	21.922
8.25156	20.0441
10.133	15.7495
10.5581	16.2061
10.7951	18.1433
11.0671	19.0019
10.4563	19.3882
10.4131	20.0103
12.656	20.0824
14.1385	22.7137
17.5533	22.5061
22.2423	18.2022
24.2422	17.8216
22.0472	19.5892
14.6275	20.5489
3.69174	19.9175
4.16839	18.1433
5.22488	16.8574
3.16135	17.5139
1.53467	19.5683
3.37666	20.0981
8.93659	17.0529
13.8156	18.3672
14.5795	21.7519
11.1779	24.3925
2.76518	26.6397
6.59982	36.8976
14.9982	5.21094
22.0298	14.6556
33.0012	26.7048
39.3236	32.0022
31.1069	32.8222
14.6827	29.6151
14.1577	28.8398
21.5102	30.9267
14.2986	31.9507
3.42835	33.9399
9.25591	37.1774
10.6007	37.5956
4.86669	27.2122
2.76518	17.538
7.66737	12.66
12.0421	10.9726
11.9681	15.6081
11.0265	19.847
14.3289	20.4177
18.7996	18.5977
22.2681	19.0092
21.9751	22.1924
18.7454	24.2849
14.4716	22.5997
16.8533	21.762
20.8457	21.7056
13.2172	21.4368
18.5374	22.5921
20.7155	20.9039
28.2818	19.289
32.9141	20.5576
29.3644	20.8571
23.3824	21.7056
18.9504	19.6518
13.8629	16.989
6.50262	17.9808
1.84779	21.6348
6.83233	21.2384
11.842	18.8904
13.8156	21.7217
14.7157	23.1319
16.4878	22.1904
16.5738	19.5404
15.0303	18.0713
13.1673	18.6473
12.3017	19.5497
12.3017	20.2032
14.2986	19.0935
15.8868	18.0919
15.6269	21.651
16.1907	23.424
18.5374	27.6529
17.9523	36.3794
16.1744	39.3166
15.3965	20.2964
15.2849	8.71955
14.5795	1.9036
12.175	6.83346
8.99382	17.1194
16.4109	27.6738
22.0712	31.2124
24.8202	30.8546
20.2983	30.7948
13.9995	28.5665
17.0386	28.9806
22.7091	32.1025
21.0914	32.196
13.4147	32.8192
7.9326	34.6122
6.50262	31.1504
6.87449	22.7118
3.77024	15.8257
7.50812	9.16403
10.5421	10.8842
10.0827	18.304
9.85573	20.9358
8.43684	20.2232
8.32069	20.4023
9.28658	21.2737
8.72333	21.7217
8.68395	21.8981
10.9192	21.157
13.7365	21.4696
14.745	19.2748
14.1845	19.4914
15.0589	23.9506
16.5101	19.2273
19.1631	20.9528
23.98	22.5463
27.204	21.8742
28.6612	21.2612
26.9023	18.3698
26.2177	16.989
34.7905	17.284
36.9598	18.746
31.6524	21.4696
24.9606	21.0941
19.6205	21.5024
13.8038	20.2321
7.38437	17.8216
6.11681	17.6314
5.88463	21.0204
0.76747	24.2574
6.83233	25.175
16.2948	23.4294
26.5718	19.3812
34.2486	16.4316
35.9832	19.5474
29.2236	22.8643
11.7287	23.3078
14.5387	42.9385
19.2342	40.9625
9.99824	11.3939
4.33346	5.41924
10.0995	4.08516
10.3261	16.2356
5.57001	17.1772
1.41495	19.744
7.77904	23.5106
13.3533	24.8755
13.5485	27.1477
13.8746	27.1936
20.5697	30.1928
25.8318	30.6605
25.5804	30.905
21.4605	32.1705
17.8514	31.3533
14.9443	34.0311
19.4118	35.8737
25.974	30.7671
31.4224	24.1731
16.816	18.7041
21.3102	15.5523
22.0538	18.4553
31.1817	18.5877
35.2917	11.6741
28.7075	15.415
18.8104	20.3495
8.85323	21.2196
4.01101	21.1863
10.9192	22.6226
15.3443	22.7458
17.6944	21.0352
18.0525	22.0805
15.8868	23.7516
14.7815	22.9372
16.7409	19.4914
18.1802	20.8336
15.9268	27.4284
12.2476	23.5537
9.62888	21.5575
9.62888	19.0092
13.1172	19.1821
15.7288	19.5869
13.134	18.2938
11.3072	19.744
11.4594	22.3694
12.3017	24.1195
8.93659	24.7544
6.7643	21.1612
8.87897	17.7268
12.1202	15.0006
9.52221	13.9565
15.0625	18.3849
23.7174	24.2007
25.2628	27.0439
20.9445	27.1778
13.1172	25.889
10.2383	23.1669
13.7405	17.6447
16.9863	19.7003
18.1037	23.1319
14.4492	29.1011
9.67002	47.4913
9.40821	36.9047
12.4226	8.03281
15.6269	6.50362
17.9667	9.95919
16.1907	19.7554
13.0963	25.3685
12.656	27.9376
12.7082	28.9123
12.0421	29.918
11.2775	29.2649
9.85573	27.3945
10.5421	24.4723
15.1865	27.9293
18.4129	31.3923
18.9504	30.4277
17.6622	29.2548
18.5374	30.2691
21.4287	34.0736
23.0933	32.721
28.6148	26.5818
35.6373	23.3096
42.2936	18.8636
46.9475	14.1628
48.9506	14.722
48.447	17.6234
40.7861	12.246
33.8475	14.6922
26.7452	16.989
21.9773	18.6275
20.0219	19.7715
14.5795	22.039
9.54603	21.5697
6.96632	18.9681
2.76518	21.5433
5.57001	26.1568
18.0667	24.676
30.5221	20.1362
33.8475	22.039
30.4962	30.8224
25.9603	31.3956
18.3739	29.0512
8.41646	28.2483
15.438	28.3448
18.0525	23.5806
9.16322	18.9705
8.52453	20.6768
12.3914	24.1852
11.0011	26.5669
6.16405	25.3765
1.41495	21.5514
9.74011	18.1253
15.2954	17.452
15.5722	19.3435
18.6391	23.9138
24.3614	27.4721
25.6083	28.2106
22.1667	26.2558
18.937	23.8787
17.4107	21.6995
16.3627	19.0357
22.8693	24.781
30.3661	28.8968
33.5896	38.9428
35.2539	43.8208
28.9555	27.315
12.1886	10.342
20.0841	7.19126
22.5621	12.11
26.5092	20.6357
32.7408	22.1982
33.874	24.5551
27.8601	26.5491
14.127	25.744
6.7643	23.9419
17.014	22.3481
21.6451	22.8099
22.4051	25.5248
21.7544	30.8855
19.3832	29.6941
16.4238	27.8676
14.3289	25.5913
14.6386	27.9622
15.3443	30.6605
14.8577	25.7126
12.1202	22.4869
8.78854	22.0509
8.78854	17.7268
12.1202	13.8999
13.0206	12.2255
13.9917	12.549
12.175	11.5481
8.41646	13.642
9.89586	14.1246
9.74011	15.4683
7.62977	19.194
9.73429	20.5598
11.6477	17.064
7.85256	14.7121
21.3125	20.2964
24.2422	27.7183
21.3125	25.7189
14.0538	18.5877
10.4563	19.0164
13.8471	27.4086
14.127	32.3802
13.6249	33.4275
13.9294	33.4667
11.0671	31.5019
7.84524	27.8193
9.45639	23.8241
15.6813	23.5537
20.2591	23.3932
19.2369	22.8699
14.3817	22.742
10.8574	22.4388
12.1065	21.3027
15.86	21.5575
18.3348	22.1296
18.1009	23.8664
17.0171	25.4787
16.3045	23.4095
17.0661	19.1821
15.3094	15.1295
14.0499	12.9058
15.6813	21.1904
21.7166	31.1279
27.4973	34.2763
31.6234	34.8471
39.1233	36.0652
44.3062	28.6415
46.8924	14.4405
47.6372	6.78736
42.7498	22.759
28.1733	23.8259
22.7133	15.9557
23.294	19.6449
19.2552	23.3297
18.7915	24.9002
19.0678	24.418
14.5498	25.0872
10.6536	26.7638
9.40821	29.1533
5.41104	31.5856
4.65835	29.2029
18.5043	29.9338
29.8189	31.6175
32.4786	33.185
29.035	32.3257
25.3835	26.78
27.8616	22.0667
19.5075	22.6397
14.127	19.6333
16.3723	18.2277
16.5896	12.4167
8.756	9.73009
10.6536	13.3931
15.8968	14.8506
14.0538	12.6757
7.87447	12.7972
3.69174	17.769
11.5177	19.2368
15.1759	16.8799
15.7794	15.8013
20.5071	21.5269
23.5399	30.1401
22.1516	27.0511
19.997	19.6333
17.6885	19.744
13.4147	22.8774
16.311	28.0577
24.8092	29.918
29.5686	29.4447
31.1954	31.237
31.4481	32.936
27.9495	28.0808
22.1667	25.8174
19.0039	24.0501
6.96632	22.1767
11.7713	21.7217
18.2394	21.0563
23.0933	20.1003
26.6375	20.1697
33.4363	21.113
34.3638	23.071
31.0707	23.295
25.1286	20.2654
6.35849	16.5703
13.8038	11.535
20.2321	16.8855
20.4951	27.5186
20.6679	31.7126
19.6333	30.1904
16.3884	27.5228
14.1423	33.645
12.8932	32.1705
11.9169	22.3442
11.4594	24.192
12.8505	14.471
12.1385	23.9208
10.7272	22.926
12.1202	15.725
13.2214	18.9899
9.85573	26.6026
12.5377	31.5251
12.5377	33.9256
8.51782	32.9845
8.23766	29.9034
9.45038	29.7052
9.94719	33.7619
13.1507	35.9285
10.7795	36.3991
15.1016	35.2894
23.7174	34.4312
19.4765	30.5591
15.4103	23.6877
9.2927	20.6444
11.2029	24.796
16.7252	23.0562
16.2851	23.3424
14.7121	16.2356
13.4188	12.7894
8.99382	13.6854
5.73461	13.2592
9.2927	12.9404
13.3328	15.0781
14.1385	15.853
13.8746	13.8538
13.8353	14.2802
13.8117	15.5585
13.7405	23.1834
13.7405	34.6022
14.7121	31.5724
15.6473	23.2549
16.7785	22.3829
16.5738	22.4388
15.4829	24.7611
15.0696	26.8562
16.4878	29.1889
20.867	31.9947
30.4858	34.6022
38.995	27.7183
43.6231	24.4621
44.3665	24.9151
37.862	25.0088
28.1658	23.6877
22.0712	20.1853
21.4128	16.659
20.874	16.3296
21.9948	20.4418
21.2208	24.0918
17.6269	23.8664
16.6529	21.7298
18.1009	18.347
15.0696	15.8257
10.8367	25.2801
10.5421	29.8449
6.78138	28.3875
4.36036	25.9757
17.8514	22.0805
27.0259	30.827
30.5208	28.9084
28.0159	25.5153
23.8463	29.5904
34.6854	28.0862
26.2177	3.60249
11.7713	11.0233
12.5024	18.4478
12.7126	22.3151
13.4838	22.8999
8.85967	18.905
9.48637	24.6559
16.9277	27.4171
17.4495	28.8955
13.1673	32.2129
7.51578	34.5362
11.6716	33.4461
14.1423	30.6466
15.9501	31.2628
20.6177	35.7796
23.0606	35.8804
21.456	33.7099
19.2867	32.8467
16.2948	31.9055
11.5322	22.8024
20.7535	10.9587
26.9103	15.679
26.0217	20.1429
28.545	18.7681
30.8336	21.205
28.2328	19.1366
21.8938	15.6328
20.6965	11.7216
24.2327	11.3939
0.97075	14.0828
4.79421	17.3818
9.67002	15.9105
8.20978	11.9765
3.9964	11.9091
9.58163	12.3073
18.68	20.9528
22.778	35.9873
25.6345	35.5148
31.0054	26.1278
37.357	22.8118
33.6913	21.6003
25.4135	23.6877
14.7121	31.3254
7.7938	34.372
20.1361	28.9394
21.8718	31.2763
19.9044	27.129
18.4129	24.8407
15.3443	27.4778
13.4838	28.0032
11.3615	25.2285
11.7287	20.1518
12.3017	15.3048
13.8117	12.3073
16.8937	17.7268
17.3028	21.2882
16.3336	20.0509
15.603	17.7162
11.4594	13.4263
7.04053	16.2061
9.99258	29.9399
10.5421	31.1561
9.89586	24.8755
8.23766	23.6521
6.48478	21.1904
9.08208	24.9464
13.3328	20.6184
11.4594	22.6587
20.0965	23.2713
22.958	21.2134
13.8629	18.2862
10.2383	5.2613
4.65835	9.91796
9.35976	10.8422
16.0198	13.9459
18.2479	21.7116
17.1394	23.9138
13.7047	24.9151
8.84033	23.4023
4.65835	20.6984
8.52453	27.685
11.2029	29.7052
10.7115	22.6606
11.1025	25.8236
13.8353	26.0096
15.1689	26.1094
11.5031	26.7461
7.17851	30.0246
8.29311	34.307
12.4226	30.8855
17.5533	27.5298
20.9116	30.6
23.1422	29.4459
27.4786	17.4709
32.4969	12.7972
39.8087	17.6951
47.5967	16.8321
49.8617	13.3486
46.1004	15.9828
36.7003	19.6518
22.9745	19.5776
17.3509	13.2592
19.3207	11.1377
25.1842	14.6022
26.1639	16.9472
22.2423	14.4541
19.577	13.5109
15.3443	13.6962
14.0499	13.169
15.6473	19.1223
14.1883	32.3257
11.842	35.6892
11.9681	29.7826
7.00765	25.5502
4.12607	24.0361
17.6269	23.4023
26.3849	29.1953
28.8442	31.6875
26.4646	29.1953
23.2879	29.0204
36.8495	26.6442
31.5652	26.8504
6.83233	28.5044
9.66415	26.0358
11.0418	22.3481
13.1548	18.6374
10.2768	16.0785
8.72987	14.572
15.1441	19.1749
17.6152	21.2196
16.8284	17.8557
12.1065	12.7855
12.1886	5.30124
13.9567	18.8806
16.7252	31.5691
21.3651	31.45
23.3523	24.0813
20.921	22.0509
16.5738	21.1696
14.745	17.6951
13.3533	17.4736
25.0475	21.6003
27.9268	22.112
23.526	21.6995
28.8184	17.8844
31.72	14.5519
27.3301	14.7452
22.5769	20.0284
22.5937	18.347
23.7389	15.9738
27.253	15.0006
26.7598	21.4778
21.2208	21.9935
13.9995	21.6489
11.1025	20.4769
13.1673	22.8024
15.562	25.8641
15.6745	27.8895
12.829	23.489
13.0332	16.9695
23.3643	18.2073
29.6996	16.8771
28.6497	17.352
33.3297	27.906
35.6307	33.1371
25.8987	29.6065
12.3914	29.3091
3.9964	30.4407
15.4933	24.4316
23.6919	17.0363
24.1966	21.7056
20.8575	18.4151
15.9268	13.304
13.1673	13.7573
12.608	14.8506
13.3533	15.2794
17.8022	16.8546
20.6177	13.304
21.5306	11.837
23.0483	15.6174
24.1356	14.7452
21.6921	13.2254
16.6181	15.1295
10.9551	13.8893
8.85967	11.7516
9.52817	15.1263
11.0418	25.8392
11.7713	32.472
9.94719	31.7256
6.86608	29.9883
7.9831	29.5357
9.94719	30.5627
11.2627	24.2969
22.8029	12.4167
22.7696	24.8689
14.5684	32.5136
8.99382	31.0316
2.40131	28.5876
8.41646	26.7917
13.9995	22.8024
16.7785	19.744
15.9268	18.1664
12.6865	17.3194
9.21278	21.5657
7.73457	25.2817
12.5377	25.285
15.438	19.0381
15.3687	11.2148
15.2954	12.7894
15.4207	22.5635
13.9294	29.0422
12.829	29.6151
13.2834	24.681
16.6686	19.3812
19.9044	17.6871
22.9498	14.722
28.0775	17.5861
36.2835	21.3069
42.9168	22.6093
47.2052	22.3829
51.3685	21.0035
51.9867	18.2022
45.7736	15.0265
33.0123	8.55787
19.6614	22.8643
15.4933	21.2384
20.5047	16.0517
24.2764	14.3179
27.0259	13.2254
25.9961	22.3151
21.5576	20.9039
18.5705	17.3818
14.8975	18.6498
13.0963	23.424
14.0808	24.8639
13.8117	25.6859
12.6735	24.6894
12.4581	13.8253
6.56464	14.9421
5.13488	14.9421
18.6691	19.3717
26.0421	32.0876
25.2556	31.4688
24.246	28.2752
24.8677	30.3616
37.7404	28.2752
35.0627	19.5404
4.90252	19.194
4.2928	28.552
3.25281	19.5683
4.4663	14.5854
9.87868	19.289
14.7669	18.1125
12.3017	14.4168
10.6483	12.9404
13.4798	8.64809
15.4103	13.0933
15.8901	16.2562
14.5313	13.9459
14.5943	14.2492
16.0561	13.7573
19.9745	10.4792
23.9704	10.5181
23.0912	12.0602
17.9982	18.0816
12.829	26.3285
14.2607	30.7428
17.3058	32.9845
26.662	35.0306
27.204	38.2919
24.721	30.5591
31.7872	19.5707
30.8869	11.6655
23.526	28.5005
22.1689	33.646
25.0746	30.3035
24.8732	26.4294
25.1286	23.1669
24.246	21.9439
22.3411	21.4594
20.5721	19.194
16.6781	21.7116
16.0957	23.8312
18.7915	23.4023
19.6077	14.4913
17.0876	16.6162
18.2844	19.8721
26.33	20.9591
31.3056	23.7605
28.0715	27.7016
29.5301	26.2071
28.1837	18.905
14.9767	16.212
4.75755	16.2209
14.3666	19.3976
21.0612	20.8186
25.0746	21.3131
23.9259	22.4869
18.1802	24.5551
13.8156	23.3369
14.8975	17.9184
14.7121	11.6135
18.9932	21.7217
22.5937	25.5676
22.5177	18.6275
21.0914	10.7479
20.6679	12.9404
20.4491	18.7681
17.6592	22.8699
13.7326	18.0635
11.842	15.3142
10.5688	20.3318
10.3425	24.8424
11.5128	24.2437
12.5333	23.4294
12.8419	23.568
10.0602	17.6739
8.23766	17.9808
5.48581	22.1454
10.9346	30.9199
25.1716	35.1619
25.6135	29.0191
19.6691	27.6529
15.1865	27.84
10.6272	21.922
12.0098	14.3316
15.4829	17.798
14.5684	28.7292
11.9681	23.81
9.90729	20.9612
9.04437	22.2041
13.7047	23.0154
19.3728	22.3636
20.5529	15.3805
18.7454	12.0602
17.0232	16.4867
14.535	16.8546
13.134	16.6989
15.6473	17.064
21.5328	13.3486
23.0769	10.5905
22.069	11.7216
24.1814	11.4999
34.2156	10.4353
44.2413	16.9108
46.8058	23.6021
46.9529	28.9071
45.4162	35.4594
38.385	39.3987
26.0353	33.6373
16.3723	30.5591
14.7559	26.4113
17.3058	10.2677
23.1645	21.5697
28.9811	26.0358
27.0259	26.3767
22.3411	24.2574
21.0914	23.6128
18.7264	24.1195
15.4103	22.4446
12.7082	20.5424
13.6729	19.0019
14.1883	16.989
12.829	11.6004
11.5322	23.9138
5.61162	20.7307
7.03232	17.0529
18.8077	19.0019
23.1726	27.0424
21.3331	27.5971
22.7029	18.079
26.603	14.8407
39.5585	17.0363
35.3004	19.7738
3.90753	20.9676
9.52221	23.154
10.0321	24.7228
6.78138	24.9349
5.32426	23.2713
6.27592	20.3847
8.20978	16.6133
14.7815	13.1878
17.0017	13.9741
12.2476	25.9494
11.8795	30.7011
13.5404	29.4359
14.4791	21.5758
14.6644	15.4276
15.86	17.7136
17.8803	23.5734
19.4481	19.0983
22.753	13.7717
23.858	16.5011
20.7819	22.8643
15.9966	26.2375
12.608	25.5866
14.9587	24.9167
19.365	24.5955
27.7762	21.9856
28.8054	25.4787
28.4572	35.2112
32.5233	39.2593
26.6751	33.9856
19.9545	27.5172
21.5306	26.0726
27.4084	22.3829
29.1141	15.9948
29.0449	13.0933
27.1247	18.1125
23.5735	21.1946
21.3194	18.3647
17.2787	19.9425
13.7524	17.8085
17.6152	21.5433
21.0006	24.8887
20.8316	19.5707
21.2415	17.1194
25.6135	16.5703
28.2907	15.0878
27.4038	16.0158
25.8919	16.5616
21.5846	15.6328
8.41646	15.3521
10.6536	14.0514
19.1631	11.8072
23.3402	9.91796
25.885	11.7216
24.2118	14.9225
16.311	19.0381
12.9146	30.8304
14.1883	34.9333
15.4103	31.1955
18.2844	31.8818
17.7119	31.6962
15.98	21.18
15.1759	12.5967
14.8903	22.1454
15.1193	23.4023
14.1845	21.2861
12.9316	19.3505
11.8467	18.8245
11.7713	19.0574
11.8373	19.2582
11.3615	18.2761
12.2113	13.5803
13.9411	16.3734
13.1673	27.6947
10.7272	20.2321
5.61162	14.1628
15.5311	16.5616
28.8742	26.3571
26.7923	27.6794
17.6622	20.3318
18.5705	14.5988
18.8294	13.4263
17.182	18.2862
14.7231	22.3481
11.9681	24.771
9.40821	23.5537
5.97279	23.0135
8.87897	23.9786
17.0508	23.1834
20.7226	19.9016
18.2619	15.3269
13.6369	20.5576
10.3261	32.094
8.93659	34.447
11.1176	34.4312
19.0917	31.6273
25.9278	25.6166
26.0353	24.0813
25.1286	24.2127
33.7329	22.2275
45.6656	16.1884
42.7162	13.3968
30.9147	17.2101
26.9874	23.2128
23.0504	24.6241
14.5015	22.9298
8.93659	22.9894
13.8589	23.7126
17.6387	22.7439
20.141	30.456
24.0243	37.7685
30.2402	35.1901
27.2719	27.5663
20.8316	23.3587
20.8316	21.8122
18.8104	19.938
15.6847	15.8044
14.2986	15.3142
15.438	21.6894
14.2986	16.5616
11.1025	13.7752
9.38402	14.3316
5.22488	14.722
5.8251	19.2107
16.9184	21.484
21.9378	18.0015
21.8718	16.4316
24.7173	15.679
29.6124	14.8407
40.5866	15.6821
33.4461	16.5559
2.42566	16.478
5.8251	17.4574
10.1775	15.543
12.3017	13.0933
7.51578	14.0268
6.83233	15.6174
10.8367	15.0103
15.438	14.8407
19.5075	25.6308
16.6781	30.9507
11.1879	29.8425
11.2627	30.6698
12.8633	32.3582
13.7326	35.0707
15.6847	28.4035
19.7707	21.8602
21.6586	21.8022
20.8457	23.3932
20.6988	23.9995
20.9632	21.9439
19.7225	20.1965
17.6181	19.4188
15.8901	15.3048
16.0429	7.4128
17.9523	15.9738
29.6124	25.0202
32.2004	22.594
29.0845	16.5127
29.7214	17.1111
22.7425	26.2056
18.3822	27.2494
20.291	23.9768
29.2376	15.6544
34.1493	11.2148
32.096	18.8806
27.9389	23.2128
22.1732	24.3259
17.3778	23.4294
16.1907	24.1039
12.7126	26.1888
12.2113	25.9122
18.6391	21.3874
22.5177	15.5306
22.4923	5.06721
23.6919	19.847
25.9944	29.2029
29.0506	32.9845
25.8919	34.4312
15.7491	33.0971
0.68646	28.4832
13.2462	24.2849
18.5595	25.6623
22.778	24.6291
25.2628	19.7554
20.3982	17.1194
10.6007	14.9551
10.1941	12.549
8.84033	19.9787
9.99258	22.6606
13.6729	22.4099
15.8968	24.0344
15.7288	21.8122
13.9099	18.0093
12.8419	31.38
14.046	30.1784
13.3328	22.9838
11.2627	23.3678
11.8795	23.84
14.0189	23.6681
14.0189	21.3627
12.9146	13.1577
13.4757	16.6276
14.3666	20.8698
14.31	12.8516
13.9917	17.769
17.185	18.0713
28.7724	18.304
34.8055	18.9995
25.0908	20.0441
13.5566	18.4979
18.7046	19.194
22.1581	20.3913
19.6205	20.0824
16.4654	19.9175
14.7705	20.9782
10.3425	19.847
5.61162	18.0816
13.5767	16.639
19.2027	15.853
18.0667	18.8831
12.9146	20.1585
9.58163	18.2047
9.43233	14.722
11.2825	20.0441
15.7794	27.1074
21.6586	26.5386
20.1928	23.1834
16.2851	25.8688
16.8937	39.5153
34.332	42.1515
43.6728	21.7056
27.2924	18.8538
20.3496	23.9419
23.6289	28.5005
17.3299	29.2902
6.42196	25.0774
8.46392	16.8799
15.7288	8.11642
21.0821	9.07358
23.8483	13.7106
24.2384	16.0785
29.1746	21.2882
28.5172	19.7623
22.1646	16.2356
21.9048	22.3151
19.4274	24.7161
16.2656	24.4621
17.2606	16.989
17.5798	11.2599
13.6729	19.1366
9.99824	22.531
9.16322	22.5921
6.52928	22.8699
5.8251	23.6521
15.016	24.3123
22.8776	24.994
27.652	22.4157
29.2642	18.7288
32.9655	17.8923
40.272	23.1319
29.9694	23.9716
5.81512	27.4171
4.59524	31.8569
11.0367	33.2537
12.4315	30.2703
7.99028	26.8064
10.4563	24.5753
14.8903	24.3259
19.2342	23.9664
18.9504	20.6011
13.4269	20.5489
10.0883	21.8022
10.5688	17.0363
10.8574	14.7914
11.8044	18.7091
16.6749	23.6539
21.5035	27.6306
22.4775	22.926
20.9983	17.4062
19.2342	30.4183
20.7155	27.3477
21.3878	19.7348
18.8644	27.5663
15.3721	27.6738
14.1845	24.2127
19.0705	16.639
31.1069	11.7043
32.3377	18.0015
27.1454	15.8257
26.2664	17.769
20.5047	22.4254
17.6181	22.9615
19.8364	23.9768
32.5405	21.0056
39.8225	21.3027
34.0837	21.9558
26.0539	23.5322
18.2704	25.0088
12.498	25.6922
12.608	25.2801
12.7385	24.6894
9.54603	22.4523
14.0189	20.3847
20.4878	19.5404
24.0896	18.0015
24.4497	21.0035
26.4447	21.18
28.9711	19.289
20.6225	16.7189
5.57001	20.6249
7.45424	28.4885
14.3553	27.1936
17.8225	20.125
24.1107	19.0381
23.0933	30.0632
11.4983	44.5802
4.33346	39.3275
8.62454	9.43527
7.17851	15.0006
7.9326	19.6864
13.4919	23.2219
16.9925	20.6703
13.8746	16.6276
13.4147	13.6601
14.0499	10.8234
14.8541	7.4128
13.7326	12.3073
11.6716	21.1612
13.4188	26.1201
15.7288	20.3119
16.8657	17.7268
16.9648	22.5769
17.6181	22.5769
16.7441	14.6022
12.8932	10.9169
12.829	18.0713
21.7988	21.1863
33.3842	21.5697
32.2004	19.5776
18.6582	18.3344
13.0332	20.9358
19.6077	24.5736
22.8631	22.408
19.9645	19.7003
18.5154	15.9828
18.3488	25.5486
12.5685	30.929
11.2179	29.688
20.3982	26.1385
22.0472	30.2166
17.8514	33.7609
11.5322	30.6594
7.00765	27.1936
7.91085	26.5922
9.16322	22.4523
12.3914	20.8592
17.6622	23.9243
17.4107	26.5386
20.1039	27.228
28.8914	29.9629
42.1551	33.5137
43.3706	30.693
28.9555	22.5367
32.1336	21.651
31.5323	24.676
19.8137	25.2672
10.2768	24.2626
14.0499	27.268
21.0006	28.0577
24.9878	24.8936
24.9987	21.5351
21.6362	19.744
27.9268	15.543
29.0336	10.5132
22.5937	15.3079
23.0769	16.2061
19.0332	14.7617
16.5896	24.0501
18.7345	21.6185
17.8803	21.4368
13.8156	25.6245
11.9588	24.2007
10.606	24.418
5.41104	25.889
6.08828	26.5863
15.5345	26.4008
25.2752	26.0619
31.3856	25.0088
28.545	22.9391
33.0424	20.6768
37.8166	19.0092
27.615	19.0381
12.9316	14.903
2.19676	17.769
5.97279	18.9293
11.2775	18.9705
11.5805	18.7484
9.90729	25.4213
14.7231	32.1938
17.185	26.4008
19.3441	16.8208
16.1482	14.6556
7.50812	21.0794
5.0548	33.08
8.84033	42.7399
7.85256	31.546
8.25156	11.6655
13.5606	15.3079
16.7441	17.1194
16.5643	21.2861
16.4238	21.938
16.6023	17.0224
20.0766	11.3539
21.1261	13.8146
16.9894	17.4574
13.0963	21.0542
13.5767	29.441
22.5262	29.124
29.6247	22.8099
27.9812	24.1454
26.2177	18.0919
23.6919	9.70369
18.9504	11.7216
18.0781	17.0363
24.3293	20.7048
38.8849	22.9372
41.4131	21.3874
28.3055	17.769
19.0465	19.1223
15.1759	25.3188
7.30591	22.594
8.38239	18.8538
13.8156	17.0363
13.1673	17.9262
11.8185	9.27022
14.9982	16.9444
20.0518	12.8516
22.8631	12.0893
24.5468	35.1265
21.8519	39.9099
9.99258	31.1233
6.28515	30.4183
14.127	34.1574
15.7794	33.0318
18.3488	26.6442
23.8871	25.0578
19.2867	23.6966
7.25841	16.0696
0.97075	16.5098
6.48478	21.5697
9.87868	27.4721
11.1025	31.0452
14.4604	34.0282
16.0594	37.1774
9.80388	37.1664
14.1577	31.37
16.7879	26.4594
16.4398	27.6738
15.2604	30.0776
14.7997	29.124
15.3965	24.3516
15.86	23.498
16.7127	30.1329
17.4256	20.3296
19.6308	10.729
19.4118	11.0233
12.0098	13.2254
7.9326	15.6174
18.0325	15.6544
29.8661	18.2761
25.2859	21.922
16.6181	17.7268
19.6077	18.4979
25.0475	22.0824
26.7533	22.742
24.0032	25.5913
21.23	27.489
19.3415	26.8284
10.6272	24.2488
9.87868	21.0794
19.5075	18.8269
17.185	17.6871
11.2627	17.452
8.99382	16.5127
8.72333	18.4478
11.7477	14.9584
12.8076	16.5213
16.6781	18.8831
23.0606	17.8818
28.1374	20.6357
37.5776	26.9699
46.6968	28.158
50.164	17.4493
44.8939	10.9864
33.718	11.513
26.8166	18.7066
16.3723	25.4644
12.3017	33.7002
13.2172	40.3048
20.8363	25.5992
25.4135	13.3894
24.1011	18.0816
21.5125	21.3131
19.0705	21.7298
27.4848	20.6444
28.4924	22.4869
21.8718	23.4023
23.2859	21.9677
18.8967	20.0644
17.3028	26.9117
19.5075	33.1291
17.5	31.818
13.2172	25.1393
9.21278	12.719
2.76518	5.25127
5.90434	11.0417
12.175	16.3149
17.6651	20.8336
24.721	22.742
29.9895	21.6894
27.5283	18.5354
33.4926	13.8573
37.876	25.0529
33.7436	24.8242
25.6223	21.8122
11.3072	22.1591
7.45424	20.3296
3.90753	16.8546
4.18239	16.3734
6.78138	20.1853
10.3479	14.0584
11.2825	8.26843
12.1065	11.2599
15.6847	13.7106
16.3884	8.41139
17.6181	6.69416
14.127	12.481
4.86669	19.0019
1.71571	26.4008
6.57346	37.502
5.8251	40.8398
6.71281	33.645
10.9807	34.1724
12.7126	34.1499
10.9346	28.6926
10.9346	22.8999
13.4269	23.4872
17.3509	20.3495
17.5	12.6718
12.7774	17.9157
9.86148	25.1523
13.8353	27.7016
24.0032	30.1928
25.9278	28.8295
24.1107	25.3829
25.417	28.135
20.7535	32.7865
17.6387	32.5147
20.0169	33.8416
30.624	33.8617
40.4476	28.2039
33.9876	18.9414
21.2415	18.8611
19.5281	28.2483
17.4256	24.8755
11.8982	8.77274
12.8505	12.549
18.4794	16.2827
18.5154	19.6449
15.4103	22.5769
15.7119	24.2213
15.5311	21.4922
16.1252	17.5004
15.7288	16.2356
9.43233	17.7453
6.56464	17.1689
15.2814	19.744
19.6742	21.9519
20.3715	21.9558
19.5075	19.744
18.2844	17.243
14.0808	16.0068
8.02611	16.5011
4.7698	17.1772
5.48581	17.0363
10.1941	20.7048
11.9169	20.1853
13.8353	17.5139
15.3129	20.4089
10.2163	18.6473
13.9917	19.8241
18.4156	22.9167
15.7794	20.3627
13.2462	11.9765
12.829	11.6004
13.134	12.8438
13.134	18.0713
12.8505	23.725
14.4492	28.0386
17.7207	41.0618
18.6555	31.6711
12.4581	4.25033
7.77904	15.9346
17.9982	20.2854
31.4481	19.7623
28.7983	20.4353
17.5533	22.1591
18.0325	20.3627
22.0472	15.3079
24.7413	15.9075
24.7541	26.0358
23.9259	34.6305
19.3441	36.9585
8.91103	24.6358
13.4919	6.2149
21.1446	6.17252
17.185	12.2378
12.3958	15.853
14.4903	18.5504
19.0039	18.6943
22.4222	18.7091
25.6379	19.1175
30.3817	9.43527
31.0707	20.1362
35.1459	27.7225
43.4731	24.8159
45.0746	22.5921
40.2323	19.1223
30.66	11.7216
19.753	12.501
10.9346	22.8042
12.9188	20.5075
17.5651	13.8715
17.7673	10.8468
22.9498	14.6556
24.6675	14.9486
21.8364	11.4293
20.1632	15.9828
18.937	22.594
26.6473	27.9868
27.1502	31.2852
20.5216	29.7138
24.2422	34.5215
21.9926	39.0677
20.1039	35.5941
19.7961	29.7028
14.1423	22.8868
8.53793	19.7623
3.08622	20.5075
10.0602	16.0158
15.8198	12.0142
16.2851	22.8718
16.7033	30.1784
21.1007	29.2092
27.4084	26.4968
30.6767	18.922
36.3779	16.141
40.7949	25.6166
39.5821	34.2651
28.4264	37.0938
10.2107	37.657
12.7082	34.3396
9.61709	26.2558
7.04053	17.0085
7.91085	16.8546
9.67002	23.3678
11.6572	24.7077
12.0098	13.3783
12.2476	8.26843
15.86	16.0905
18.1463	21.3565
18.9504	25.7189
13.1673	26.4983
3.39398	17.6739
0.76747	16.6933
4.01101	13.8039
4.16839	14.2044
5.47519	13.5984
9.2927	14.2802
11.1025	16.639
9.59938	18.7041
9.21278	19.2368
11.9588	19.1606
13.2545	18.922
12.9825	19.1892
9.62299	18.8636
8.13261	17.0363
14.1845	18.079
24.7707	18.347
24.5245	15.5523
22.0538	20.9782
22.4775	20.6509
17.4107	19.3976
16.9863	20.6076
22.9745	16.2827
35.394	14.0933
38.0007	15.9557
25.1142	15.853
18.6445	18.3571
20.0369	20.8592
17.9293	24.418
15.4276	36.3343
16.8533	32.9511
23.3342	9.0679
25.5015	9.47334
24.2783	19.0357
21.5823	22.2529
17.1971	19.8356
13.5404	15.9738
5.51754	12.0142
5.61162	13.8573
14.7559	22.9615
19.8969	30.1353
22.7613	34.47
24.1814	35.7949
20.4491	21.9519
13.5606	3.0082
8.10436	9.39156
6.16405	13.8039
8.43684	15.5026
9.73429	16.0875
8.18881	15.0006
6.73861	16.8883
10.2768	20.1697
13.7365	15.679
9.24361	13.4227
10.7115	23.611
18.4628	21.0289
16.6749	15.9075
13.0206	15.5337
10.8211	12.6244
9.87868	5.68483
10.0995	11.2464
13.4757	20.6444
17.9982	24.5264
17.6885	21.5697
16.8937	16.1172
13.3533	15.5026
5.97279	17.1442
17.8803	13.7573
33.0989	10.5035
30.3543	18.4302
11.5128	25.2026
16.6875	28.4554
21.4944	28.3448
25.4135	25.5676
27.2467	29.8462
26.2043	42.8255
18.4406	37.9766
13.7365	20.9549
19.7225	14.3623
23.0933	14.765
19.7809	17.3411
18.7345	13.6962
21.3331	13.7752
23.9259	25.3123
25.7455	29.0665
29.2823	20.4374
33.029	14.572
34.7255	15.725
40.6653	23.4113
45.7033	31.5471
40.3467	31.9216
30.6664	33.5897
20.0219	32.613
10.2659	27.9554
11.9169	23.1153
18.9852	20.3495
19.753	17.0363
18.8104	19.6449
21.5035	21.1883
23.0483	17.0807
21.7433	9.39156
20.763	14.6322
20.9702	18.0816
27.4786	20.6357
27.12	18.7091
22.9024	15.9557
28.118	15.679
27.2214	11.3226
22.0886	11.513
15.5893	12.0477
7.25841	10.9169
6.6348	13.5255
10.6483	17.4736
16.5165	21.762
16.9277	23.1669
14.5498	22.1591
13.8629	21.3296
16.8937	21.2612
26.4397	20.3495
33.9077	20.0351
37.4824	18.4478
40.1614	15.78
38.3378	21.4778
24.558	21.4881
8.25156	18.905
10.3643	18.2277
8.29311	14.5988
6.91639	15.9346
8.20978	16.2209
10.9551	14.8112
12.829	17.1331
11.6477	18.7164
10.3261	19.5148
15.0696	26.4294
20.4878	31.1504
21.73	22.4523
12.5024	11.4426
2.00063	20.1853
0	22.7967
2.67888	20.3847
2.00063	15.5026
3.70758	16.2415
7.32954	23.2054
10.7795	24.418
12.0098	25.8174
9.87868	30.332
8.0831	32.498
8.41646	20.5598
10.133	5.45799
7.9615	12.6757
8.04753	15.33
15.6473	16.2356
27.1581	17.4736
25.3427	17.417
18.5292	17.6234
17.6622	20.0351
16.1285	19.1223
19.8642	11.6135
31.1966	15.1552
41.8187	20.0981
36.9781	14.3008
20.2321	12.6006
12.6865	14.7055
13.4188	10.6957
13.8038	16.2415
12.0835	24.0135
11.1478	25.5486
19.2552	22.3442
27.9026	15.4432
33.1982	17.7453
28.5275	19.4587
17.9667	13.4669
8.51782	12.9404
4.4532	21.1883
11.8467	26.3767
17.3299	26.558
21.0612	24.1299
25.7178	22.615
25.9552	28.9845
21.9948	38.8526
18.7264	33.9675
13.1172	16.2415
8.41646	11.837
10.3097	15.5678
10.4832	18.7091
5.69392	13.8999
4.50537	12.6006
11.4252	23.498
13.5606	25.0529
9.52221	11.2284
9.74011	2.18973
18.0296	11.7216
20.4274	26.4143
17.6651	29.7826
12.8505	25.9122
8.32069	25.3813
5.61162	25.1832
11.3566	25.7252
19.2158	26.6397
17.9896	28.025
14.5684	27.1419
12.0697	23.9995
9.25591	20.9103
21.0635	18.2124
34.4547	19.3245
31.0882	20.3296
14.1154	20.5489
18.7046	17.9548
25.3481	14.3623
27.1835	20.1585
29.4516	14.722
29.0957	9.58122
[truncated: 150,388 more rows]

## Sheet: Figure S5a`
TWI
Upstream	Downstream
5.758	4.87464
4.91333	4.73141
4.29901	5.17739
5.22772	4.63801
4.42746	4.46072
3.94738	4.38951
4.3414	4.49398
4.72813	5.61174
4.78763	4.93056
6.99056	4.46045
6.3667	4.89742
4.91629	5.10964
4.42162	4.59377
3.98991	4.23413
3.60776	4.19593
4.60626	3.9088
5.41221	4.17679
5.84997	4.40222
4.49514	5.1242
4.27208	5.31187
7.77291	5.57276
6.32772	4.75618
4.9855	4.75399
4.66836	4.65687
4.29535	4.28626
3.95743	4.22208
4.28758	4.18646
3.85717	5.36484
5.86194	4.87899
6.57219	6.11216
8.51873	5.56778
16.7059	5.51945
16.86	5.67658
16.9936	5.30744
17.1114	4.78741
17.2167	4.33702
17.312	4.23741
17.399	5.51945
17.4791	4.66169
17.5532	5.03526
17.6222	5.3887
17.6867	4.31532
17.7473	4.04753
17.8045	3.85175
17.8586	4.33987
17.9098	4.16791
17.9586	4.11091
18.0052	4.1591
18.0496	5.9595
18.0922	4.55264
18.133	4.00014
18.1722	4.99236
18.21	4.41538
18.2463	4.10943
18.2814	4.73281
18.3153	5.08725
18.3481	6.18655
18.3799	5.47078
18.4106	4.94459
18.4405	6.80531
18.4695	5.28868
18.4976	4.61947
18.525	5.42782
18.5517	4.82044
18.5777	4.65209
18.603	4.62733
18.6277	4.38183
18.6518	4.12743
18.6753	4.74056
18.6983	5.98663
18.7208	4.71925
18.7428	5.7744
18.7643	4.78508
18.7853	4.63188
18.8059	4.15205
18.8261	3.75733
18.8459	4.71272
18.8654	5.3517
18.8844	5.67578
18.9031	4.06377
18.9215	3.87508
18.9395	5.67436
18.9572	4.90116
18.9746	4.15836
18.9917	5.32048
19.0085	5.12357
19.025	4.10663
19.0413	4.08883
19.0573	6.00059
19.073	6.54965
19.0885	5.91905
19.1038	4.95176
19.1188	5.54362
19.1336	5.19587
19.1482	5.65402
19.1626	5.67198
19.1768	4.84055
19.1908	4.46725
19.2046	4.29086
19.2182	6.08142
11.2268	5.4908
17.4854	4.71406
16.9955	5.25364
17.0804	4.08896
17.8483	4.67584
26.6416	5.13333
26.6416	6.53612
26.6416	4.47526
26.6416	4.68762
26.6416	6.53995
26.6416	4.92232
26.6416	6.04037
26.6417	4.82969
26.6417	5.14862
26.6417	3.97332
26.6417	3.99293
26.6417	3.5583
26.6417	4.79336
26.6417	5.52447
26.6417	6.64278
26.6417	5.82116
17.356	3.82747
5.79322	4.5958
5.05926	6.65482
5.36015	4.48058
8.31261	4.20802
5.41143	6.57734
5.39762	4.47069
4.5325	4.18568
4.21412	5.33581
3.94878	7.41669
3.76805	6.23149
4.64878	5.7758
4.65884	5.91052
5.99061	5.11461
7.89634	4.87464
9.69739	4.67584
17.5532	5.41535
17.6222	4.4532
17.6867	4.31351
17.7473	5.03334
17.8045	6.70897
17.8586	5.83142
17.9098	4.58226
17.9586	5.22605
18.0052	4.01059
18.0496	4.67761
18.0922	6.01417
18.133	4.86726
18.1722	6.55471
18.21	5.68834
18.2463	6.65997
18.2814	4.94566
18.3153	5.38354
18.3481	4.37154
18.3799	4.23568
18.4106	4.32989
18.4405	4.77509
18.4695	4.54666
18.4976	5.43881
18.525	3.79673
18.5517	4.58011
18.5777	3.70031
18.603	4.70759
18.6277	4.37154
18.6518	4.24473
18.6753	6.26458
18.6983	5.80127
18.7208	4.75423
18.7428	6.91121
18.7643	5.05594
18.7853	4.20476
18.8059	6.34213
18.8261	4.27466
18.8459	4.21137
18.8654	5.92476
18.8844	7.28927
18.9031	6.22007
18.9215	6.99939
18.9395	5.05617
18.9572	4.79421
18.9746	4.31452
18.9917	5.18626
19.0085	5.92464
19.025	4.48481
19.0413	4.20867
19.0573	4.86211
19.073	6.89565
19.0885	5.91871
19.1038	5.30123
19.1188	4.2668
19.1336	5.52156
19.1482	4.16655
19.1626	5.77445
19.1768	6.4332
19.1908	4.19832
19.2046	6.84789
19.2182	6.75778
19.2316	5.56041
19.2449	5.86941
19.2579	5.57151
19.2708	4.35311
19.2836	3.76353
19.2962	4.01329
19.3086	3.80083
19.3208	3.99875
19.333	5.60134
17.0243	5.17711
4.68915	5.50152
4.43833	3.87912
4.47078	5.42311
4.95329	3.95489
4.31572	4.46207
4.61376	5.74322
8.48721	4.45427
6.08582	5.25771
5.25403	6.67702
6.03383	6.25692
5.00375	5.42374
6.84182	6.89922
6.83267	5.0102
6.69109	4.09342
6.70683	6.61515
6.87005	4.03341
6.8956	5.9519
4.78619	7.49038
4.52142	6.56741
5.28239	4.63801
5.27688	4.94781
4.37667	4.69512
5.80652	4.18568
5.83913	6.05491
7.34008	6.1117
16.5236	4.61984
16.7059	4.06194
16.86	5.0468
16.9936	7.13898
17.1114	5.83488
17.2167	5.70254
17.312	4.55134
17.399	4.13022
17.4791	5.77315
17.5532	6.3569
17.6222	4.51328
17.6867	6.28171
17.7473	4.47138
17.8045	7.84299
17.8586	6.13195
17.9098	4.3451
17.9586	4.47415
18.0052	4.20606
18.0496	3.72384
18.0922	3.49625
18.133	4.59231
18.1722	4.00566
18.21	4.37415
18.2463	5.84053
18.2814	6.21683
18.3153	3.90594
18.3481	3.6586
18.3799	5.78788
18.4106	4.31694
18.4405	5.58899
18.4695	5.70324
18.4976	4.56099
18.525	4.30899
18.5517	5.02241
18.5777	7.21563
18.603	6.44867
18.6277	5.37579
18.6518	6.51395
18.6753	5.46649
18.6983	6.38338
18.7208	4.85686
18.7428	6.18082
18.7643	7.46133
18.7853	4.06291
18.8059	4.3204
18.8261	4.63686
18.8459	4.51689
18.8654	4.12068
18.8844	6.39145
18.9031	6.02076
18.9215	4.40741
18.9395	3.92549
18.9572	5.89171
18.9746	7.28602
18.9917	4.53601
19.0085	6.73697
19.025	4.38241
19.0413	4.41637
19.0573	4.86347
19.073	6.81356
19.0885	4.20802
19.1038	4.08896
19.1188	6.89147
19.1336	8.04868
19.1482	4.15718
19.1626	3.97342
19.1768	3.84547
19.1908	3.74452
19.2046	3.68787
19.2182	5.7959
19.2316	4.39588
26.2929	3.74168
9.62068	3.52475
4.38117	3.49312
4.74052	5.57552
4.43195	3.65126
4.3323	3.56691
6.15449	6.17591
9.47425	6.09982
5.90856	3.67772
5.077	3.66258
5.8646	5.79921
6.43154	4.20655
6.0996	5.93424
6.04475	4.69512
6.33878	5.93933
6.29953	4.07364
4.41942	4.38939
4.1322	4.49038
3.94749	7.25576
4.30872	6.25385
4.48188	5.45991
5.10222	6.7643
6.81382	5.91882
4.02016	7.21272
4.84994	8.07374
4.49386	4.6246
5.06674	4.01711
5.11964	4.45108
5.22247	5.07509
6.59985	4.71272
8.19064	4.32235
10.0003	6.62815
18.0496	6.03212
18.0922	4.87309
18.133	3.97938
18.1722	5.94562
18.21	7.3068
18.2463	4.32153
18.2814	6.64961
18.3153	4.99108
18.3481	4.43708
18.3799	4.17457
18.4106	5.23956
18.4405	7.07562
18.4695	5.09404
18.4976	6.75455
18.525	8.07528
18.5517	5.01827
18.5777	3.8911
18.603	4.3941
18.6277	3.36019
18.6518	5.33377
18.6753	4.39588
18.6983	4.92952
18.7208	6.45874
18.7428	5.17626
18.7643	4.23225
18.7853	3.70007
18.8059	3.90221
18.8261	3.56977
18.8459	4.26529
18.8654	6.0886
18.8844	3.64546
18.9031	4.21401
18.9215	6.34872
18.9395	6.23771
18.9572	3.77202
18.9746	6.20724
18.9917	4.9653
19.0085	5.92476
19.025	4.87899
19.0413	4.7034
19.0573	4.16088
19.073	5.8072
19.0885	4.05324
19.1038	4.04364
19.1188	3.99789
19.1336	7.49958
19.1482	7.54955
19.1626	5.79568
19.1768	6.87818
19.1908	7.74771
19.2046	8.26844
19.2182	4.55926
19.2316	4.10796
19.2449	4.36113
19.2579	5.3789
19.2708	3.96724
19.2836	5.7314
19.2962	6.80619
19.3086	4.58693
19.3208	6.51456
19.333	5.23388
19.3449	3.98781
19.3568	7.61186
19.3685	5.02585
19.38	6.88424
19.3915	5.63463
19.4028	4.89404
19.4139	4.01102
19.425	3.85175
19.4359	7.10059
19.4467	5.33602
26.2922	4.44593
17.5532	8.55409
9.48188	6.83459
4.29901	5.87414
4.97328	4.24324
4.40425	5.42923
4.10757	3.5426
5.13679	6.44823
8.93041	6.44963
5.47308	6.04037
5.10384	4.63494
5.72887	4.22866
6.75555	4.42586
5.04525	4.23353
4.83932	4.16979
4.47769	4.06911
4.45297	4.06714
4.03473	3.94275
3.78008	5.18692
4.13788	3.91435
5.08689	4.21137
4.18766	6.035
4.37547	3.44723
5.19626	3.7253
6.41282	6.69241
3.54738	6.34059
4.59779	4.83082
4.34258	7.07812
4.65135	6.34928
3.90342	4.14438
3.75379	4.6315
5.12524	4.34296
6.43154	4.04647
14.9141	4.69383
15.6073	5.94832
16.0127	4.62311
16.3004	3.92391
16.5236	4.01026
16.7059	4.30344
16.86	7.51309
16.9936	5.86049
17.1114	8.28994
17.2167	8.2794
17.312	3.71051
17.399	4.23148
17.4791	5.02304
17.5532	5.50656
17.6222	4.11051
17.6867	6.22627
17.7473	6.55937
17.8045	4.07929
17.8586	6.36848
17.9098	4.20476
17.9586	5.56163
18.0052	7.371
18.0496	5.64032
18.0922	7.28307
18.133	5.83314
18.1722	4.15615
18.21	4.95301
18.2463	3.72701
18.2814	7.15886
18.3153	5.51041
18.3481	4.25003
18.3799	8.4979
18.4106	6.64664
18.4405	4.25171
18.4695	6.34855
18.4976	4.41274
18.525	3.68761
18.5517	5.35931
18.5777	5.22618
18.603	5.14079
18.6277	4.42523
18.6518	4.84055
18.6753	4.03549
18.6983	3.99484
18.7208	3.95381
18.7428	3.98036
18.7643	4.05854
18.7853	4.53492
18.8059	3.68926
18.8261	3.89514
18.8459	5.66621
18.8654	3.98077
18.8844	4.69173
18.9031	6.01058
18.9215	4.94219
10.2415	7.49481
13.5719	5.34177
13.0881	4.12855
12.9696	7.52261
13.112	5.0843
13.4549	4.89452
14.1119	4.92883
15.8033	4.39328
23.2976	4.58693
23.2978	5.87495
23.298	6.15722
23.2982	6.03838
23.2985	5.0813
23.2987	4.81574
23.2989	5.02376
23.2992	4.86429
26.2913	7.49593
17.8045	8.08328
17.4791	8.2758
9.64024	3.91762
4.37109	3.54843
4.50337	6.06857
5.31201	4.02243
4.68797	4.01839
4.86884	6.87936
8.65964	4.12246
6.39767	4.02906
4.57009	6.25302
4.69246	3.74769
5.28025	5.75648
6.75555	4.3302
5.16347	8.04432
5.39086	7.19741
5.77749	4.10146
5.93318	5.47728
4.19349	3.70865
5.23524	5.4103
5.74431	7.32677
4.12436	5.82551
5.94717	5.0158
6.07189	8.32345
4.26446	6.91859
5.38099	7.04001
6.51851	5.00052
6.63853	3.44237
6.59093	3.71536
4.5871	4.75569
4.06075	5.12471
3.93294	4.59377
3.75021	4.3778
4.94143	4.29755
5.23681	5.28313
6.73463	3.74847
10.716	4.82371
17.2167	4.55967
9.81802	4.98324
14.6259	4.61393
14.0891	3.7938
13.8229	5.01373
13.8617	3.6163
14.2455	3.69187
14.7201	6.0934
14.4324	3.68787
14.4329	4.96377
15.0508	6.67576
16.6801	7.71721
23.0758	5.56778
23.0761	7.66087
16.681	6.87709
16.3412	6.31685
16.6881	4.90362
23.0837	4.98923
23.084	4.47055
23.0843	4.78095
23.0846	5.37907
23.0849	5.55502
23.0852	6.94678
23.0854	7.71775
23.0857	8.07064
23.086	7.86162
23.0863	7.54126
16.6912	7.4227
16.4259	7.83326
16.7727	8.82938
23.1684	5.15655
23.1686	3.85669
23.1689	6.01384
23.1692	3.81512
23.1694	6.98188
23.1697	3.69391
23.17	4.21865
23.1702	4.23148
23.1705	4.23914
23.1707	6.40276
23.171	6.00354
23.1713	4.28559
23.1715	7.89831
23.1718	7.03794
23.172	4.30097
23.1723	3.87008
23.1725	5.58763
23.1728	5.8377
23.1731	7.3686
23.1733	6.50091
23.1736	8.79074
23.1738	7.26029
23.1741	4.59869
14.6995	3.78459
13.4489	3.76326
12.2381	4.06484
3.85507	4.00604
3.80179	4.41132
3.91547	5.1831
4.16359	4.26984
4.58384	5.25829
5.11477	4.99985
6.75555	6.22307
14.9141	4.24219
15.6073	5.96042
16.0127	3.84428
16.3004	5.25875
16.5236	4.0857
16.7059	4.73697
16.86	5.15042
26.2547	3.63632
18.8261	4.29975
17.7473	3.53974
17.399	5.87715
10.0992	3.8588
4.5325	5.69443
3.69212	8.34718
4.4389	7.42562
4.78078	4.08538
4.62608	4.16535
4.26557	4.56798
8.48063	4.81795
6.68134	4.83624
4.3106	4.72863
4.43962	4.54666
5.0329	4.5368
5.79537	4.53917
4.99194	4.454
5.39908	5.69238
5.76359	6.27295
5.77092	6.27736
6.71704	6.02431
6.86483	5.92392
7.0511	7.74894
7.63506	7.79286
8.01262	9.01765
7.50235	4.03043
6.11874	6.2564
6.04741	4.31959
6.67547	7.12011
6.72616	3.48877
6.92535	3.68288
7.61611	4.12729
4.12057	4.90116
5.50339	3.95205
4.62297	6.5399
4.16466	6.75363
3.90701	7.98996
3.74462	7.17529
3.4697	4.00621
3.43473	4.25466
4.08221	4.59043
4.96666	5.99688
15.6073	6.69282
8.23105	9.65384
13.4708	7.68083
5.09526	5.15185
4.78878	4.57575
4.73765	3.94284
5.58515	4.05306
5.16408	3.46179
9.34628	4.21137
5.32362	4.29028
5.3468	4.20137
7.4493	4.40912
8.11327	4.21409
10.1181	4.95484
9.65771	6.40148
8.72488	6.42395
6.10458	4.09271
6.71328	5.96937
14.9141	3.79777
15.6073	5.21978
16.0127	3.9544
16.3004	3.61585
16.5236	4.84367
16.7059	5.16847
16.86	3.70604
16.9936	4.84546
17.1114	5.22397
17.2167	6.56715
12.0604	6.01687
6.27442	8.57407
6.29741	4.17343
8.11327	5.00742
16.0127	4.24158
16.3004	4.28836
16.5236	4.88401
16.7059	5.50697
16.86	4.84666
16.9936	4.52529
17.1114	5.05929
17.2167	4.66008
17.312	4.45454
17.399	4.42297
17.4791	4.33323
17.5532	4.24923
17.6222	4.46554
17.6867	4.64012
17.7473	6.2018
17.8045	7.63067
17.8586	9.00792
17.9098	4.86818
17.9586	6.47958
18.0052	3.6369
10.9611	7.27282
11.3798	4.11897
9.93052	3.69818
4.79457	4.53539
3.52025	5.26659
3.67343	4.16371
4.02589	4.22511
3.95733	7.65995
4.3373	8.21864
4.38694	7.11548
5.65005	4.04153
6.83509	4.9581
14.9141	3.87008
15.6073	5.07316
16.0127	7.33815
16.3004	9.59637
16.5236	3.80482
16.7059	4.30334
26.2544	4.01661
17.6867	4.12026
18.8059	5.74862
17.6867	5.30374
17.312	3.995
10.5982	4.1408
7.94281	3.96708
3.76929	4.02923
4.10957	5.81991
4.96955	5.03697
5.6006	4.15249
4.54366	3.94515
4.48266	4.26297
5.60647	4.12618
8.97456	3.83329
4.93734	5.90822
4.21194	6.56049
4.50729	6.06038
5.08009	3.77486
4.63173	5.42534
4.77965	4.61776
4.65365	3.55365
5.07191	3.38218
5.35378	5.33449
5.72138	5.65657
6.06065	3.49218
6.42286	3.87508
6.93656	7.35877
6.45103	9.32139
7.6347	6.52235
7.70175	6.48359
7.62097	5.57919
7.55476	5.04116
7.68664	4.45964
7.65512	4.6748
7.7169	5.72594
3.8529	5.34961
7.47901	4.43747
5.87968	4.21607
5.17084	6.26571
4.99065	4.60519
5.71583	4.611
5.18019	4.57711
4.13906	4.36113
4.61549	3.72112
3.78889	4.43166
4.25695	6.05944
4.01778	7.2117
4.56454	8.09201
5.24141	8.97228
5.73839	6.38267
7.82559	3.781
13.3027	7.2025
5.403	3.55312
4.13593	3.72334
4.5011	4.17138
4.69437	6.00089
4.82923	4.03272
8.46605	4.84688
5.66643	7.6995
6.18702	7.98808
6.06714	4.57711
4.64906	7.0855
6.37763	3.99714
6.94925	5.44884
6.6743	4.19577
5.3063	7.92471
5.56879	9.37169
10.3394	6.89737
12.2682	6.61248
19.3685	6.80885
19.38	6.52938
19.3915	5.04191
19.4028	4.16655
19.4139	4.37872
19.425	4.9679
19.4359	4.93814
19.4467	4.34758
12.7155	4.50849
6.62099	5.43966
6.14194	5.14502
5.92784	5.05395
6.6154	4.44764
14.9141	4.66861
15.6073	3.86784
16.0127	3.82141
16.3004	4.99075
16.5236	4.02792
16.7059	4.04617
16.86	4.71446
16.9936	7.10614
17.1114	6.4296
17.2167	4.46533
17.312	5.90611
17.399	4.8385
17.4791	3.60294
17.5532	3.43686
17.6222	5.64799
17.6867	3.70619
17.7473	5.88247
10.0228	4.66611
11.5444	9.39349
10.7332	6.83939
9.77649	4.89019
4.98976	4.59678
3.33847	4.83969
3.38424	4.65149
3.34848	4.43093
3.91277	6.22678
4.56454	4.50008
5.14245	4.6798
5.25435	5.49831
5.57352	4.58955
7.20765	6.48978
10.0228	4.48058
17.2167	4.813
17.312	4.50716
17.399	4.46045
17.4791	3.8588
17.5532	4.42523
26.2543	5.0579
17.5532	5.52553
17.6222	5.81811
18.7853	8.11164
17.6222	8.81279
17.2167	7.4945
18.7643	4.32978
8.37284	3.64382
3.72076	3.74432
3.88836	3.73537
5.523	6.09118
6.27007	4.81075
4.68868	5.3887
4.50827	8.34621
5.10873	4.29862
9.20672	4.74843
5.05471	4.45748
4.20187	6.99641
4.25043	5.22712
4.59407	6.49376
4.5871	10.7102
5.13998	6.55359
4.25695	4.58135
3.99318	3.89287
4.24111	4.20655
4.36279	4.65149
5.3063	4.34985
5.83471	4.54362
5.87904	4.55704
4.16194	5.07975
4.03594	5.40047
4.92595	5.0158
4.75076	4.53226
3.88231	4.4033
4.06129	4.38951
4.97193	4.06377
8.06214	5.19808
8.67702	4.65209
8.55323	4.37154
8.58568	3.98739
8.85806	5.05984
8.96543	3.97865
5.02963	4.73281
4.85386	5.30744
5.37272	3.77864
4.32542	4.03751
4.53423	5.844
4.51789	8.39482
4.24053	4.51313
4.71469	6.19328
4.75775	4.2179
4.1669	5.07654
4.85766	3.48108
6.68376	4.313
6.90708	5.8292
9.90503	3.58625
13.66	6.82929
6.02608	9.51124
4.28452	5.58521
4.01954	4.50096
4.30861	4.84316
4.50729	4.80837
5.24534	4.38206
8.55289	5.39196
4.53718	6.44601
5.76505	4.84316
5.71756	4.61725
4.60233	4.32926
4.20401	6.18127
5.42165	4.50272
4.61032	6.90637
5.79537	5.89706
4.91333	4.6247
9.8056	5.40252
6.78413	5.22494
7.75138	5.23944
8.9242	6.18468
16.86	6.51592
16.9936	6.74189
17.1114	6.76116
17.2167	8.66239
8.83719	10.3332
10.3062	4.86324
6.46897	3.85155
5.3468	3.56277
6.22625	4.00828
5.88739	6.48238
6.54311	5.36634
15.6073	8.70253
16.0127	4.86211
16.3004	4.56647
16.5236	3.9829
16.7059	3.80475
16.86	3.8046
16.9936	7.64325
17.1114	9.98593
17.2167	4.53743
17.312	4.27944
17.399	5.02921
17.4791	5.06469
17.5532	4.87186
17.6222	4.44593
10.1927	4.5441
11.7597	4.39115
10.8415	4.5502
9.80429	3.99618
3.78943	6.35663
4.59017	5.38698
4.65287	5.05163
3.19011	4.51343
3.02762	4.71631
3.48585	5.2951
4.08383	3.91813
4.33765	4.34629
4.38475	6.03325
3.85087	5.11336
4.07436	4.50272
4.25043	3.94515
6.03037	4.71026
16.0127	5.60237
16.3004	4.83395
16.5236	4.98971
16.7059	5.43319
16.86	4.82631
26.254	4.93037
17.5532	8.63189
17.4791	6.91943
17.5532	4.37563
18.7643	4.09988
17.5532	3.52144
17.1114	5.155
18.7428	4.36788
8.50167	4.68802
4.46601	6.32389
3.75525	7.2703
5.85723	9.09344
7.37691	4.00976
7.86817	4.08896
6.99056	4.74747
4.80249	5.54969
4.38797	4.51871
6.31045	7.05209
9.07975	4.87186
5.17612	4.93788
5.03643	4.51313
4.31104	4.28702
4.75135	5.14079
4.74683	6.37114
4.30009	7.20627
5.1653	6.12851
3.86518	4.73843
4.25368	4.59802
5.21863	4.52054
5.97941	5.14442
6.15726	3.57421
6.17674	3.48691
6.48802	4.85505
6.20502	5.42928
3.8303	5.97941
3.87969	4.43541
5.52451	10.413
6.02456	5.11052
6.24492	3.80833
6.24015	3.93831
6.02055	6.58518
3.81169	5.63632
4.19885	8.29445
3.94386	3.98834
4.0346	4.10984
8.81382	3.97547
5.33722	4.56489
6.08867	3.89214
4.43336	10.1923
4.23422	6.05564
4.16203	5.51746
4.10463	5.05395
4.59169	4.22166
5.62918	4.04546
5.35583	3.76346
6.18254	4.47276
8.20778	4.2899
10.4647	4.6359
13.3943	5.13816
6.90536	4.36816
4.93368	6.29844
3.86728	5.66951
4.16815	5.28313
4.4574	4.24184
4.37876	5.22338
7.97538	4.63686
5.56636	3.97495
4.27795	4.13845
5.38031	6.0981
5.45252	7.14232
4.3761	4.52529
4.38771	4.48058
5.23893	4.26443
5.15682	4.86818
4.61681	5.44846
9.03758	5.65685
6.51906	4.92334
5.81013	5.23868
5.2347	5.6826
7.53596	4.23079
9.36603	8.14957
16.9936	6.92441
17.1114	3.95361
17.2167	3.56719
9.93062	3.75157
4.48328	4.33702
4.44292	5.49272
4.70521	4.79164
5.77634	7.01945
6.82748	9.87174
7.10213	4.19086
14.9141	4.34898
15.6073	4.21932
16.0127	4.36069
16.3004	5.68355
16.5236	6.68337
16.7059	3.94275
16.86	4.34532
16.9936	4.94459
17.1114	4.27215
17.2167	4.24879
17.312	4.95176
11.0036	5.68087
12.4531	7.83542
11.74	5.07799
10.8375	6.23677
6.24327	4.99353
3.91337	5.43966
6.04654	4.24526
3.35369	3.8826
4.02612	4.34163
3.38667	3.39399
3.28761	3.2514
3.77105	4.50181
4.27951	3.92809
4.73532	5.19968
4.56731	10.5712
4.94329	3.98269
5.09062	4.81075
5.86612	6.66753
6.42841	8.60504
7.51024	3.88209
17.1114	4.89791
17.2167	4.28531
17.312	4.38275
17.399	4.12068
26.2538	5.68555
17.312	10.4652
17.4791	4.96646
17.399	5.06594
17.4791	4.58295
18.7428	4.46725
17.4791	4.82568
16.9936	4.0499
18.7208	4.86726
8.49315	4.72933
4.87564	4.58398
4.43958	5.17626
6.08497	4.01378
5.18653	3.90407
5.82649	6.94938
6.2826	5.55337
5.42769	4.93814
5.26212	5.43087
7.07009	4.61063
5.99638	4.85225
4.23957	4.44554
6.87461	3.77486
9.03767	3.57586
5.57692	3.6268
5.10168	6.12071
4.39526	6.88591
4.65961	4.19593
4.5325	4.92369
4.09563	5.15495
4.61671	4.80729
5.25677	5.65752
4.71666	5.30442
4.30401	5.55388
4.5522	5.17732
4.72104	5.43077
4.44683	5.78199
4.38888	3.96162
3.65268	7.97026
6.57866	3.74974
6.55922	3.60294
6.86214	4.89412
7.24757	4.0533
7.22164	4.86801
7.00238	5.8877
6.6357	7.64643
5.94539	9.97769
3.72353	5.78158
3.88396	4.34855
5.03525	4.5039
5.60869	5.10815
9.05729	7.28127
6.3402	5.08266
5.45725	4.16919
4.36748	4.08883
3.99955	4.57882
3.78982	4.2668
4.02066	5.05862
3.71157	4.99589
5.85685	6.21327
4.44683	7.71932
5.77015	4.69383
13.4485	4.78637
4.73429	7.04586
4.99194	4.79845
4.47086	4.97391
3.85387	4.377
4.28347	4.11862
4.52736	3.9173
4.4297	3.41348
8.18637	3.90288
4.5086	3.52943
4.19603	5.96268
5.34482	6.40063
5.39908	10.3643
4.72584	5.90963
4.36328	6.87777
4.42998	8.4399
4.87257	4.10107
5.71502	5.22939
9.20365	4.11753
6.06241	4.4528
5.00597	4.50909
4.61315	6.61359
6.49502	9.78477
7.81189	4.04576
10.4647	4.05276
16.9936	4.43157
11.1297	5.65365
4.40212	5.14316
4.1719	5.14502
4.5456	4.39398
4.14538	4.39994
4.49948	5.18024
7.25963	4.16192
9.91124	5.32981
17.2167	4.52115
17.312	7.12185
17.399	5.86688
17.4791	6.29081
17.5532	4.24923
17.6222	4.07066
17.6867	4.34898
17.7473	4.03537
17.8045	3.52119
17.8586	3.43162
9.90503	3.43221
10.6741	3.53936
4.65718	6.33348
4.4304	6.50913
4.3106	4.20041
3.83195	5.68238
3.72454	5.39005
5.8789	4.83595
3.56739	4.5732
4.07601	6.03957
3.90909	6.66624
4.40692	6.91067
4.90454	5.52148
4.80072	5.66911
4.54702	6.00345
4.75082	3.58563
4.20922	7.86104
3.94085	4.44367
4.41035	5.43751
4.65365	3.89422
5.65694	3.97037
15.6073	5.45498
16.0127	8.03061
16.3004	9.85548
26.2528	3.97659
19.5776	4.61393
17.2167	4.80702
17.399	8.02389
17.312	5.77745
17.399	4.1089
18.7208	3.98708
17.399	4.17871
16.86	5.31541
18.6983	4.6717
7.88385	4.38275
3.72121	5.42353
3.8159	5.36634
6.21615	8.02048
5.33722	5.25117
5.11865	4.68085
4.92415	6.71035
6.11981	4.44162
6.27504	4.67584
4.70789	4.71744
4.3414	4.72933
6.28956	4.13562
6.39827	4.60569
7.32435	5.5663
9.17382	5.52302
5.63008	3.51097
4.46367	3.75495
4.32474	6.30843
5.11754	10.1464
5.01788	8.93257
4.36673	4.23914
4.02789	5.59668
5.11262	4.65687
5.6899	4.40125
5.3003	5.13698
4.65762	4.3505
4.30096	10.6509
4.52821	6.03838
3.96619	5.2618
5.12651	4.27794
3.98776	5.87993
4.65491	5.8422
5.36926	3.76353
5.88917	3.71817
6.00561	4.96349
5.77323	4.32678
5.73526	4.67273
6.88841	5.22618
6.08675	3.90124
4.99194	5.458
4.21632	7.32845
4.63786	5.99725
6.33542	6.30807
9.25801	4.87512
5.87429	4.68518
4.2817	4.33512
4.28295	5.47745
3.87834	4.07364
4.46601	3.63632
3.64258	3.48691
4.84147	3.43221
6.98802	4.17576
15.5939	4.3592
6.65372	6.33538
4.52753	6.53211
3.92234	4.1811
3.80561	6.62245
4.04386	4.57882
4.73043	4.72129
4.77041	4.90362
7.21813	4.41304
8.1331	5.37328
4.4682	5.89646
4.3106	7.50459
4.66836	7.49673
4.7969	6.12416
4.53319	6.09284
4.44019	8.32535
4.49434	5.01092
4.66836	5.8498
8.75669	4.2179
6.17507	4.91918
5.48193	4.33987
4.87393	8.40997
5.58189	9.44493
4.83457	4.36547
6.93642	4.53241
11.1496	4.53917
10.1344	7.98688
6.53997	4.16088
5.50315	4.81396
4.17283	4.06291
4.47707	4.14958
4.48422	5.55502
4.31282	4.3908
5.5055	4.40741
6.53359	4.76294
14.9141	5.39952
15.6073	7.97556
16.0127	5.61915
16.3004	4.95557
16.5236	4.31351
9.61735	6.43002
12.3199	5.50191
11.7675	4.51328
11.2396	4.73773
10.8668	4.40948
10.2283	3.72427
7.62822	3.74892
4.50158	3.90265
4.63173	3.77844
4.5929	3.59383
3.7825	4.59941
3.44754	9.86465
3.71633	9.10065
6.34905	4.90625
5.61419	6.09135
5.25898	3.97932
5.5855	3.81401
5.3063	5.85663
4.32179	10.5782
4.00782	6.33426
3.87093	4.81191
5.29782	4.6452
5.37035	6.13547
5.62065	5.87004
6.94591	6.36781
6.29741	6.08349
14.9141	5.56339
15.6073	4.53539
26.2526	4.58693
18.0052	4.66861
19.5681	4.45964
17.1114	5.72623
17.312	4.6246
17.2167	7.28515
17.312	6.17271
18.6983	6.83483
17.312	4.91642
16.7059	3.94016
18.6753	4.13626
7.08922	4.18521
4.73933	3.90514
3.95174	3.86513
5.68552	3.711
5.92226	3.5304
5.03572	4.16979
5.60647	4.28621
6.4633	4.83589
6.13075	5.28219
5.76556	7.06743
4.80072	4.90509
5.18082	6.33565
7.77581	4.38241
7.70745	5.0106
9.41493	4.58398
5.39908	4.38624
4.62009	4.13739
4.26014	4.22671
5.37237	4.04848
5.3823	5.36031
4.35875	8.22472
4.45415	7.80492
4.72016	8.58916
5.3783	4.07979
5.92025	6.3538
6.48422	4.04664
4.42998	5.29902
4.80995	5.30214
3.90637	10.0087
3.85833	4.52529
6.14865	4.6619
6.30465	4.53917
6.68734	5.38487
6.94616	7.81532
6.55913	4.96349
3.50394	4.70494
3.23634	4.34296
3.79182	4.30969
7.55079	5.6188
8.013	4.85686
4.90782	4.13288
5.59192	4.15139
5.98673	5.27694
7.23531	7.9985
9.16959	6.33706
4.73223	4.43708
4.20616	4.17871
3.84282	4.01191
4.44618	7.05736
5.09103	5.14422
6.51323	4.60393
13.6033	4.0318
10.5116	3.66583
9.62004	3.72057
5.288	4.40511
4.89832	4.11862
4.25358	3.60138
4.6471	3.41585
5.63457	4.64023
4.94065	11.3379
7.41899	5.47015
5.37203	6.62625
7.37241	5.34598
4.58672	5.82116
4.79954	9.8504
4.83457	4.81574
4.78648	5.05572
6.11468	5.09404
6.88969	4.92369
7.96393	6.98934
8.33076	6.3111
5.76697	4.04848
4.59466	4.19513
4.93502	5.87812
4.54826	4.27878
4.9489	4.74627
5.04525	4.70034
10.2983	4.52115
5.33293	5.04213
3.94355	6.63185
3.89256	6.72751
4.83346	7.79669
4.86446	7.30646
5.12651	4.53023
5.8742	3.94055
6.61194	4.08169
7.82213	4.65149
9.47425	3.79273
17.5532	3.56682
17.6222	3.61655
9.49956	3.76649
10.8953	4.28836
10.3301	4.15056
9.13819	4.27067
5.77427	4.81918
5.51803	4.8452
5.27489	6.36437
4.9489	4.01946
4.21797	7.9028
7.25883	4.0955
7.40198	4.75881
6.48061	4.70404
5.58011	3.81334
4.15125	3.92276
3.99306	3.93419
4.96484	3.97855
3.54307	3.83237
4.07546	4.15198
4.76215	3.85151
4.43991	3.71738
4.01206	4.03043
4.51124	8.74964
4.16417	6.81594
5.42449	5.11901
5.42223	6.06715
5.62602	10.1371
7.80222	4.35028
10.6588	4.63686
17.8045	4.38834
26.2524	4.20802
17.8045	5.71307
17.9586	7.67837
19.5585	4.88794
16.9936	3.8544
17.2167	4.88401
17.1114	4.12411
17.2167	5.70286
18.6753	5.20014
17.2167	4.80959
16.5236	4.16371
18.6518	5.30078
6.24341	8.1133
3.67081	6.54628
3.70257	4.11862
4.52599	4.37838
6.31538	4.1926
5.65858	7.36175
5.01358	5.56765
5.6795	5.17485
5.89816	3.79845
4.73765	3.51732
6.01994	4.10153
6.05743	5.98378
7.1928	4.74245
8.96455	4.35453
10.8326	4.17641
9.85668	3.48017
5.3823	9.71472
4.9855	5.05572
4.47676	7.40212
4.25576	9.88927
6.81099	9.93853
5.31591	4.31059
4.26476	4.23828
4.06115	5.00665
5.10414	4.80406
5.84977	4.55803
7.15195	7.06389
4.47553	6.19154
4.28128	3.98613
5.57513	6.11801
5.82541	4.20355
6.05548	4.17336
6.30435	5.16729
6.6674	4.62733
6.82333	4.23741
6.2463	4.02758
6.18124	4.26115
6.23478	3.99203
7.8267	6.90065
8.33593	8.58758
8.59776	4.49622
10.1558	3.93136
10.0257	4.1291
9.53136	4.58398
9.59006	4.18319
9.80962	4.86726
9.86065	4.24315
5.67194	4.53241
3.91819	4.59554
4.1849	3.75288
5.92437	3.92639
7.01741	3.55915
13.8429	4.28029
6.49024	4.13562
6.53698	4.58372
8.92894	4.84293
4.21568	4.91351
4.45121	5.26441
5.11532	7.21073
7.13244	4.27067
5.22911	8.06693
5.84221	4.05522
5.3762	5.00742
7.3214	3.79391
4.29988	5.46948
4.81025	4.37126
4.43195	3.89601
4.25299	3.75239
4.96831	3.70007
6.91849	3.6008
6.11852	3.98613
8.15654	5.29255
5.35276	5.27386
4.60432	3.94515
4.55997	9.07797
4.08552	6.1633
5.13737	10.4619
5.70094	5.60134
10.2003	4.67584
4.52345	4.67335
3.60933	4.16252
3.80456	5.41001
4.61032	8.02377
4.08679	5.53587
3.81537	3.95676
3.73958	3.9241
3.86364	5.236
4.64645	4.74765
5.81965	5.87465
14.9141	5.58502
15.6073	5.45314
10.6877	5.17036
5.24894	4.5441
5.20405	8.08298
5.24463	7.01496
8.71327	4.15249
8.22971	4.37449
8.06059	4.61651
7.49688	7.21848
6.82011	5.91871
4.02708	5.47642
5.455	4.07677
4.03508	4.37279
3.9131	4.90509
3.05833	6.30327
3.45903	4.99236
4.0834	4.48411
4.27951	4.83624
4.57758	4.55832
4.50337	3.60477
4.36723	10.3848
4.83852	10.8842
5.59192	4.63188
6.41163	4.689
6.31402	4.32112
4.05468	4.37735
4.08764	4.28322
6.02522	4.23871
16.0127	5.00224
26.2519	7.80959
18.5517	6.44076
17.7473	6.46702
17.9098	4.9771
19.5489	4.85092
16.86	4.88971
17.1114	5.44158
16.9936	4.68868
17.1114	4.28322
18.6518	4.71395
17.1114	4.27067
16.3004	5.01632
10.846	5.75684
5.81713	9.20756
5.06072	4.85484
4.90325	3.82557
4.13601	4.31694
5.01088	4.99265
6.12812	4.3941
8.03088	4.59536
8.31935	4.27944
8.16962	4.05528
7.80973	4.78585
7.78572	5.33
7.77386	4.66861
7.76235	4.46533
7.76054	4.96604
7.98225	5.19705
8.37319	4.56265
10.1585	4.12068
13.2091	3.75495
6.05874	3.66597
5.7442	3.8935
5.19424	4.5604
5.04094	4.13506
5.92995	4.54137
7.18358	4.75596
5.79729	5.30269
4.48705	5.27437
4.91112	5.43276
4.55543	7.83799
6.67673	4.18381
7.36922	7.5948
7.16397	4.73861
3.86364	5.32904
4.12238	3.99826
4.20517	5.74609
4.83837	4.77922
5.4702	3.84106
5.93332	3.85151
6.0204	3.45437
5.71727	4.49333
6.50522	4.02429
6.7447	4.47069
3.99955	4.12868
4.43776	4.02243
5.59969	5.20951
6.56795	10.3325
4.5325	10.0038
4.49722	4.63188
5.88143	4.43131
5.95272	4.27878
4.66949	3.85343
9.83225	8.28447
6.08732	5.81827
4.66836	4.98151
13.2491	4.19402
13.317	4.57575
6.80528	5.46558
5.13954	5.40851
4.04529	6.2556
6.17177	6.0353
8.90696	5.95747
4.78419	5.74852
5.36015	4.27123
5.53823	4.57524
5.39762	8.72712
5.11698	4.37415
4.9569	4.05528
7.10508	4.55459
4.34994	4.04329
4.76819	7.81972
4.44422	5.80776
4.15436	4.26215
5.01155	4.04576
7.04489	5.7038
5.97941	5.73662
8.29048	6.3248
4.85649	4.17457
4.5325	4.22334
4.75726	4.03123
4.1955	4.28966
4.48705	9.8099
6.76177	12.8403
10.0923	6.1917
5.27752	4.39648
4.58609	4.07828
3.99955	4.04188
4.5522	4.99265
4.17687	5.08548
3.95853	5.44889
3.82937	8.26114
4.17535	5.5039
4.38952	4.86995
6.08497	4.37881
16.0127	4.18079
11.1679	5.27197
8.13252	5.27886
7.10508	4.58295
7.11351	4.31351
4.40773	5.18626
7.1062	6.27657
4.28642	6.42987
5.5216	6.54016
5.03379	9.43427
3.9078	6.01394
5.70817	4.04458
4.14767	3.82595
3.74517	5.37664
3.22182	4.46045
3.5775	5.32048
4.07879	4.56099
5.04525	4.26763
4.87359	4.73118
4.20491	6.18607
4.53927	5.80554
5.35915	5.49449
5.56563	4.72175
5.92515	4.65328
5.84823	4.30492
4.47094	3.93136
6.48866	3.68684
6.67813	3.55277
8.16047	3.96207
26.2516	3.7754
18.0052	4.64949
18.525	4.77531
17.6867	4.71456
17.8586	5.30332
19.5391	5.46457
16.7059	5.99405
16.9936	6.70064
16.86	7.82083
16.9936	3.91776
18.6277	3.59675
16.9936	7.85384
16.0127	5.70676
9.40471	4.81836
4.74327	4.29453
3.5608	5.86913
3.59146	5.57677
3.66842	3.68075
4.76875	3.66037
4.89059	5.39165
5.92847	4.80104
5.14612	4.58572
5.02823	4.59536
5.17084	4.58693
6.07818	4.17748
6.3352	10.4823
6.87461	5.33
6.85684	4.64441
6.91461	4.34019
6.95508	4.47826
7.5513	4.09726
7.10213	8.35721
14.9141	5.70416
11.6183	5.15144
6.26883	4.42851
5.74615	4.82044
5.90452	4.42297
6.12824	6.45965
7.02896	6.56369
7.43854	6.24576
5.99301	6.06773
4.84702	5.85808
6.47794	4.45668
6.96756	5.57373
7.29271	8.74287
7.86759	5.27273
7.83815	4.15836
7.57702	4.33365
4.30477	4.01323
4.28368	7.43163
5.25403	5.70788
5.68571	4.37929
5.64563	4.28531
5.35242	5.12984
5.09317	5.693
3.81234	5.6998
4.1411	6.10368
4.06331	4.36603
4.18301	4.88401
5.38182	4.83879
4.24887	5.68795
3.8954	11.6794
4.14142	5.2006
5.29596	4.46533
6.28463	4.98797
4.26557	4.42084
10.3701	5.40413
13.4212	8.80664
7.32072	8.87838
7.03791	5.86941
5.80379	5.04367
4.6163	3.77733
3.8553	3.72819
4.04114	3.96332
6.42267	6.00059
9.72225	4.85403
7.23626	4.45829
6.40816	5.03016
5.85723	4.99118
5.33981	4.37154
5.53695	4.59324
7.18817	4.4027
4.46337	5.01827
4.87019	9.48791
4.71979	5.32736
4.15162	4.01059
5.64643	6.04276
5.96408	6.29092
5.74908	4.55085
8.55026	5.36176
5.12651	4.66984
4.82986	4.03077
5.62409	3.83927
6.15345	3.98269
6.19224	7.12757
4.49275	5.72331
10.303	4.23071
4.87908	4.4618
3.82912	4.73985
3.93627	4.15351
4.6458	3.80833
4.60591	4.36036
5.02626	4.71154
5.53167	5.17817
5.85662	3.61014
6.17082	3.47717
8.45085	5.44062
10.3652	6.84593
9.54118	7.59677
5.73839	7.87017
6.24361	7.58586
6.56194	4.813
4.3414	6.94535
4.21385	7.06146
6.18182	3.98849
5.07826	8.01206
3.83178	6.94565
3.42122	4.32204
5.499	3.8917
3.03007	3.54249
3.21777	6.64704
3.57725	4.50361
4.06412	3.84772
4.76325	5.8265
4.61033	5.35113
4.4682	5.08619
4.07879	4.58398
5.1713	4.43131
5.43126	4.0023
5.64205	4.23465
5.92987	10.8505
6.16285	5.43727
6.6527	5.21369
4.07608	4.3778
4.36059	8.71807
17.396	6.09846
17.8045	6.28113
17.9586	5.00948
18.4976	4.99236
17.6222	5.63881
17.8045	5.04691
19.5292	4.47945
16.5236	7.50148
16.86	6.2654
16.7059	6.04178
16.86	5.90894
18.603	3.995
16.86	5.7314
15.6073	8.62715
8.76941	4.40997
5.04057	4.15249
4.26405	4.66494
3.63588	5.02711
4.18438	5.37316
5.33208	7.56017
4.7535	6.45784
4.98041	4.39994
5.16408	4.3081
4.99065	5.38793
4.69675	5.99428
4.8808	5.84083
4.63383	6.21641
4.75726	4.4385
4.36673	3.7537
4.38565	7.12353
4.33219	7.23419
7.80549	11.6808
11.352	5.095
17.8045	5.02004
10.6585	5.65402
13.3186	8.55652
11.6348	4.98113
10.9574	4.24817
10.5773	4.19086
10.4704	3.78072
10.7136	3.59059
10.9734	4.19872
10.9539	4.38183
10.7686	5.40274
11.0173	4.54666
11.0646	4.34877
10.3842	4.98151
9.7824	5.30908
9.86559	5.31254
10.3465	4.54794
10.4007	5.10312
10.4999	5.55906
9.93349	9.36424
3.55626	6.31681
3.1659	4.40656
3.68495	6.0309
4.39933	6.84528
4.54578	4.39233
4.48768	4.72129
4.45829	4.28798
4.9426	4.20973
4.67888	4.89134
4.1064	4.98343
3.69039	7.77866
3.82533	4.19402
3.66421	5.19365
7.02815	4.83054
13.1213	4.52529
5.86958	4.0023
6.34927	3.75601
6.35759	4.44123
4.70205	5.99604
4.88377	3.93033
3.7746	5.60131
3.96116	5.56336
4.48297	6.36114
5.89753	7.27361
9.61939	7.95955
7.05137	7.93727
5.0884	7.7798
5.70673	8.52861
5.59552	4.89937
6.94613	8.77743
6.20963	8.96572
5.18653	9.83025
4.8169	11.6465
4.17704	4.62733
4.38888	3.75436
5.23857	3.61271
4.87908	6.72094
8.69091	5.24544
5.37481	4.84893
4.65984	5.73074
4.10861	5.47738
4.17942	5.13042
4.40212	4.06936
4.94378	4.21039
9.85014	4.36335
6.4348	4.51283
5.38734	4.79566
4.60025	10.4005
4.78163	5.48102
4.13765	4.52806
3.80175	9.10736
3.721	4.05673
5.07134	4.73773
6.42774	5.18024
[truncated: 150,388 more rows]

## Sheet: Figure S5e
Slope	Soil water annual trend
8.91903	0.02793
14.0446	0.016
29.1876	-0.00469
19.1819	0.00533
3.53693	0.0326
8.8139	0.0281
3.8289	0.0336
14.0181	0.01916
19.1907	0.00548
28.7779	-0.00461
3.77483	0.03316
19.2093	0.0057
8.80532	0.02808
28.5663	-0.00367
13.9046	0.01951
19.1471	0.00607
8.75417	0.02892
13.9636	0.01973
3.93509	0.03351
29.0918	-0.00365
28.7117	-0.00507
19.0654	0.00475
13.9874	0.0154
8.84725	0.02779
3.84795	0.03344

## Sheet: Figure S5f
TWI	Soil water annual trend
9.16419	0.02793
8.19312	0.016
6.18109	-0.00469
7.24272	0.00533
12.1711	0.0326
7.63989	0.0281
9.79075	0.0336
6.64329	0.01916
5.84226	0.00548
4.94762	-0.00461
9.90897	0.03316
6.03086	0.0057
7.55336	0.02808
5.30574	-0.00367
6.38987	0.01951
5.40752	0.00607
6.73975	0.02892
5.91338	0.01973
8.8105	0.03351
4.79725	-0.00365
4.78007	-0.00507
5.40396	0.00475
6.0058	0.0154
6.97387	0.02779
9.45303	0.03344

## Sheet: Figure S5e`
Slope	Soil water annual trend
3.28545	0.07165
8.52993	0.06866
14.1451	0.15403
25.4454	-1.73389
1.28323	0.07083
14.114	0.14254
3.35939	0.06586
24.8102	-1.72819
1.30269	0.06535
8.56474	0.06218
1.27089	0.07076
8.66104	0.0685
14.0071	0.07973
3.34835	0.07153
23.8975	-1.88365
7.14819	0.06914
3.21154	0.07125
1.30322	0.07037
3.23092	0.07121
24.8439	-2.04802
13.8331	0.07919
8.16974	0.06843
1.27043	0.07037
1.23816	0.0704
3.16294	0.07138
1.27896	0.07031
3.20681	0.07126
7.31827	0.06901

## Sheet: Figure S5f`
TWI	Soil water annual trend
9.34818	0.07165
6.57631	0.06866
5.74466	0.15403
4.871	-1.73389
11.8503	0.07083
5.71047	0.14254
7.85709	0.06586
4.94716	-1.72819
10.5672	0.06535
6.49457	0.06218
10.1079	0.07076
6.47162	0.0685
5.63795	0.07973
7.8587	0.07153
4.88299	-1.88365
7.25362	0.06914
10.0852	0.07125
12.7066	0.07037
9.99441	0.07121
4.43391	-2.04802
5.24656	0.07919
6.38547	0.06843
13.367	0.07037
11.0205	0.0704
12.1006	0.07138
10.6509	0.07031
8.37913	0.07126
6.55288	0.06901
