# Supplementary material for: Rising rainfall intensity induces spatially divergent hydrological changes within a large river basin
Source: Nat Commun. 2024 Jan 27;15:823. doi: 10.1038/s41467-023-44562-8 (PMC10821892; doi:10.1038/s41467-023-44562-8)
Supplement: Supplementary file 3 — Source Data [file 41467_2023_44562_MOESM3_ESM.zip › FigureS6.xlsx]

## Sheet: Figure S6a
Tiane	YEAR	MON	Precipitation	Simulated
	1991	1	89.711	463
	1991	2	56.107	452.7
	1991	3	99.912	367
	1991	4	60.907	341.6
	1991	5	160.119	479.9
	1991	6	215.025	3676
	1991	7	149.718	5346
	1991	8	136.016	4800
	1991	9	98.612	2829
	1991	10	78.509	1670
	1991	11	72.108	1223
	1991	12	33.104	753.7
	1992	1	61.607	555.1
	1992	2	75.509	571.1
	1992	3	65.208	537.5
	1992	4	117.414	569.9
	1992	5	350.841	1484
	1992	6	134.816	3376
	1992	7	246.429	4223
	1992	8	40.805	2052
	1992	9	58.407	1141
	1992	10	43.505	886.3
	1992	11	1.7	557.5
	1992	12	58.807	425
	1993	1	39.305	355.2
	1993	2	82.01	324.9
	1993	3	15.002	257.5
	1993	4	199.323	431
	1993	5	215.925	784.4
	1993	6	337.239	3179
	1993	7	392.946	4141
	1993	8	122.614	4058
	1993	9	141.017	4976
	1993	10	27.003	2231
	1993	11	20.702	1475
	1993	12	17.202	734.3
	1994	1	24.103	499.7
	1994	2	41.905	386
	1994	3	58.607	286.6
	1994	4	89.61	280.5
	1994	5	299.335	1308
	1994	6	120.714	3551
	1994	7	184.422	2880
	1994	8	97.511	2705
	1994	9	194.323	3199
	1994	10	159.819	3302
	1994	11	68.408	1743
	1994	12	49.506	1036
	1995	1	34.704	708.8
	1995	2	86.01	641.4
	1995	3	32.504	420.3
	1995	4	91.811	369.4
	1995	5	128.515	708.6
	1995	6	215.625	2044
	1995	7	156.118	3853
	1995	8	180.321	3414
	1995	9	204.124	3524
	1995	10	24.703	2184
	1995	11	55.106	1620
	1995	12	2.7	685.9
	1996	1	23.503	473.1
	1996	2	3.3	354.3
	1996	3	104.212	370.4
	1996	4	61.307	476.1
	1996	5	226.427	1073
	1996	6	255.03	2179
	1996	7	209.325	3673
	1996	8	176.921	3169
	1996	9	2.9	1520
	1996	10	37.804	1018
	1996	11	73.709	936.9
	1996	12	19.202	518.3
	1997	1	45.005	402
	1997	2	60.307	363.9
	1997	3	75.109	346
	1997	4	123.214	496.3
	1997	5	127.515	1374
	1997	6	212.225	3525
	1997	7	362.442	6871
	1997	8	65.808	4310
	1997	9	117.314	3687
	1997	10	261.731	3748
	1997	11	28.503	1811
	1997	12	47.406	960.9
	1998	1	56.907	620.5
	1998	2	61.207	484.7
	1998	3	96.711	435.2
	1998	4	110.013	480.5
	1998	5	155.518	1063
	1998	6	256.83	2533
	1998	7	262.731	4221
	1998	8	147.117	4153
	1998	9	34.004	2269
	1998	10	44.305	1550
	1998	11	17.102	820.6
	1998	12	15.002	549.4
	1999	1	26.603	398
	1999	2	9.601	313.4
	1999	3	36.504	249.6
	1999	4	56.707	547.3
	1999	5	131.615	658.5
	1999	6	198.723	1448
	1999	7	367.343	5243
	1999	8	228.827	5720
	1999	9	91.611	4030
	1999	10	65.308	2543
	1999	11	50.006	1838
	1999	12	5.401	913.2
	2000	1	28.403	526.4
	2000	2	30.104	434.2
	2000	3	105.512	433.8
	2000	4	132.816	677.6
	2000	5	216.125	1524
	2000	6	476.756	4269
	2000	7	183.321	3366
	2000	8	212.925	3976
	2000	9	184.422	2055
	2000	10	102.112	1817
	2000	11	32.204	878.7
	2000	12	25.503	674.6
	2001	1	22.303	442
	2001	2	36.404	325.1
	2001	3	61.907	287.1
	2001	4	92.611	249.5
	2001	5	125.915	402.3
	2001	6	171.72	4181
	2001	7	155.418	4260
	2001	8	78.109	3419
	2001	9	13.602	2125
	2001	10	109.213	1899
	2001	11	68.208	1484
	2001	12	31.504	817.6
	2002	1	23.103	543.4
	2002	2	70.308	528.7
	2002	3	65.908	405
	2002	4	142.917	443
	2002	5	378.644	2098
	2002	6	105.312	3054
	2002	7	207.924	2418
	2002	8	294.935	4914
	2002	9	19.802	2116
	2002	10	114.413	1749
	2002	11	7.601	718.2
	2002	12	57.607	533.4
	2003	1	42.505	520.3
	2003	2	16.802	372.4
	2003	3	50.406	292.1
	2003	4	176.121	594.8
	2003	5	216.025	1645
	2003	6	228.327	3317
	2003	7	110.113	3606
	2003	8	102.812	1790
	2003	9	41.205	1555
	2003	10	68.608	880.6
	2003	11	23.503	572.4
	2003	12	24.603	466.7
	2004	1	36.704	354.5
	2004	2	50.006	297
	2004	3	46.405	269.4
	2004	4	143.417	330.4
	2004	5	182.021	863.2
	2004	6	181.321	1363
	2004	7	340.94	3751
	2004	8	106.512	2566
	2004	9	46.205	1998
	2004	10	3.5	919.3
	2004	11	38.204	614.9
	2004	12	18.002	449.8
	2005	1	50.106	335.7
	2005	2	15.502	286.8
	2005	3	48.906	226
	2005	4	53.906	207.9
	2005	5	207.024	782.9
	2005	6	253.03	3437
	2005	7	127.215	3215
	2005	8	140.616	2745
	2005	9	67.208	2046
	2005	10	22.803	1678
	2005	11	20.402	774.8
	2005	12	37.504	518.6
	2006	1	11.601	415.9
	2006	2	48.406	321.3
	2006	3	47.406	271
	2006	4	170.62	396.2
	2006	5	139.816	537
	2006	6	342.94	4746
	2006	7	272.132	3703
	2006	8	136.916	2558
	2006	9	47.006	1418
	2006	10	129.215	2384
	2006	11	33.904	1214
	2006	12	14.202	718.1
	2007	1	39.905	527.1
	2007	2	46.705	456
	2007	3	84.01	344.7
	2007	4	88.91	300.3
	2007	5	122.614	369.9
	2007	6	253.13	3316
	2007	7	446.452	5098
	2007	8	254.03	4505
	2007	9	64.508	3541
	2007	10	1.9	1762
	2007	11	3.2	910.2
	2007	12	24.703	552.2
	2008	1	30.704	400.1
	2008	2	30.204	334.9
	2008	3	110.613	325.7
	2008	4	99.612	423.9
	2008	5	301.235	2656
	2008	6	91.011	2844
	2008	7	261.131	3456
	2008	8	261.831	4153
	2008	9	122.414	2666
	2008	10	66.408	1702
	2008	11	148.317	2551
	2008	12	18.302	959.5
	2009	1	10.101	662.1
	2009	2	13.102	453.6
	2009	3	108.513	378.5
	2009	4	129.415	452.9
	2009	5	218.526	885.6
	2009	6	324.338	2982
	2009	7	178.321	3062
	2009	8	21.202	2017
	2009	9	83.41	979.2
	2009	10	38.104	616.8
	2009	11	12.201	442.8
	2009	12	14.502	310
	2010	1	12.301	251.7
	2010	2	10.201	201.9
	2010	3	9.101	137.3
	2010	4	60.607	110.2
	2010	5	100.112	492.4
	2010	6	376.744	3460
	2010	7	312.036	3943
	2010	8	93.911	2751
	2010	9	189.422	2466
	2010	10	67.808	1974
	2010	11	49.706	1007
	2010	12	51.106	839.9

## Sheet: Figure S6b
Wuxuan	YEAR	MON	Precipitation	Simulated
	1991	1	33.404	1149
	1991	2	9.001	1621
	1991	3	52.506	1009
	1991	4	14.502	1240
	1991	5	151.018	2434
	1991	6	375.744	9855
	1991	7	261.331	9182
	1991	8	127.415	7925
	1991	9	0.8	3883
	1991	10	23.703	2234
	1991	11	66.508	2057
	1991	12	35.404	1496
	1992	1	71.808	1559
	1992	2	71.108	1875
	1992	3	83.71	2026
	1992	4	37.804	2102
	1992	5	261.831	6692
	1992	6	240.628	9110
	1992	7	142.417	9796
	1992	8	33.704	3676
	1992	9	47.506	1902
	1992	10	1.2	1146
	1992	11	17.002	731
	1992	12	50.606	578.7
	1993	1	47.806	782.2
	1993	2	88.71	1461
	1993	3	28.703	1245
	1993	4	63.507	1801
	1993	5	165.019	4816
	1993	6	376.344	10830
	1993	7	217.826	15100
	1993	8	112.613	9638
	1993	9	165.819	9408
	1993	10	13.602	3811
	1993	11	50.706	2443
	1993	12	12.802	1153
	1994	1	10.201	702.8
	1994	2	32.104	646.9
	1994	3	78.009	831.6
	1994	4	13.202	1646
	1994	5	261.431	6030
	1994	6	500.959	15240
	1994	7	659.377	11480
	1994	8	220.626	11060
	1994	9	121.114	6624
	1994	10	39.305	6698
	1994	11	20.902	2980
	1994	12	100.312	2508
	1995	1	83.31	1728
	1995	2	35.304	1957
	1995	3	65.708	1364
	1995	4	123.014	2010
	1995	5	103.212	3432
	1995	6	173.82	7929
	1995	7	47.506	6909
	1995	8	141.717	6549
	1995	9	148.817	6021
	1995	10	88.61	3784
	1995	11	14.302	2222
	1995	12	4.501	934.2
	1996	1	25.903	667.6
	1996	2	19.002	496.9
	1996	3	232.727	2017
	1996	4	55.907	3283
	1996	5	129.715	5873
	1996	6	167.62	7228
	1996	7	317.237	13370
	1996	8	175.621	8376
	1996	9	51.306	3771
	1996	10	20.202	1918
	1996	11	1.3	1476
	1996	12	8.801	742.8
	1997	1	109.913	1048
	1997	2	52.106	1208
	1997	3	199.023	1539
	1997	4	182.621	4241
	1997	5	214.025	4878
	1997	6	150.318	8931
	1997	7	341.94	13230
	1997	8	242.128	9494
	1997	9	80.309	5902
	1997	10	122.514	6267
	1997	11	12.101	2944
	1997	12	47.506	1821
	1998	1	35.704	1468
	1998	2	44.005	1299
	1998	3	94.711	1837
	1998	4	176.621	2863
	1998	5	305.136	5412
	1998	6	500.959	12610
	1998	7	128.015	10990
	1998	8	105.912	7939
	1998	9	32.904	3939
	1998	10	22.103	2321
	1998	11	14.502	1181
	1998	12	15.502	769.3
	1999	1	40.505	536.8
	1999	2	6.801	436.4
	1999	3	48.606	375.8
	1999	4	139.816	2016
	1999	5	288.834	3739
	1999	6	206.724	5487
	1999	7	322.238	13610
	1999	8	224.326	10890
	1999	9	32.604	7830
	1999	10	60.207	4100
	1999	11	85.31	3331
	1999	12	23.603	1517
	2000	1	4.2	804.2
	2000	2	60.607	618.6
	2000	3	79.409	1243
	2000	4	117.814	3136
	2000	5	288.834	6664
	2000	6	150.618	12640
	2000	7	132.516	6732
	2000	8	147.717	6983
	2000	9	70.408	3584
	2000	10	184.922	4345
	2000	11	14.202	2127
	2000	12	2.6	1234
	2001	1	52.506	758
	2001	2	60.607	628.1
	2001	3	86.71	1157
	2001	4	85.81	2019
	2001	5	263.231	3818
	2001	6	307.736	10530
	2001	7	267.231	9340
	2001	8	140.116	6429
	2001	9	82.01	3076
	2001	10	146.017	2951
	2001	11	57.407	2547
	2001	12	45.405	1359
	2002	1	34.504	900
	2002	2	28.103	961.7
	2002	3	52.606	1725
	2002	4	82.31	1769
	2002	5	275.832	8179
	2002	6	224.326	10710
	2002	7	255.13	8461
	2002	8	232.127	10490
	2002	9	64.508	4273
	2002	10	197.723	3883
	2002	11	51.706	1795
	2002	12	90.011	1853
	2003	1	74.809	2355
	2003	2	25.403	1556
	2003	3	51.406	964.4
	2003	4	115.214	2114
	2003	5	240.728	6116
	2003	6	291.234	8631
	2003	7	122.114	6183
	2003	8	178.721	3269
	2003	9	69.608	2787
	2003	10	0.7	1439
	2003	11	1.3	798.9
	2003	12	19.602	620.2
	2004	1	69.808	578.8
	2004	2	21.503	511
	2004	3	57.407	662
	2004	4	78.309	1308
	2004	5	247.129	3715
	2004	6	130.315	5085
	2004	7	442.252	12130
	2004	8	167.32	6472
	2004	9	55.807	4300
	2004	10	0	1516
	2004	11	30.604	1999
	2004	12	6.501	791.3
	2005	1	25.403	696.3
	2005	2	18.802	979.4
	2005	3	60.707	1114
	2005	4	130.115	1703
	2005	5	151.218	4743
	2005	6	490.058	12380
	2005	7	78.109	7689
	2005	8	151.818	4899
	2005	9	33.504	2836
	2005	10	5.201	2042
	2005	11	29.904	1155
	2005	12	36.304	747.6
	2006	1	35.204	950.1
	2006	2	59.307	783.9
	2006	3	39.705	945.7
	2006	4	67.008	2415
	2006	5	203.224	3905
	2006	6	167.02	11960
	2006	7	289.534	8314
	2006	8	141.317	5960
	2006	9	56.007	2957
	2006	10	0.4	3166
	2006	11	98.612	1979
	2006	12	1.4	1135
	2007	1	46.105	911.5
	2007	2	47.906	996.7
	2007	3	73.309	1241
	2007	4	87.41	1517
	2007	5	151.918	2765
	2007	6	230.127	10030
	2007	7	44.105	8552
	2007	8	147.417	7557
	2007	9	44.505	6355
	2007	10	0.2	2559
	2007	11	24.803	1247
	2007	12	36.604	813.1
	2008	1	90.011	623.3
	2008	2	98.112	1445
	2008	3	50.706	1678
	2008	4	77.409	1935
	2008	5	262.231	6822
	2008	6	369.143	11910
	2008	7	272.232	8894
	2008	8	95.911	8641
	2008	9	182.521	5607
	2008	10	13.602	3136
	2008	11	94.511	6226
	2008	12	10.101	1886
	2009	1	13.702	1001
	2009	2	2.8	642.6
	2009	3	44.705	1025
	2009	4	70.008	1706
	2009	5	247.929	3357
	2009	6	183.021	7553
	2009	7	280.333	11020
	2009	8	38.204	4303
	2009	9	59.207	1983
	2009	10	22.103	953.2
	2009	11	13.602	647.2
	2009	12	16.202	474.3
	2010	1	200.323	1353
	2010	2	4.1	758.6
	2010	3	7.601	513.4
	2010	4	189.922	1549
	2010	5	97.311	2702
	2010	6	698.282	13610
	2010	7	63.107	8053
	2010	8	120.314	5302
	2010	9	242.228	4413
	2010	10	0.7	3351
	2010	11	8.401	1542
	2010	12	79.509	2050

## Sheet: Figure S6c
Gaoyao	YEAR	MON	Precipitation	Simulated
	1991	1	89.911	1706
	1991	2	34.004	2291
	1991	3	69.908	1539
	1991	4	83.71	2169
	1991	5	275.932	4886
	1991	6	220.226	16000
	1991	7	286.034	14890
	1991	8	144.717	12530
	1991	9	99.812	5843
	1991	10	40.505	3050
	1991	11	10.801	2984
	1991	12	36.004	2060
	1992	1	195.323	4065
	1992	2	152.118	4025
	1992	3	241.528	4570
	1992	4	212.025	5771
	1992	5	326.538	13890
	1992	6	249.629	18410
	1992	7	143.817	16690
	1992	8	112.013	6654
	1992	9	193.023	3560
	1992	10	4.401	1550
	1992	11	8.601	1111
	1992	12	55.907	1036
	1993	1	53.806	1324
	1993	2	57.307	2270
	1993	3	127.915	2381
	1993	4	293.034	4511
	1993	5	414.449	12270
	1993	6	473.355	19210
	1993	7	79.909	22390
	1993	8	259.33	15630
	1993	9	123.314	14090
	1993	10	90.611	5652
	1993	11	106.012	3685
	1993	12	4.801	1630
	1994	1	1.4	980.7
	1994	2	72.809	1042
	1994	3	114.013	1563
	1994	4	188.122	3463
	1994	5	131.315	12390
	1994	6	307.736	24870
	1994	7	521.661	24410
	1994	8	371.944	23340
	1994	9	48.206	13340
	1994	10	8.001	9885
	1994	11	8.401	4083
	1994	12	139.616	5221
	1995	1	58.307	2695
	1995	2	116.514	3207
	1995	3	103.812	2587
	1995	4	136.316	4484
	1995	5	81.71	6004
	1995	6	158.319	14260
	1995	7	151.618	10360
	1995	8	339.34	11560
	1995	9	118.314	10090
	1995	10	282.933	10160
	1995	11	15.202	3208
	1995	12	27.103	1364
	1996	1	16.402	1028
	1996	2	71.308	787.1
	1996	3	107.313	3893
	1996	4	118.814	7909
	1996	5	218.326	10510
	1996	6	293.734	13520
	1996	7	275.032	22150
	1996	8	308.836	15980
	1996	9	199.223	7966
	1996	10	0	3348
	1996	11	1	2007
	1996	12	4.701	1052
	1997	1	51.206	2139
	1997	2	103.712	2206
	1997	3	124.115	3965
	1997	4	263.231	10270
	1997	5	164.219	11320
	1997	6	347.841	14130
	1997	7	487.357	22200
	1997	8	248.829	16730
	1997	9	123.314	9715
	1997	10	55.807	9630
	1997	11	17.202	3977
	1997	12	60.707	2648
	1998	1	74.809	2570
	1998	2	94.011	2371
	1998	3	95.911	3812
	1998	4	171.22	5751
	1998	5	288.234	11060
	1998	6	381.545	23210
	1998	7	114.613	21570
	1998	8	103.812	12420
	1998	9	108.213	6085
	1998	10	18.002	3103
	1998	11	23.503	1534
	1998	12	14.502	1166
	1999	1	58.807	898.5
	1999	2	0.1	634.2
	1999	3	92.711	697.9
	1999	4	142.617	5667
	1999	5	257.13	7330
	1999	6	234.227	10600
	1999	7	223.426	19580
	1999	8	484.057	16750
	1999	9	148.217	12090
	1999	10	8.701	6040
	1999	11	24.903	6276
	1999	12	28.403	2585
	2000	1	33.504	1260
	2000	2	29.303	953.8
	2000	3	40.205	1875
	2000	4	415.749	6217
	2000	5	250.729	12210
	2000	6	124.515	16890
	2000	7	229.627	10320
	2000	8	145.117	9513
	2000	9	106.913	5069
	2000	10	154.418	7114
	2000	11	53.306	3333
	2000	12	31.504	1771
	2001	1	75.909	1303
	2001	2	75.109	1398
	2001	3	101.312	2214
	2001	4	326.138	5704
	2001	5	178.421	10830
	2001	6	322.938	21340
	2001	7	375.144	20270
	2001	8	273.132	12220
	2001	9	217.525	6836
	2001	10	8.801	4899
	2001	11	10.801	3628
	2001	12	34.704	1940
	2002	1	48.806	1482
	2002	2	33.304	1601
	2002	3	110.713	3085
	2002	4	60.207	2785
	2002	5	136.316	12900
	2002	6	202.624	17670
	2002	7	435.451	18640
	2002	8	271.832	19310
	2002	9	130.115	8007
	2002	10	114.213	7485
	2002	11	93.311	3459
	2002	12	103.612	3898
	2003	1	39.905	4844
	2003	2	5.201	2872
	2003	3	112.313	1924
	2003	4	70.908	4435
	2003	5	168.82	10550
	2003	6	338.34	16170
	2003	7	94.511	9956
	2003	8	329.439	6437
	2003	9	148.817	5998
	2003	10	29.603	2477
	2003	11	15.502	1171
	2003	12	3	866
	2004	1	62.707	1171
	2004	2	73.009	998.8
	2004	3	42.505	984.8
	2004	4	165.319	2577
	2004	5	326.738	7769
	2004	6	95.811	8908
	2004	7	215.725	19860
	2004	8	206.824	9660
	2004	9	22.903	6611
	2004	10	1	2002
	2004	11	16.702	2853
	2004	12	6.001	1062
	2005	1	8.801	890.1
	2005	2	28.903	1344
	2005	3	145.717	1870
	2005	4	164.519	3507
	2005	5	674.479	9910
	2005	6	357.242	23720
	2005	7	173.52	12930
	2005	8	198.423	8202
	2005	9	231.627	4462
	2005	10	0	2639
	2005	11	8.601	2120
	2005	12	21.803	1060
	2006	1	13.202	1405
	2006	2	119.014	1676
	2006	3	170.22	2203
	2006	4	135.616	4313
	2006	5	386.745	8885
	2006	6	312.237	19340
	2006	7	459.354	18500
	2006	8	302.035	14040
	2006	9	32.704	5907
	2006	10	20.802	4219
	2006	11	126.415	3763
	2006	12	18.502	1746
	2007	1	37.604	1407
	2007	2	66.708	1451
	2007	3	101.112	2211
	2007	4	185.822	3127
	2007	5	226.327	5772
	2007	6	401.147	16300
	2007	7	107.913	12160
	2007	8	201.524	11050
	2007	9	123.014	10090
	2007	10	1.8	3580
	2007	11	12.001	1752
	2007	12	31.104	1499
	2008	1	111.513	1575
	2008	2	55.106	3333
	2008	3	70.108	3495
	2008	4	232.627	4337
	2008	5	203.124	10440
	2008	6	707.783	23540
	2008	7	231.527	15990
	2008	8	115.914	14480
	2008	9	155.318	9620
	2008	10	61.007	5320
	2008	11	62.207	10620
	2008	12	24.503	2773
	2009	1	23.203	1399
	2009	2	0.9	892.9
	2009	3	146.017	1900
	2009	4	194.623	3981
	2009	5	184.022	8070
	2009	6	168.62	12990
	2009	7	206.924	18540
	2009	8	59.907	7814
	2009	9	89.611	4443
	2009	10	8.601	1623
	2009	11	58.407	1150
	2009	12	79.509	778.8
	2010	1	130.415	4055
	2010	2	45.505	1606
	2010	3	35.304	1010
	2010	4	216.125	4769
	2010	5	345.841	7701
	2010	6	382.345	24800
	2010	7	100.712	14700
	2010	8	119.414	9451
	2010	9	291.134	8807
	2010	10	32.504	4885
	2010	11	11.801	2065
	2010	12	45.705	2963
