# Supplementary material for: Rising rainfall intensity induces spatially divergent hydrological changes within a large river basin
Source: Nat Commun. 2024 Jan 27;15:823. doi: 10.1038/s41467-023-44562-8 (PMC10821892; doi:10.1038/s41467-023-44562-8)
Supplement: Supplementary file 3 — Source Data [file 41467_2023_44562_MOESM3_ESM.zip › FigureS7.xlsx]

## Sheet: Sheet1
Simulated ET (mm)	Observed ET (mm)
18.8	35.9297
21.96	37.5228
32.01	60.2444
50.53	77.3158
100.04	106.289
104.84	109.374
100.11	119.818
88.89	114.476
61.07	103.842
43.79	77.917
31.87	57.0917
23.3	38.0368
24.85	35.05
27.87	37.4611
47.91	61.6127
64.89	82.9106
91.62	99.4523
97.67	112.876
102.43	121.089
86.93	121.068
68.57	104.863
47.58	72.9817
36.04	49.6462
24.43	42.2746
23.81	37.5963
30.08	38.7961
39.3	62.6794
57.79	69.8173
93.3	100.865
88.02	98.5439
89.69	118.227
92.88	111.476
63.05	91.0146
53.7	71.9814
40.84	50.0295
32.83	42.6182
31.81	39.7848
26.88	38.1242
54.44	63.7569
60.26	88.5335
94.72	100.79
97.77	106.404
88.16	118.321
84.05	113.593
76.75	99.5264
56.92	76.5861
37.09	54.9363
18.56	38.7983
23.6	35.5058
24.66	36.0116
31.19	53.3601
42.94	66.4052
83.63	95.5514
109.8	111.402
103.58	124.698
91.9	113.226
68.08	92.233
42.83	68.8075
25.78	47.3236
19.68	33.9277
20.83	31.5013
29.47	37.914
34.8	50.9265
71.03	77.0869
87.94	97.0545
98.14	100.694
96.37	115.719
90.14	108.214
69.98	96.7669
43.07	73.4074
34.14	47.6278
24.42	37.5543
17.12	32.9097
22.66	32.5394
33.07	54.7722
60.33	70.4072
95.4	98.558
98.24	100.647
97.15	116.328
88.06	116.45
58.32	98.1816
43.44	67.8669
35.27	50.9474
21	42.7199
22.45	38.7249
26.02	40.6478
31.62	57.5009
53	72.6857
84.2	94.2039
94.76	98.1621
93.27	119.077
89.16	113.426
59.07	91.5386
60.25	76.9602
37.63	50.1542
23.48	43.7835
17.57	35.7657
23.91	36.3371
31.56	54.2884
54.68	71.8257
74.43	90.0907
108.89	108.903
96.91	120.66
84.17	105.152
65.35	100.062
35.49	75.6943
30.11	57.0046
13.49	39.3848
20.86	33.6207
26.25	37.6824
35.12	53.0361
53.95	80.6376
82.59	94.3124
97.87	104.171
100.48	126.049
74.37	113.178
63.11	93.7065
32.4	64.4022
23.68	41.6172
14.51	32.1174
23.19	32.3693
28.03	37.3552
51.42	58.3007
60.61	83.5419
80.92	96.4165
100.76	110.908
101.8	122.537
69.85	129.187
40.7	93.1681
43.25	71.6244
42.43	55.1159
24.92	41.2116
22.44	32.6554
27.64	38.3111
31.67	52.8291
55.59	74.0858
85.85	91.1528
89.64	102.894
88.04	116.414
87.12	112.684
47.55	97.336
33.45	67.1849
26.23	45.2521
26.58	37.6403
30.41	37.3837
33.65	39.7768
40.72	59.6348
57.21	81.5801
76.27	92.607
94.93	103.421
97.12	118.999
64.7	122.489
53.64	89.7601
30.3	64.3863
22.31	45.2898
20.81	34.633
26.71	34.3888
35.87	39.3039
41.28	53.7092
53.55	69.5729
87.77	90.9831
103	102.035
93.63	112.724
88.8	109.679
67.18	95.9412
41.87	75.2364
38.34	53.9456
23.55	40.4439
13.91	33.0831
22.53	36.027
36.01	48.4588
57.09	76.0821
86.05	92.8322
91.68	98.8388
102.01	112.562
93.72	108.601
64.35	92.9672
50.42	75.2534
23.2	53.9075
33.75	41.9637
30.7	37.5616
28.54	38.5478
38.74	61.1502
49.64	75.4846
86.15	93.2635
97.08	101.72
98.93	117.719
84.94	108.958
62.88	96.7343
55.07	77.0976
31.5	50.7731
20.8	35.9463
16.23	30.7346
21.59	36.0473
34.1	52.0404
55.99	70.6734
80.23	90.7515
95.67	98.0234
99.55	112.74
96.34	112.321
61.34	99.718
38.83	76.5128
22.1	45.3402
18.63	34.6441
22.04	35.944
30.64	36.8991
43.74	53.1738
68.85	80.6904
97.52	111.429
90.91	102.322
78.89	105.245
91.04	119.77
58.44	92.507
57	73.9697
29.35	52.6353
21.27	37.7726
23.54	37.7858
27.8	40.7141
40.29	57.4873
75.48	87.2351
87.89	97.0643
79.71	96.1721
89.2	117.82
77.34	120.546
61.85	105.4
37.63	76.5995
25.36	49.5465
20.81	38.1649
22.74	34.072
21.38	35.3464
27.67	44.8661
57.69	69.2825
78.23	87.4699
103.43	101.934
97.05	112.603
83.8	106.538
69.41	102.004
35.24	76.7481
40.67	54.3859
26.32	47.661
17.59	37.6399
21.68	34.7043
43.08	53.7698
57.91	74.4818
90.6	98.0633
94.67	103.649
97.51	123.647
82.83	112.896
53.07	92.9782
53.8	68.7464
32.67	55.2596
23.7	41.0257
23.63	36.0553
27.51	37.4301
46.63	59.3217
49.62	72.9239
85.89	95.4274
98.56	102.082
109.1	118.898
79.16	110.881
56.29	102.479
39.89	69.2567
37.28	56.1653
23.73	38.8435
21.32	38.2111
30.85	36.1217
40.03	58.5368
59.31	79.5644
90.73	95.2301
100.42	100.607
89.09	116.465
90.98	107.85
49.34	97.4063
53.09	76.9465
32.82	53.0441
27.32	40.3511
32.34	41.2351
29.97	43.8237
36.7	53.326
60.35	79.8914
83.93	94.5028
91.79	100.603
95.03	133.211
82.62	114.028
68.83	96.8538
34.38	68.3838
23.9	46.9377
17.9	33.5663
22.61	30.5727
33.25	37.6908
30.14	45.263
72.95	79.2643
85.97	92.9387
103.34	106.069
93.51	109.566
82.68	117.205
59.27	101.115
22.62	69.9717
28.15	45.5619
19.4	36.4614
21.72	29.1756
20.61	33.1543
36.83	49.4993
56.37	72.1031
100.17	101.014
88.59	93.7657
97.58	128.383
79.5	113.992
59.76	104.196
33.42	73.5404
32.77	49.0136
20.93	33.7213
23.61	33.5108
21.71	30.8191
38.98	51.346
56.68	76.8158
89.81	92.5783
95.07	102.842
101.33	122.441
87.06	116.634
53.3	102.033
35.24	75.3211
29.89	54.0744
26.37	40.2776
24.65	33.0953
32.5	43.5084
35.01	54.507
58.93	73.3296
102.75	106.754
106.29	115.077
92.96	126.735
85.8	125.898
65.86	96.3039
29.76	79.0538
22.39	51.7506
14.64	33.9231
17.25	32.1001
31.8	36.3002
47.33	60.0667
54.62	77.3238
86.44	98.3062
95.28	107.669
101.3	123.086
81.81	114.274
67.13	104.098
39.89	81.4738
38.69	55.4715
16.05	43.6669
20.56	37.3527
18.63	43.3432
38.99	56.7353
67.57	78.3495
80.74	87.8245
97.15	102.302
92.24	119.638
79.02	123.229
51.84	99.9469
29.4	68.9312
23.98	43.0094
15.02	30.0138
22.03	32.2652
22.82	37.5118
18.33	43.4579
52.97	61.5106
84	91.2724
75.39	83.156
95.99	114.037
93.19	124.038
66.65	96.4603
50.55	80.0093
20.31	52.6481
32.05	42.7298
22.23	33.031
28.56	40.4526
35.91	52.1039
47.31	69.4048
86.69	103.376
95.1	102.437
94.7	131.643
64.58	119.32
49.42	87.061
52.68	71.2893
32.76	55.412
17.99	36.6214
21.9	33.9772
23.93	37.8765
39.65	53.4341
60.69	76.4179
82.84	92.8507
84.28	101.1
93.6	117.15
86.56	120.025
54.7	92.6043
39.58	73.8514
37.72	53.2578
27.74	42.4435
23	34.1331
23.5	40.7276
37.89	60.8291
57.27	74.3492
99.62	104.494
107.19	112.126
91.42	120.061
86.41	111.309
71.22	95.4895
40.91	76.9557
36.05	56.1816
31.55	45.1928
25.79	42.0188
22.69	36.5941
41.06	59.3993
54.84	76.4123
83.77	95.3497
89.77	101.709
106.45	118.235
89.13	109.799
75.09	102.549
42.37	84.3881
37	52.4792
28.7	44.498
31.12	42.5472
29.87	45.8142
32.3	57.5772
54.66	80.2295
92.38	101.851
101.45	111.994
76.44	116.12
82.15	115.064
71.36	95.5298
59.17	86.398
43.77	62.1541
32.72	47.4291
32.12	45.7414
34.81	50.3032
35.35	66.5908
61.02	90.3212
90.2	105.562
105.44	113.958
89.44	118.651
92.25	117.275
62.72	102.134
39.69	80.2971
40.41	56.0929
31.3	45.7089
28.55	41.2189
25.46	43.1221
40.85	57.139
60.09	82.6843
94.86	104.674
83.67	89.8938
97.21	115.841
92.5	114.076
74.7	101.243
48.92	81.3481
32.98	54.6159
29.56	43.2714
