# Supplementary material for: Rising rainfall intensity induces spatially divergent hydrological changes within a large river basin
Source: Nat Commun. 2024 Jan 27;15:823. doi: 10.1038/s41467-023-44562-8 (PMC10821892; doi:10.1038/s41467-023-44562-8)
Supplement: Supplementary file 3 — Source Data [file 41467_2023_44562_MOESM3_ESM.zip › FigureS8.xlsx]

## Sheet: Figure S8a
Simulated soil water (mm)	SMOSRZSM (mm)
223.72	152.603
251.79	155.559
254.34	163.646
247.08	157.998
274.4	172.012
245.52	146.028
250.84	161.073
256.44	168.541

## Sheet: Figure S8b
Simulated soil water (mm)	GLEAM soil water (mm)
246.21	38.9427
245.95	40.9344
255.65	42.5024
260.02	40.3214
240.12	39.2656
243.74	40.53
237.69	39.7058
238.78	40.1885
230.42	37.7919
230.31	36.6292
244.81	39.8792
257.14	39.0365
236.9	36.3621
238.58	38.956
261.62	41.9394
238.52	39.1672
233.22	37.217
254.32	40.6044
230.47	36.372
243.82	39.6548
241.38	39.1108
250.11	39.6663
267.17	41.1396
232.64	36.6484
232.54	36.0944
247.91	38.3874
243.78	38.5413
241.88	34.6879
248.05	36.4912
229.82	33.5332
254.78	38.4336
226.18	36.0157
253.2	39.3889
255.58	39.3137
248.13	39.2407
275.22	43.2121
246.26	39.8754
251.74	39.9198
256.8	39.8837
