# Supplementary material for: Rising rainfall intensity induces spatially divergent hydrological changes within a large river basin
Source: Nat Commun. 2024 Jan 27;15:823. doi: 10.1038/s41467-023-44562-8 (PMC10821892; doi:10.1038/s41467-023-44562-8)
Supplement: Supplementary file 3 — Source Data [file 41467_2023_44562_MOESM3_ESM.zip › FigureS9.xlsx]

## Sheet: Figure S9a
PDSI	SPI
0.141	0.63318
0.397	-0.30823
-0.035	0.32709
3.176	0.88505
-0.077	-0.35554
0.904	0.49946
0.776	0.18664
-1.496	-0.2531
1.57	0.63057
1.129	0.17517
-0.573	-0.30574
0.582	0.24598
0.704	0.24668
0.402	0.23519
1.201	0.3144
-0.109	-0.1276
0.258	0.11539
0.341	0.36299
0.687	0.62569
-1.192	-0.81675
-1.017	-0.18455
-0.133	-0.22611
-0.245	-0.3495
-0.679	-0.51148
-2.462	-1.51572
-1.034	0.05067
-0.816	-0.58867
-0.617	-0.55236
1.563	0.70029
3.675	1.17101
0.63	-0.2665
0.956	-0.04453
2.183	0.97093
1.401	-0.06175
0.738	0.24901
0.015	-0.3058
1.06	0.32304
1.594	0.55389
-1.04	-0.89096
-1.398	-0.76733
-0.794	-0.43526
0.084	-0.05386
-0.686	-0.44027
1.263	0.73612
-0.947	-1.25414
-0.316	0.0323
-2.832	-1.63467
-0.777	-0.26974
-0.97	-0.25538
1.039	0.40549
1.892	1.19294
1.407	0.13008
1.86	0.69849
0.442	0.15966

## Sheet: Figure S9b
PDSI	SPEI
0.141	0.43768
0.397	-0.56606
-0.035	0.0084
3.176	0.96333
-0.077	-0.81799
0.904	0.50023
0.776	0.06018
-1.496	-0.53739
1.57	0.46364
1.129	0.10388
-0.573	-0.43329
0.582	0.33584
0.704	0.18658
0.402	-0.01746
1.201	0.28048
-0.109	-0.23496
0.258	0.05507
0.341	0.5213
0.687	0.53806
-1.192	-0.58437
-1.017	-0.06058
-0.133	-0.15966
-0.245	-0.42242
-0.679	-0.39674
-2.462	-1.17777
-1.034	0.13827
-0.816	-0.2978
-0.617	-0.43023
1.563	0.81004
3.675	1.26604
0.63	-0.000465813
0.956	0.15046
2.183	1.28959
1.401	-0.13511
0.738	0.33788
0.015	-0.07904
1.06	0.51425
1.594	0.5727
-1.04	-1.06055
-1.398	-0.7925
-0.794	-0.46574
0.084	-0.08303
-0.686	-0.58595
1.263	0.86374
-0.947	-1.35427
-0.316	-0.12332
-2.832	-1.45738
-0.777	-0.10301
-0.97	-0.36049
1.039	0.46073
1.892	1.12948
1.407	0.05657
1.86	0.74983
0.442	0.06149

## Sheet: Figure S9c
PDSI	scPDSI
0.141	1.02575
0.397	0.39433
-0.035	-0.00271
3.176	1.48198
-0.077	-0.34164
0.904	0.72067
0.776	0.9656
-1.496	0.13705
1.57	2.42098
1.129	0.50171
-0.573	-0.0411
0.582	0.72072
0.704	0.44376
0.402	0.67179
1.201	0.55213
-0.109	-1.02479
0.258	0.30948
0.341	1.3639
0.687	2.7456
-1.192	0.14261
-1.017	-0.12606
-0.133	-0.75178
-0.245	-1.51479
-0.679	-1.30768
-2.462	-2.12498
-1.034	-0.09423
-0.816	-1.23378
-0.617	-0.78387
1.563	-0.31097
3.675	1.08019
0.63	1.49776
0.956	0.90563
2.183	1.82605
1.401	0.59453
0.738	-0.91162
0.015	0.43725
1.06	0.69124
1.594	0.87605
-1.04	-0.46503
-1.398	-2.30685
-0.794	-2.74059
0.084	-2.23789
-0.686	-1.58184
1.263	0.05749
-0.947	-1.32374
-0.316	-2.92762
-2.832	-2.69832
-0.777	-1.36733
-0.97	-1.05238
1.039	0.57047
1.892	1.75089
1.407	3.2504
1.86	2.79407
0.442	2.0418
